# Supplementary material for: An analysis of intra array repeats: the good, the bad and the non informative
Source: BMC Genomics. 2006 Jun 5;7:136. doi: 10.1186/1471-2164-7-136 (PMC1501018; doi:10.1186/1471-2164-7-136)
Supplement: Additional File 1 — Excel file containing information about all the pairs of probe sets in all the four datasets. The information provided includes the Pearson correlation values, the individual P values and the metrics used to filter non informative probe sets. [file 1471-2164-7-136-S1.zip]

Archive with 1 entries (1 files):
- supplementray_table_1.xls
