# Supplementary material for: An analysis of intra array repeats: the good, the bad and the non informative
Source: BMC Genomics. 2006 Jun 5;7:136. doi: 10.1186/1471-2164-7-136 (PMC1501018; doi:10.1186/1471-2164-7-136)
Supplement: Additional File 1 — Excel file containing information about all the pairs of probe sets in all the four datasets. The information provided includes the Pearson correlation values, the individual P values and the metrics used to filter non informative probe sets. [file 1471-2164-7-136-S1.zip › supplementray_table_1.xls]

## Sheet: correlation
	GSE473											GSE995											GSE974											GSE1133
Probes	Pearson correlation (R)	Fisher(z)	p-val	Percentage of normalized values greather than 0,69 (probe1)	Percentage of normalized values greather than 0,69 (probe2)	Dispersion>10%	Present1	Present2	Present>10%	cases with only one informative probe		Pearson correlation (R)	Fisher (z)	p-val	Percentage of normalized values greather than 0,69 (probe1)	Percentage of normalized values greather than 0,69 (probe2)	Dispersion>10%	P1	P2	Present>10%	cases with only one informative probe		Pearson correlation (R)	Fisher(z)	p-val	Percentage of normalized values greather than 0,69 (probe1)	Percentage of normalized values greather than 0,69 (probe2)	Dispersion>10%	P1	P2	Present>10%	cases with only one informative probe		Pearson correlation (R)	fisher (z)	p-val	Percentage of normalized values greather than 0,69 (probe1)	Percentage of normalized values greather than 0,69 (probe2)	Dispersion>10%	P1	P2	Present>10%	cases with only one informative probe
219319_at_222124_at	0.0933532	0.0936258	0.388344	0.137931	0.241379	1	0	0		0		0.481882	0.525432	0.483799	0.241379	0.287356	1	0	0		0		0.822035	1.16306	0.0013299	0.421053	0.342105	1	0.157895	0.578947	1	0		0.236766	0.241345	0.0659056	0.278481	0.398734	1	0	0.0190705		0
220960_x_at_214042_s_at	0.494126	0.541505	0.00512351	0.586207	0		0.896552	1	1	1		0.935337	1.69942	0	0.183908	0.229885	1	1	1	1	0		0.939973	1.73782	7.52541e-11	0.289474	0.342105	1	1	1	1	0		0.892882	1.43596	0	0.537975	0.468354	1	1	0.917949	1	0
217045_x_at_217493_x_at	0.416137	0.44301	0.0194542	0	0		0.862069	0		0		0.591817	0.680458	0.071945	0.0804598	0.195402		0.517241	0		0		0.793605	1.0811	0.00587384	0.157895	0.210526	1	0.736842	0		1		0.493652	0.540878	8.1978e-08	0.056962	0.227848		0.557372	0.00625		0
35160_at_203451_at	0.30195	0.311664	0.0814448	0	0		0.896552	0		0		0.748742	0.970086	1.92799e-05	0.241379	0.264368	1	0.597701	0		1		0.623532	0.730763	0.327425	0.289474	0.394737	1	0.157895	0		1		0.699853	0.867013	0	0.411392	0.493671	1	0.176122	0.01875		1
211478_s_at_203717_at	0.569199	0.646337	0.000961339	0	0		1	1	1	0		0.370995	0.389576	0.885805	0.609195	0.54023	1	0.0114943	0.0114943		0		0.484086	0.528307	0.773587	0.473684	0.289474	1	0.0526316	0.105263		1		0.385567	0.406582	0.000182497	0.556962	0.386076	1	0.132692	0.0754808		1
206363_at_209347_s_at	0.120346	0.120932	0.336194	0.0689655	0.586207		1	0.310345	1	1		0.554535	0.624907	0.170467	0.298851	0.275862	1	0	0		0		0.535222	0.597436	0.633726	0.631579	0.473684	1	0.157895	0		1		0.35283	0.368673	0.000993329	0.462025	0.379747	1	0.0440705	0		0
203008_x_at_211758_x_at	0.85877	1.28864	9.02676e-11	0	0		1	1	1	0		0.970382	2.0988	0	0.37931	0.333333	1	0.885057	0.931034	1	0		0.951029	1.84245	1.07925e-12	0.263158	0.210526	1	1	1	1	0		0.798956	1.09572	0	0.259494	0.303797	1	0.328205	0.468269	1	0
209542_x_at_209541_at	0.226812	0.230826	0.162749	0.310345	0.137931	1	0	0.0344828		0		0.250671	0.256128	0.9924	0.425287	0.310345	1	0	0		0		0.74966	0.972178	0.0303779	0.5	0.5	1	0.552632	0.973684	1	0		0.512497	0.566111	1.42588e-08	0.550633	0.35443	1	0.0634615	0.242628		1
204991_s_at_211091_s_at	-0.176789	-0.178666	0.865373	0.482759	0.344828	1	0	0		0		0.183122	0.185211	0.998956	0.482759	0.517241	1	0	0.0114943		0		0.330901	0.343839	0.967265	0.473684	0.684211	1	0	0.0526316		0		0.0754427	0.0755863	0.711127	0.531646	0.588608	1	0.0128205	0		0
212916_at_215065_at	0.267147	0.273789	0.114625	0	0.103448		1	0.0344828		0		0.543739	0.609449	0.208783	0.206897	0.310345	1	0.91954	0		1		0.415483	0.44222	0.896166	0.236842	0.289474	1	0.868421	0		1		-0.113706	-0.1142	0.998247	0.164557	0.278481	1	0.513622	0.0253205		1
219605_at_219604_s_at	-0.059988	-0.0600601	0.691466	0.448276	0.551724	1	0	0		0		0.19453	0.197041	0.998507	0.37931	0.344828	1	0	0		0		0.380055	0.400124	0.934357	0.289474	0.394737	1	0	0		0		0.136195	0.137046	0.417424	0.303797	0.398734	1	0	0		0
210755_at_210998_s_at	-0.219273	-0.222892	0.908289	0.0344828	0.103448		0.689655	0		0		0.802503	1.10561	4.20754e-08	0.45977	0.701149	1	0.770115	0.0804598		1		0.339013	0.352977	0.96311	0.157895	0.631579	1	0.789474	0.0263158		1		0.256296	0.26214	0.0387071	0.234177	0.392405	1	0.405128	0.00625		1
200822_x_at_213011_s_at	0.602702	0.697379	0.000386637	0	0		1	1	1	0		0.96949	2.08374	0	0.241379	0.356322	1	1	0.988506	1	0		0.985946	2.47546	0	0.184211	0.236842	1	1	1	1	0		0.920301	1.59099	0	0.316456	0.367089	1	0.95609	0.93109	1	0
214119_s_at_200709_at	0.303108	0.312939	0.0804699	0.0344828	0		0.896552	1	1	0		0.812156	1.13333	9.99496e-09	0.264368	0.310345	1	0.873563	1	1	0		0.824978	1.17221	0.00111167	0.210526	0.263158	1	0.973684	1	1	0		0.671662	0.813765	0	0.234177	0.35443	1	0.418429	0.96875	1	0
214710_s_at_212970_at	0.175807	0.177653	0.238204	0	0.0344828		0.724138	0		0		0.662442	0.797152	0.00568726	0.413793	0.16092	1	0.873563	0		1		0.581314	0.664445	0.478192	0.131579	0.236842	1	0.447368	0.763158	1	0		-0.166234	-0.167792	0.999833	0.35443	0.132911	1	0.533173	0.0758013		1
210862_s_at_210063_at	-0.168152	-0.169764	0.85529	0.0344828	0.241379		0	0		0		0.367774	0.385846	0.892272	0.448276	0.218391	1	0	0		0		0.342249	0.356638	0.961329	0.263158	0.368421	1	0.0263158	0		0		0.0470513	0.0470861	0.818986	0.348101	0.373418	1	0.00625	0.0126603		0
214728_x_at_208793_x_at	-0.0704229	-0.0705397	0.710021	0	0		0.793103	0.37931	1	0		0.817687	1.1498	4.1308e-09	0.413793	0.333333	1	0.781609	0.597701	1	0		0.789029	1.06885	0.00719836	0.236842	0.184211	1	0	0.0263158		0		0.629531	0.740639	5.66214e-15	0.322785	0.259494	1	0.277724	0.114103	1	0
209895_at_209896_s_at	0.772288	1.02597	2.35596e-07	0.0689655	0.103448		0.551724	1	1	1		0.897825	1.46089	0	0.471264	0.574713	1	0.632184	0.873563	1	0		0.76733	1.0138	0.016939	0.236842	0.289474	1	0.894737	0.973684	1	0		0.503927	0.554556	3.21434e-08	0.322785	0.449367	1	0.0948718	0.557051		1
208166_at_207013_s_at	-0.0885194	-0.0887517	0.74096	0.37931	0.206897	1	0.0689655	0		0		0.17888	0.180825	0.999089	0.436782	0.298851	1	0.126437	0		1		0.350065	0.365518	0.956716	0.368421	0.315789	1	0	0		0		0.100466	0.100806	0.595879	0.512658	0.227848	1	0.01875	0.0190705		0
204277_s_at_204227_s_at	0.126252	0.126929	0.325111	0.275862	0		0	0.137931		0		0.363904	0.381379	0.899666	0.402299	0.103448	1	0	0.172414		1		0.596171	0.687186	0.424956	0.447368	0.157895	1	0.0263158	0.342105		1		0.174271	0.176068	0.243745	0.417722	0.056962		0.00625	0.0692308		0
211135_x_at_210784_x_at	0.912217	1.54058	9.21485e-15	0.586207	0.689655	1	0.137931	0.206897	1	0		0.973499	2.15519	0	0.494253	0.574713	1	0.126437	0.114943	1	0		0.88969	1.42043	2.98864e-06	0.578947	0.578947	1	0.0263158	0.0526316		0		0.893227	1.43766	0	0.246835	0.316456	1	0.0565705	0.0628205		0
211535_s_at_215404_x_at	0.252233	0.257797	0.131198	0.0689655	0		0.137931	1	1	0		0.372371	0.391173	0.882954	0.551724	0.149425	1	0.114943	0.931034	1	0		0.311993	0.322752	0.975396	0.289474	0.184211	1	0.973684	0.763158	1	0		0.131235	0.131996	0.442114	0.360759	0.183544	1	0.405288	0.702724	1	0
207087_x_at_205389_s_at	0.476163	0.518011	0.00719089	0.103448	0.172414	1	0	0		0		0.443015	0.475976	0.660068	0.471264	0.494253	1	0.0229885	0.045977		0		0.89164	1.42987	2.29165e-06	0.473684	0.342105	1	0.684211	0.815789	1	0		0.548437	0.616143	3.34611e-10	0.474684	0.575949	1	0.100801	0.101122	1	0
221485_at_221484_at	0.50753	0.559397	0.00392318	0.0344828	0.0689655		1	0.965517	1	0		0.923886	1.61494	0	0.482759	0.310345	1	1	0.988506	1	0		0.768566	1.01682	0.0162038	0.210526	0.236842	1	1	0.973684	1	0		0.601506	0.695503	3.99791e-13	0.240506	0.189873	1	0.679006	0.803686	1	0
213085_s_at_216074_x_at	-0.0409066	-0.0409294	0.656328	0.0689655	0.137931		0	0		0		0.326619	0.339039	0.952312	0.298851	0.229885	1	0	0		0		0.608761	0.70695	0.379743	0.157895	0.236842	1	0	0		0		0.429536	0.459327	1.2169e-05	0.335443	0.246835	1	0.177885	0		1
206042_x_at_216850_at	0.27172	0.27872	0.109829	0	0.310345		1	0.448276	1	1		0.108188	0.108613	0.999921	0.390805	0.586207	1	0.885057	0		1		0.317656	0.329038	0.973172	0.394737	0.605263	1	1	0.0789474		1		0.0970246	0.0973307	0.612548	0.556962	0.56962	1	0.804808	0.00625		1
206722_s_at_206723_s_at	0.00547125	0.0054713	0.565868	0	0.0344828		0.0344828	0.517241		0		0.823014	1.16609	1.68647e-09	0.390805	0.356322	1	0.0229885	0.183908		1		0.438545	0.470428	0.86283	0.342105	0.421053	1	0	0		0		0.398318	0.421648	8.78e-05	0.462025	0.455696	1	0.00625	0.0314103		0
209099_x_at_209097_s_at	0.0493049	0.0493449	0.476935	0.0689655	0.482759		0.413793	0		0		0.0931522	0.0934231	0.999956	0.643678	0.356322	1	0.942529	0		1		0.493506	0.540685	0.750949	0.289474	0.342105	1	1	0		1		-0.1087	-0.109131	0.997858	0.392405	0.259494	1	0.665865	0		1
64408_s_at_216142_at	-0.0899256	-0.0901692	0.743295	0.241379	0.137931	1	0.137931	0.206897	1	0		0.149878	0.151016	0.999652	0.298851	0.321839	1	0.517241	0.137931	1	0		0.398463	0.421821	0.916313	0.394737	0.315789	1	0.131579	0.289474	1	0		0.0658649	0.0659604	0.750645	0.462025	0.322785	1	0.0759615	0.171474		1
215616_s_at_216023_at	0.123912	0.124552	0.329487	0.275862	0.172414	1	0.103448	0		1		0.322913	0.334895	0.955966	0.367816	0.218391	1	0.045977	0		0		0.304475	0.314445	0.978097	0.368421	0.315789	1	0	0		0		0.342505	0.356927	0.00160964	0.367089	0.183544	1	0.0251603	0		0
201401_s_at_38447_at	0.0572352	0.0572978	0.460807	0.0689655	0		1	1	1	0		0.477572	0.519834	0.504264	0.574713	0.103448	1	0.735632	0.965517	1	0		0.521269	0.57808	0.675894	0.473684	0.0789474		0.0789474	0.342105		0		-0.0187173	-0.0187195	0.958254	0.639241	0.0253165		0.131571	0.486859	1	1
213652_at_205560_at	0.41293	0.439138	0.0204071	0.0344828	0.137931		0.482759	0		0		0.167492	0.169085	0.999371	0.643678	0.494253	1	0	0.0114943		0		0.786143	1.06125	0.00814733	0.315789	0.236842	1	0.447368	0.105263	1	0		0.360941	0.377968	0.000668457	0.620253	0.455696	1	0.0251603	0		0
208163_s_at_210344_at	0.296583	0.305769	0.08607	0.103448	0.0689655		0.0689655	0		0		0.412668	0.438823	0.774325	0.321839	0.16092	1	0.0114943	0		0		0.42604	0.455049	0.881815	0.473684	0.368421	1	0	0		0		0.192983	0.195434	0.174788	0.170886	0.113924	1	0.0509615	0		0
211665_s_at_217644_s_at	0.482189	0.525832	0.00643286	0.103448	0.275862	1	0.793103	0.137931	1	0		0.551872	0.621069	0.179533	0.310345	0.436782	1	0.793103	0.183908	1	0		0.437422	0.469038	0.864627	0.105263	0.289474	1	0.894737	0.210526	1	0		0.181383	0.183413	0.216007	0.113924	0.575949	1	0.551442	0.01875		1
214563_at_215836_s_at	0.413185	0.439446	0.0203301	0.310345	0		0	0.62069		0		0.0800205	0.080192	0.999973	0.551724	0.195402	1	0	0.287356		1		0.515105	0.569654	0.693606	0.421053	0.342105	1	0.0526316	1		1		0.00556052	0.00556057	0.923425	0.443038	0.462025	1	0	0.779327		1
201552_at_213728_at	0.075249	0.0753915	0.424396	0	0.517241		1	0		0		0.689303	0.846627	0.00142057	0.252874	0.494253	1	1	0.0229885		1		0.765546	1.00948	0.0180437	0.368421	0.578947	1	1	0		1		0.40223	0.426306	6.95545e-05	0.443038	0.607595	1	0.94984	0		1
207747_s_at_209691_s_at	-0.0629902	-0.0630737	0.696855	0.241379	0.241379	1	0	0		0		0.247968	0.253246	0.992936	0.367816	0.310345	1	0	0		0		0.640264	0.758622	0.270318	0.5	0.605263	1	0	0		0		0.145325	0.146361	0.372794	0.512658	0.424051	1	0.00641026	0.0128205		0
200768_s_at_200769_s_at	0.0460258	0.0460584	0.483612	0	0.241379		1	0.103448	1	1		0.588576	0.675484	0.0784072	0.275862	0.517241	1	1	0.471264	1	0		0.717239	0.901936	0.0721848	0.157895	0.263158	1	1	0.0526316		1		0.401137	0.425003	7.42635e-05	0.202532	0.151899	1	0.98125	0.05625		1
206590_x_at_211624_s_at	0.100183	0.10052	0.374942	0	0.241379		1	0		0		0.427164	0.456423	0.723028	0.0689655	0.310345		1	0		0		0.329495	0.342262	0.967942	0.105263	0.421053	1	0.657895	0		1		0.224583	0.228478	0.0890224	0.0379747	0.360759		0.691346	0		0
201680_x_at_222046_at	-0.0250811	-0.0250863	0.626152	0	0		1	0.724138	1	0		0.643408	0.763967	0.0129792	0.298851	0.252874	1	0.988506	0.264368	1	0		0.788054	1.06627	0.0075089	0.236842	0.315789	1	1	0.289474	1	0		0.208635	0.211744	0.127462	0.208861	0.101266	1	0.728686	0.183013	1	0
208191_x_at_206570_s_at	0.14298	0.143966	0.294487	0.0344828	0.37931		0	0		0		0.398856	0.422287	0.817192	0.16092	0.471264	1	0	0		0		0.367723	0.385787	0.944517	0.210526	0.368421	1	0.0263158	0		0		0.427255	0.456534	1.41906e-05	0.126582	0.512658	1	0.0439103	0.0125		0
217127_at_206085_s_at	0.0723757	0.0725025	0.430175	0.0689655	0.103448		0.137931	0		0		0.446365	0.480152	0.64594	0.321839	0.287356	1	0.137931	0.0344828		1		0.6164	0.719179	0.352529	0.210526	0.210526	1	0.578947	0		1		0.264112	0.270523	0.0307233	0.367089	0.348101	1	0.190865	0.0314103		1
38703_at_215135_at	0.309516	0.32001	0.0752209	0	0.172414		1	0.275862	1	1		0.473881	0.515063	0.521697	0.137931	0.367816	1	0.965517	0.0574713		1		0.609492	0.708113	0.377126	0.105263	0.289474	1	1	0.131579	1	0		0.0537099	0.0537616	0.796277	0.0822785	0.208861		0.817949	0.04375		0
200796_s_at_200798_x_at	0.677314	0.824135	3.05504e-05	0.37931	0		0.551724	1	1	1		0.764009	1.00577	4.43501e-06	0.666667	0.413793	1	0.275862	0.988506	1	0		0.633573	0.747362	0.292795	0.447368	0.210526	1	0.263158	1	1	0		0.782527	1.05186	0	0.607595	0.411392	1	0.150481	0.918269	1	0
213584_s_at_202978_s_at	0.624173	0.731812	0.000201767	0.241379	0.0344828		0.103448	1	1	1		0.737547	0.945079	5.07986e-05	0.505747	0.367816	1	0.0689655	0.735632		1		0.683528	0.835705	0.142786	0.552632	0.0789474		0	0.473684		0		0.285931	0.294129	0.0152262	0.506329	0.177215	1	0.0125	0.13141		1
214363_s_at_200626_s_at	-0.27986	-0.287531	0.951531	0.0344828	0		1	1	1	0		0.916513	1.56679	0	0.206897	0.275862	1	1	0.988506	1	0		0.901087	1.47797	5.64847e-07	0.236842	0.342105	1	1	1	1	0		0.902583	1.48599	0	0.518987	0.56962	1	0.930769	0.892949	1	0
212213_x_at_214306_at	0.102856	0.103221	0.369733	0	0		1	0.862069	1	0		0.811046	1.13008	1.18685e-08	0.218391	0.218391	1	1	0.850575	1	0		0.9216	1.59955	1.15629e-08	0.131579	0.157895	1	1	1	1	0		0.593463	0.682995	1.23046e-12	0.139241	0.151899	1	0.98109	0.455288	1	0
203745_at_203746_s_at	0.267071	0.273708	0.114705	0	0		0.793103	0.344828	1	0		0.766987	1.01297	3.25725e-06	0.264368	0.264368	1	0.689655	0.643678	1	0		0.919087	1.58312	2.0138e-08	0.315789	0.210526	1	0.947368	0.894737	1	0		0.440729	0.473136	5.59582e-06	0.303797	0.253165	1	0.341186	0.138782	1	0
216542_x_at_214916_x_at	0.616824	0.719862	0.00025369	0.0344828	0.344828		0.172414	0.655172	1	1		0.311173	0.321844	0.966022	0.218391	0.321839	1	0.0114943	0.0804598		0		0.418799	0.446234	0.891819	0.526316	0.473684	1	0.0526316	0.184211		1		0.398211	0.421521	8.8357e-05	0.196203	0.443038	1	0.101603	0.177404	1	0
208097_s_at_209476_at	0.100744	0.101087	0.373847	0.172414	0		0.896552	1	1	1		0.871768	1.3404	2.95319e-14	0.505747	0.482759	1	0.816092	0.977011	1	0		0.802585	1.10583	0.00383807	0.0789474	0.315789		0.289474	0.973684	1	1		0.75135	0.976048	0	0.278481	0.329114	1	0.246154	0.710256	1	0
215661_at_215662_at	-0.0161147	-0.0161161	0.608703	0.103448	0.482759	1	0	0		0		0.286392	0.294632	0.980993	0.287356	0.471264	1	0	0		0		0.53765	0.600844	0.626112	0.157895	0.394737	1	0	0		0		0.223837	0.227691	0.0906093	0.227848	0.468354	1	0	0		0
209357_at_207980_s_at	0.6476	0.771153	9.26109e-05	0.0344828	0		1	1	1	0		0.848188	1.24966	1.20888e-11	0.298851	0.321839	1	0.942529	0.965517	1	0		0.876437	1.36019	1.51781e-05	0.473684	0.394737	1	1	0.868421	1	0		0.773444	1.02884	0	0.594937	0.64557	1	0.513462	0.309295	1	0
211708_s_at_200831_s_at	0.214494	0.217877	0.179519	0.0344828	0.0689655		0	0		0		0.764548	1.00707	4.19634e-06	0.678161	0.701149	1	0.0229885	0.367816		1		0.862899	1.30459	6.10627e-05	0.552632	0.736842	1	0.0263158	0.105263		1		0.7833	1.05385	0	0.373418	0.734177	1	0.0317308	0.171474		1
200755_s_at_200757_s_at	0.234519	0.238966	0.152745	0.413793	0		0.0344828	0.758621		0		0.840886	1.22419	5.78606e-11	0.517241	0.287356	1	0.666667	0.896552	1	0		0.86528	1.31398	4.86114e-05	0.263158	0.263158	1	1	1	1	0		0.815449	1.14308	0	0.575949	0.164557	1	0.113782	0.589263	1	0
217234_s_at_208621_s_at	0.904677	1.4974	4.9738e-14	0.103448	0.275862	1	0.655172	0.482759	1	0		0.86487	1.31235	2.03948e-13	0.425287	0.471264	1	0.172414	0.126437	1	0		0.943919	1.77283	1.89571e-11	0.289474	0.236842	1	0.421053	0.131579	1	0		0.767822	1.015	0	0.303797	0.531646	1	0.175801	0.125481	1	0
208079_s_at_204092_s_at	0.184948	0.187101	0.223547	0.172414	0.275862	1	0	0		0		0.925124	1.62346	0	0.586207	0.471264	1	0.781609	0.494253	1	0		0.6756	0.820974	0.163362	0.131579	0.473684	1	0.5	0		1		0.644279	0.765456	0	0.436709	0.594937	1	0.209776	0.0564103		1
212191_x_at_208929_x_at	0.95481	1.88358	0	0.586207	0.62069	1	0.965517	1	1	0		0.977053	2.22808	0	0.16092	0.114943	1	1	1	1	0		0.978216	2.25439	0	0.342105	0.342105	1	1	1	1	0		0.98506	2.44469	0	0.56962	0.512658	1	0.99375	1	1	0
220035_at_212316_at	0.118008	0.118561	0.340617	0	0		1	1	1	0		0.867841	1.32426	9.05942e-14	0.45977	0.494253	1	0.701149	0.862069	1	0		0.374861	0.394066	0.938813	0.289474	0.342105	1	0.0526316	0.0789474		0		0.520892	0.577563	6.24554e-09	0.367089	0.43038	1	0.144551	0.328045	1	0
212202_s_at_212204_at	0.338275	0.352143	0.0545976	0	0		1	1	1	0		0.890237	1.42307	0	0.275862	0.321839	1	0.965517	0.977011	1	0		0.841486	1.22624	0.000364635	0.289474	0.289474	1	0.973684	0.921053	1	0		0.613276	0.714156	7.14984e-14	0.259494	0.126582	1	0.576763	0.658974	1	0
203309_s_at_203308_x_at	0.0766449	0.0767955	0.421593	0	0		1	0.0344828		0		0.70812	0.883402	0.000447725	0.195402	0.264368	1	0.931034	0.149425	1	0		0.645687	0.767866	0.252533	0.157895	0.447368	1	0.842105	0.0263158		1		0.152987	0.154197	0.336506	0.0506329	0.43038		0.785577	0.09375		0
215533_s_at_202316_x_at	0.307794	0.318107	0.0766073	0.103448	0.482759	1	0.310345	0		1		0.608163	0.706	0.044985	0.264368	0.563218	1	0.425287	0		1		0.778511	1.04158	0.0111317	0.315789	0.578947	1	0.736842	0.105263	1	0		0.452134	0.487379	2.43747e-06	0.253165	0.35443	1	0.10016	0.0125		1
216272_x_at_44702_at	0.499069	0.548065	0.0046499	0.206897	0.0344828		0.241379	0.896552	1	1		0.443382	0.476432	0.658536	0.229885	0.149425	1	0.0574713	0.551724		1		0.884361	1.39544	5.95332e-06	0.210526	0.157895	1	0.684211	1	1	0		0.262793	0.269107	0.0319678	0.28481	0.0886076		0.132692	0.785737	1	1
217057_s_at_217058_at	0.0472768	0.0473121	0.481064	0	0		0	0		0		0.467732	0.507164	0.550455	0.264368	0.206897	1	0	0		0		0.638002	0.754798	0.277854	0.289474	0.473684	1	0	0		0		0.0255426	0.0255482	0.88093	0.234177	0.272152	1	0.0189103	0		0
209647_s_at_209648_x_at	-0.0766784	-0.0768292	0.7209	0	0.0689655		0.758621	0.793103	1	0		0.61379	0.714979	0.0377143	0.287356	0.252874	1	0.862069	0.494253	1	0		0.783775	1.05508	0.00899699	0.184211	0.421053	1	1	0.894737	1	0		0.318167	0.329606	0.00458245	0.101266	0.436709	1	0.550801	0.209455	1	0
217274_x_at_210088_x_at	0.0850535	0.0852594	0.404787	0	0		0.137931	0.827586	1	0		0.723316	0.914565	0.000154831	0.195402	0.172414	1	0.091954	0.747126		1		0.955278	1.88891	1.45217e-13	0.315789	0.368421	1	0.947368	1	1	0		0.686216	0.840768	0	0.170886	0.234177	1	0.202564	0.514583	1	0
200950_at_215457_at	0.274519	0.281745	0.10696	0	0.172414		0.793103	0.482759	1	1		0.143273	0.144266	0.999723	0.172414	0.586207	1	0.62069	0.045977		1		0.356721	0.373124	0.95242	0.263158	0.657895	1	0.973684	0.0789474		1		-0.122254	-0.122869	0.998767	0.164557	0.734177	1	0.474038	0.00625		1
208013_s_at_207973_x_at	0.631714	0.744262	0.000158348	0	0		0.344828	0.482759	1	0		0.823064	1.16624	1.6719e-09	0.172414	0.126437	1	0.149425	0.321839	1	0		0.856694	1.28078	0.000107374	0.131579	0.131579	1	0.342105	0.105263	1	0		0.712613	0.892472	0	0.14557	0.164557	1	0.127244	0.259615	1	0
206169_x_at_213323_s_at	0.0599716	0.0600437	0.455253	0.0689655	0		0.413793	0		0		0.179908	0.181887	0.999058	0.37931	0.126437	1	0.126437	0		1		0.375493	0.394803	0.938284	0.236842	0.184211	1	0.0263158	0.0526316		0		-0.0472147	-0.0472499	0.98151	0.405063	0.189873	1	0.0447115	0.0126603		0
203996_s_at_203993_x_at	-0.19055	-0.192908	0.880483	0	0.0344828		0.62069	0		0		0.370809	0.389361	0.886187	0.333333	0.206897	1	0.0114943	0		0		0.333641	0.346919	0.96591	0.263158	0.236842	1	0	0		0		0.380088	0.400162	0.000246751	0.0886076	0.113924		0.138462	0		0
214684_at_212535_at	0.165492	0.167028	0.255296	0.0344828	0		1	0.275862	1	0		0.684733	0.837972	0.00183571	0.344828	0.402299	1	0.643678	0.206897	1	0		0.824026	1.16923	0.00117873	0.210526	0.184211	1	1	0.973684	1	0		0.321393	0.3332	0.0040177	0.28481	0.43038	1	0.239744	0.138622	1	0
209077_at_209078_s_at	0.0125567	0.0125574	0.551611	0	0.0344828		0.827586	0		0		0.833853	1.20065	2.34539e-10	0.172414	0.229885	1	0.850575	0.218391	1	0		0.906973	1.51019	2.11615e-07	0.315789	0.263158	1	0.947368	0.0789474		1		0.550011	0.618397	2.80065e-10	0.234177	0.202532	1	0.372917	0.0125		1
1294_at_203281_s_at	0.689008	0.846064	1.89162e-05	0	0.0689655		1	0.586207	1	0		0.761088	0.998795	5.95955e-06	0.149425	0.563218	1	0.942529	0.0344828		1		0.79247	1.07804	0.00618275	0.236842	0.657895	1	0.868421	0		1		0.786429	1.062	0	0.107595	0.664557	1	0.392308	0.1	1	0
207441_at_214565_s_at	0.405127	0.429767	0.0228784	0.206897	0.172414	1	0	0		0		0.335566	0.349088	0.942441	0.287356	0.321839	1	0	0		0		0.492264	0.539044	0.754017	0.315789	0.236842	1	0	0		0		0.775959	1.03513	0	0.360759	0.348101	1	0.0572115	0.0445513		0
205278_at_206670_s_at	0.178504	0.180437	0.23383	0.310345	0.0689655		0	0		0		0.508773	0.561072	0.356709	0.390805	0.321839	1	0.0114943	0		0		0.252476	0.258056	0.990602	0.5	0.236842	1	0	0		0		0.540637	0.605056	7.94015e-10	0.702532	0.443038	1	0.246474	0		1
212629_s_at_216112_at	0.0719373	0.0720618	0.431058	0.137931	0.241379	1	0.758621	0.275862	1	0		0.313015	0.323884	0.964587	0.218391	0.321839	1	0.643678	0.16092	1	0		0.371151	0.389758	0.941836	0.263158	0.315789	1	0.421053	0.105263	1	0		-0.0537419	-0.0537938	0.9849	0.398734	0.360759	1	0.226122	0.0570513		1
201787_at_202994_s_at	-0.0206938	-0.0206967	0.617643	0.172414	0.103448	1	0	0		0		0.259285	0.265341	0.990439	0.149425	0.195402	1	0	0		0		0.888877	1.41655	3.33115e-06	0.631579	0.315789	1	0.184211	0.894737	1	0		0.687044	0.842335	0	0.594937	0.772152	1	0.0504808	0.145353		1
201461_s_at_201460_at	-0.142087	-0.143055	0.822049	0.137931	0		0.724138	1	1	1		0.706782	0.880724	0.000488753	0.517241	0.229885	1	0.62069	0.965517	1	0		0.880342	1.37729	9.69007e-06	0.447368	0.210526	1	0.815789	1	1	0		0.50589	0.557191	2.67532e-08	0.329114	0.208861	1	0.202244	0.773718	1	0
202932_at_222180_at	0.368033	0.386146	0.0379323	0.0689655	0.103448		0.724138	0.931034	1	1		0.52811	0.58752	0.271041	0.390805	0.241379	1	0.448276	0.643678	1	0		0.516517	0.571578	0.689599	0.184211	0.131579	1	0.973684	0.789474	1	0		0.116952	0.11749	0.513954	0.360759	0.341772	1	0.525801	0.234936	1	0
218236_s_at_211084_x_at	-0.0593042	-0.0593738	0.690233	0	0		1	0.724138	1	0		0.730061	0.928859	9.27121e-05	0.333333	0.45977	1	0.965517	0.0344828		1		0.543098	0.60854	0.608744	0.263158	0.342105	1	1	0.0263158		1		0.551945	0.621174	2.24695e-10	0.373418	0.620253	1	0.679006	0.0125		1
204406_at_210287_s_at	-0.09947	-0.0998001	0.758862	0.137931	0.172414	1	0.0689655	0		0		0.244776	0.249849	0.993525	0.482759	0.413793	1	0.0229885	0		0		0.253762	0.259429	0.990394	0.236842	0.552632	1	0.105263	0		1		0.0857672	0.0859784	0.66542	0.386076	0.424051	1	0	0		0
212506_at_203134_at	0.183535	0.185639	0.225781	0	0.275862		1	0.206897	1	1		0.62077	0.726256	0.029972	0.37931	0.436782	1	0.988506	0.149425	1	0		0.731439	0.931815	0.05087	0.263158	0.289474	1	1	0.552632	1	0		0.346163	0.361078	0.00136031	0.329114	0.5	1	0.823237	0.0820513		1
207275_s_at_201963_at	0.631848	0.744486	0.000157656	0.0689655	0.172414		0.413793	0.931034	1	1		0.88582	1.40217	0	0.505747	0.448276	1	0.954023	1	1	0		0.845859	1.24142	0.000262068	0.157895	0.263158	1	1	1	1	0		0.744582	0.960684	0	0.240506	0.474684	1	0.51859	0.608173	1	0
201698_s_at_200044_at	0.36715	0.385125	0.0383636	0	0		1	1	1	0		0.94857	1.81731	0	0.195402	0.252874	1	0.977011	1	1	0		0.890794	1.42576	2.57369e-06	0.157895	0.315789	1	0.973684	0.947368	1	0		0.85705	1.28212	0	0.246835	0.462025	1	0.94984	0.862179	1	0
215427_s_at_215426_at	0.0350519	0.0350662	0.505968	0.448276	0.0344828		0	0		0		0.129496	0.130227	0.999829	0.356322	0.126437	1	0	0		0		0.456275	0.492597	0.831968	0.447368	0.157895	1	0	0		0		0.316826	0.328115	0.00483692	0.360759	0.196203	1	0	0		0
202534_x_at_48808_at	0.426501	0.455612	0.0166102	0	0.0344828		1	0.827586	1	0		0.947194	1.80376	0	0.436782	0.563218	1	0.954023	0.770115	1	0		0.744852	0.961292	0.0350811	0.157895	0.184211	1	0.921053	0.342105	1	0		0.756632	0.988289	0	0.278481	0.291139	1	0.886538	0.284455	1	0
208685_x_at_208686_s_at	0.410077	0.435703	0.0212854	0	0		1	1	1	0		0.713124	0.893512	0.00031993	0.126437	0.37931	1	0.988506	0.862069	1	0		0.820704	1.15897	0.00143964	0.236842	0.342105	1	0.842105	0.684211	1	0		0.706782	0.880724	0	0.278481	0.278481	1	0.544551	0.405128	1	0
217159_x_at_207224_s_at	0.452814	0.488234	0.010845	0	0.275862		0	0.103448		1		0.581411	0.664592	0.0940801	0.183908	0.413793	1	0	0.229885		1		0.507458	0.5593	0.714763	0.368421	0.5	1	0	0.131579		1		0.480032	0.523026	2.66698e-07	0.0949367	0.462025		0	0.0628205		0
215798_at_205208_at	0.584208	0.668827	0.000648595	0.172414	0.137931	1	0	0		0		0.473077	0.514027	0.525478	0.287356	0.229885	1	0	0.0114943		0		0.654715	0.783506	0.223906	0.131579	0.210526	1	0	0.815789		1		0.0606297	0.0607042	0.770945	0.177215	0.449367	1	0.031891	0.177724		1
211376_s_at_219067_s_at	0.134139	0.134953	0.310524	0	0		1	1	1	0		0.87331	1.34686	1.87628e-14	0.287356	0.333333	1	0.666667	0.724138	1	0		0.805579	1.11431	0.00330278	0.236842	0.289474	1	0.868421	0.789474	1	0		0.566414	0.642227	4.07134e-11	0.139241	0.689873	1	0.201603	0.195032	1	0
214952_at_216093_at	-0.104981	-0.105369	0.767623	0.310345	0.310345	1	0	0		0		0.139668	0.140587	0.999755	0.586207	0.425287	1	0	0		0		0.451594	0.486701	0.840582	0.342105	0.447368	1	0.868421	0.289474	1	0		-0.0712267	-0.0713475	0.991483	0.670886	0.537975	1	0.127404	0.0251603		1
203750_s_at_211605_s_at	0.542136	0.607176	0.00185252	0.448276	0.275862	1	0	0		0		0.432452	0.462908	0.702782	0.482759	0.494253	1	0	0.0114943		0		0.490867	0.537202	0.757438	0.552632	0.421053	1	0	0		0		0.181752	0.183794	0.214621	0.35443	0.360759	1	0.0375	0		0
200008_s_at_200009_at	0.140174	0.141103	0.299541	0.103448	0		1	1	1	1		0.707816	0.882793	0.000456759	0.321839	0.137931	1	0.965517	1	1	0		0.792462	1.07802	0.00618492	0.236842	0.131579	1	1	1	1	0		0.7804	1.04639	0	0.170886	0.398734	1	0.893109	0.975	1	0
204899_s_at_204900_x_at	0.371167	0.389775	0.0364298	0.37931	0.0344828		0.0689655	0.827586		0		0.791835	1.07633	1.79314e-07	0.287356	0.218391	1	0.344828	0.954023	1	0		0.726058	0.920341	0.0583715	0.5	0.210526	1	0.131579	0.947368	1	0		0.634252	0.748498	2.66454e-15	0.43038	0.379747	1	0.0501603	0.494551		1
216283_s_at_212662_at	0.0345739	0.0345877	0.506941	0.344828	0.482759	1	0	0		0		0.580936	0.663874	0.0951889	0.45977	0.367816	1	0	0.0229885		0		0.61398	0.715285	0.361121	0.263158	0.289474	1	0	0.131579		1		0.177788	0.179697	0.229806	0.424051	0.398734	1	0	0		0
212865_s_at_216866_s_at	-0.00141215	-0.00141216	0.579636	0.310345	0.172414	1	0.0689655	0		0		0.329653	0.342439	0.949137	0.471264	0.482759	1	0.0229885	0		0		0.507681	0.559601	0.714157	0.421053	0.447368	1	0.947368	0		1		0.159069	0.160432	0.308666	0.417722	0.563291	1	0.222276	0		1
210260_s_at_208296_x_at	0.477187	0.519336	0.00705716	0	0		1	1	1	0		0.936297	1.70715	0	0.37931	0.310345	1	1	1	1	0		0.910072	1.52794	1.21373e-07	0.447368	0.5	1	0.921053	0.947368	1	0		0.794123	1.0825	0	0.563291	0.449367	1	0.613141	0.423558	1	0
211946_s_at_211947_s_at	0.117033	0.117572	0.342468	0	0.275862		1	0.0344828		0		0.216723	0.220215	0.997081	0.264368	0.62069	1	1	0.195402	1	0		0.416259	0.443159	0.895162	0.131579	0.342105	1	1	0		1		0.409701	0.435252	4.4069e-05	0.379747	0.341772	1	0.855449	0.0875		1
214040_s_at_200696_s_at	0.399422	0.422961	0.0248274	0.344828	0.0689655		0	1		0		0.582798	0.66669	0.0908938	0.643678	0.310345	1	0.0804598	0.908046		1		0.786945	1.06336	0.00787441	0.631579	0.421053	1	0.710526	1	1	0		0.66702	0.805356	0	0.588608	0.398734	1	0.0947115	0.841987		1
209766_at_201619_at	0.0104322	0.0104326	0.555894	0	0.0344828		0.965517	1	1	0		0.361538	0.378654	0.90399	0.172414	0.402299	1	0.908046	0.965517	1	0		0.506717	0.558303	0.716763	0.184211	0.131579	1	0.921053	1	1	0		-0.266536	-0.273131	1	0.101266	0.398734	1	0.645994	0.842628	1	0
201172_x_at_200096_s_at	0.116503	0.117034	0.343476	0	0		1	1	1	0		0.952883	1.86221	0	0.287356	0.287356	1	1	0.988506	1	0		0.976609	2.2184	0	0.236842	0.263158	1	1	1	1	0		0.893336	1.43821	0	0.424051	0.35443	1	0.86234	0.823718	1	0
217058_at_212273_x_at	-0.0601913	-0.0602642	0.691832	0	0.0344828		0	1		0		0.299643	0.309128	0.973922	0.206897	0.172414	1	0	1		1		0.546261	0.613036	0.598492	0.473684	0.0263158		0	1		0		0.0605076	0.0605817	0.771407	0.272152	0.291139	1	0	1		1
211119_at_211118_x_at	0.152939	0.154149	0.276843	0.275862	0.206897	1	0	0		0		0.0982755	0.0985937	0.999946	0.252874	0.402299	1	0	0		0		0.454701	0.490611	0.834903	0.552632	0.184211	1	0	0		0		0.0507129	0.0507564	0.806703	0.297468	0.348101	1	0	0		0
209852_x_at_200988_s_at	0.262399	0.268683	0.119746	0	0		1	0.931034	1	0		0.876578	1.3608	6.99441e-15	0.321839	0.333333	1	0.908046	0.827586	1	0		0.737862	0.945771	0.0428036	0.210526	0.157895	1	0.868421	0.815789	1	0		0.418695	0.446109	2.49292e-05	0.14557	0.21519	1	0.519391	0.246314	1	0
208400_at_208401_s_at	0.0269295	0.026936	0.522495	0.344828	0.344828	1	0	0		0		0.117086	0.117625	0.999891	0.436782	0.425287	1	0	0		0		0.535378	0.597654	0.633239	0.289474	0.342105	1	0.0789474	0		0		0.0929579	0.093227	0.631963	0.455696	0.550633	1	0	0		0
210256_s_at_207391_s_at	0.0877818	0.0880083	0.399364	0.103448	0.206897	1	0	0.931034		1		0.38865	0.410208	0.845047	0.275862	0.206897	1	0	0.91954		1		0.751562	0.976535	0.028648	0.368421	0.263158	1	0	0.973684		1		0.219129	0.222741	0.101088	0.246835	0.0316456		0	0.848237		0
221900_at_52651_at	0.23986	0.244626	0.146036	0.137931	0.0344828		0	0		0		0.731761	0.932507	8.11268e-05	0.37931	0.206897	1	0.0344828	0.091954		0		0.71702	0.901484	0.0725529	0.421053	0.263158	1	0.0263158	0.342105		1		0.160187	0.161578	0.303656	0.449367	0.202532	1	0	0.177564		1
216231_s_at_201891_s_at	0.919994	1.58899	0	0.413793	0.103448	1	1	1	1	0		0.68378	0.836179	0.00193439	0.0574713	0.0344828		1	1	1	0		0.917764	1.57466	2.66978e-08	0.105263	0.0263158		1	1	1	1		0.963261	1.98926	0	0.518987	0.5	1	1	1	1	0
209570_s_at_209569_x_at	0.668799	0.808566	4.26265e-05	0.137931	0.0344828		0.724138	1	1	1		0.270199	0.277078	0.98731	0.482759	0.206897	1	0	0.701149		1		0.459856	0.497128	0.825148	0.315789	0.184211	1	0	0.763158		1		0.684182	0.836934	0	0.658228	0.253165	1	0.228045	0.759776	1	0
203871_at_215114_at	-0.29318	-0.302042	0.95853	0	0.0689655		0.793103	0.586207	1	0		0.217634	0.221171	0.997002	0.436782	0.206897	1	0.390805	0.45977	1	0		0.360692	0.377682	0.949686	0.368421	0.184211	1	0.526316	0.263158	1	0		0.125452	0.126117	0.471134	0.316456	0.221519	1	0.220513	0.132372	1	0
217025_s_at_202806_at	0.174023	0.175813	0.241118	0.172414	0.310345	1	0	0		0		0.711955	0.891136	0.000346473	0.367816	0.586207	1	0.494253	0.149425	1	0		0.766077	1.01076	0.0177094	0.421053	0.421053	1	0.473684	0.157895	1	0		0.634972	0.749703	2.33147e-15	0.398734	0.734177	1	0.304167	0.126603	1	0
208767_s_at_208029_s_at	0.371648	0.390334	0.0362029	0	0.241379		1	0		0		0.840815	1.22395	5.87149e-11	0.425287	0.689655	1	0.954023	0.37931	1	0		0.915348	1.55956	4.39187e-08	0.131579	0.131579	1	1	0.921053	1	0		0.772025	1.02532	0	0.21519	0.734177	1	0.918269	0.171474	1	0
213503_x_at_210876_at	-0.0779909	-0.0781497	0.723158	0	0.206897		1	0.275862	1	1		0.400045	0.423703	0.813734	0.436782	0.367816	1	0.689655	0.045977		1		0.51747	0.572879	0.686878	0.368421	0.315789	1	1	0.263158	1	0		0.381701	0.402049	0.000225959	0.512658	0.348101	1	0.804006	0.0825321		1
222109_at_205010_at	0.729229	0.927078	2.9017e-06	0.0344828	0.103448		0	0.862069		1		0.568144	0.644778	0.128305	0.287356	0.436782	1	0	0.551724		1		0.519611	0.575807	0.680714	0.289474	0.263158	1	0	0.552632		1		0.0727252	0.0728538	0.722639	0.246835	0.170886	1	0.00625	0.260417		1
201590_x_at_213503_x_at	0.918535	1.57957	1.88738e-15	0	0		1	1	1	0		0.986066	2.4798	0	0.413793	0.436782	1	1	0.689655	1	0		0.993859	2.89142	0	0.342105	0.368421	1	1	1	1	0		0.970972	2.10901	0	0.506329	0.512658	1	0.96859	0.804006	1	0
208664_s_at_208661_s_at	0.647632	0.77121	9.25055e-05	0.172414	0.137931	1	0.103448	0.896552	1	0		0.712492	0.892226	0.000334049	0.574713	0.172414	1	0.0114943	0.91954		1		0.398895	0.422334	0.915845	0.394737	0.342105	1	0.0263158	0.894737		1		0.578365	0.660003	9.13358e-12	0.613924	0.411392	1	0.0125	0.454006		1
212414_s_at_212415_at	0.0110385	0.0110389	0.554672	0	0		1	1	1	0		0.886667	1.40612	0	0.413793	0.425287	1	1	0.83908	1	0		0.638111	0.75498	0.277493	0.289474	0.578947	1	1	0		1		0.771966	1.02517	0	0.607595	0.721519	1	0.475962	0.214744	1	0
215101_s_at_214974_x_at	0.557876	0.629744	0.00127513	0.758621	0.241379	1	0	0.413793		1		0.420005	0.447698	0.749151	0.482759	0.37931	1	0	0.195402		1		0.366944	0.384887	0.945111	0.605263	0.394737	1	0.0263158	0.578947		1		0.411803	0.437781	3.8653e-05	0.56962	0.417722	1	0.0189103	0.209455		1
216803_at_211680_at	0.325125	0.337368	0.0634449	0.586207	0.551724	1	0	0		0		0.225782	0.229741	0.996201	0.609195	0.724138	1	0	0		0		0.221033	0.224742	0.994561	0.631579	0.315789	1	0	0		0		-0.000816677	-0.000816677	0.934209	0.594937	0.56962	1	0	0		0
213595_s_at_215296_at	0.183922	0.186039	0.225168	0.344828	0.241379	1	0.0344828	0		0		0.204	0.206902	0.998004	0.402299	0.45977	1	0	0		0		0.46525	0.503991	0.81449	0.394737	0.263158	1	0.131579	0.263158	1	0		0.163376	0.164854	0.289554	0.35443	0.367089	1	0.00625	0		0
214246_x_at_209241_x_at	0.558612	0.630813	0.00125239	0.137931	0.0689655		1	0.965517	1	1		0.79277	1.07884	1.58769e-07	0.195402	0.195402	1	0.931034	0.471264	1	0		0.824612	1.17106	0.00113706	0.263158	0.210526	1	1	0.394737	1	0		0.563816	0.63841	5.57728e-11	0.259494	0.164557	1	0.886538	0.284455	1	0
204380_s_at_222006_at	-0.192516	-0.194948	0.882546	0.448276	0.0344828		0.0344828	0.655172		0		0.217326	0.220848	0.997029	0.563218	0.287356	1	0.0229885	0.505747		1		0.552995	0.622686	0.576269	0.263158	0.157895	1	0	0.394737		1		0.0915985	0.091856	0.638377	0.341772	0.234177	1	0.0697115	0.196635		1
202021_x_at_212227_x_at	0.981855	2.34668	0	0.0689655	0.0689655		1	1	1	0		0.990057	2.64954	0	0.310345	0.356322	1	1	1	1	0		0.981599	2.33962	0	0.184211	0.184211	1	1	1	1	0		0.976313	2.21202	0	0.259494	0.253165	1	1	1	1	0
204843_s_at_204842_x_at	0.25009	0.255509	0.133698	0.103448	0.0344828		0	0.689655		0		0.417973	0.445234	0.756287	0.517241	0.0689655		0	0.885057		0		0.51788	0.573439	0.685703	0.289474	0.0263158		0	0.763158		0		-0.092329	-0.0925927	0.995981	0.348101	0.0316456		0.0384615	0.740224		0
40640_at_221633_at	0.453184	0.4887	0.0107773	0	0.0689655		0.827586	0.0344828		0		0.491351	0.53784	0.438672	0.0804598	0.287356		0.413793	0.0574713		0		0.43655	0.467961	0.866009	0.236842	0.184211	1	0.842105	0.0526316		1		0.233886	0.238296	0.0709107	0.132911	0.265823	1	0.342949	0.0314103		1
204111_at_204112_s_at	-0.21534	-0.218764	0.904775	0.344828	0.655172	1	0.0344828	0.0344828		0		0.129759	0.130495	0.999828	0.448276	0.724138	1	0.0344828	0.0689655		0		0.570919	0.648885	0.514901	0.394737	0.368421	1	0.0263158	0.894737		1		0.149249	0.150372	0.354057	0.348101	0.626582	1	0.0189103	0.0822115		0
217234_s_at_208623_s_at	-0.170864	-0.172556	0.858506	0.103448	0		0.655172	1	1	1		0.794771	1.08425	1.21969e-07	0.425287	0.413793	1	0.172414	0.965517	1	0		0.824107	1.16949	0.00117288	0.289474	0.368421	1	0.421053	1	1	0		0.720802	0.909313	0	0.303797	0.468354	1	0.175801	0.88734	1	0
209987_s_at_213768_s_at	-0.148595	-0.149704	0.830743	0.275862	0.413793	1	0	0		0		0.231552	0.235829	0.995521	0.367816	0.402299	1	0	0		0		0.223363	0.227193	0.994331	0.263158	0.447368	1	0	0		0		0.327195	0.339683	0.00315424	0.550633	0.462025	1	0.0572115	0		0
211318_s_at_201558_at	-0.03069	-0.0306997	0.636944	0	0.0344828		0.965517	1	1	0		0.850934	1.25953	6.49569e-12	0.229885	0.195402	1	0.988506	1	1	0		0.795796	1.08704	0.00531222	0.105263	0.105263	1	0.921053	1	1	0		0.710728	0.888654	0	0.126582	0.322785	1	0.811538	0.893269	1	0
202534_x_at_202532_s_at	0.563747	0.638309	0.00110304	0	0.0344828		1	0.62069	1	0		0.926402	1.63239	0	0.436782	0.436782	1	0.954023	0.793103	1	0		0.779044	1.04293	0.0108991	0.157895	0.236842	1	0.921053	0.684211	1	0		0.595021	0.685403	9.92872e-13	0.278481	0.28481	1	0.886538	0.335737	1	0
210253_at_207180_s_at	-0.301512	-0.311182	0.962502	0	0		1	0.241379	1	0		0.534533	0.59647	0.244566	0.356322	0.264368	1	0.218391	0.0804598		1		0.445685	0.479303	0.850975	0.368421	0.289474	1	0.315789	0.105263	1	0		0.186004	0.188194	0.198978	0.297468	0.14557	1	0.195513	0.0504808		1
201493_s_at_216121_at	0.0445578	0.0445873	0.486603	0	0.0344828		1	0.896552	1	0		0.431986	0.462336	0.704595	0.310345	0.310345	1	1	0.551724	1	0		0.34136	0.355631	0.961826	0.184211	0.184211	1	1	0.473684	1	0		-0.213432	-0.216764	0.999986	0.316456	0.291139	1	0.678526	0.284455	1	0
220289_s_at_220290_at	-0.278341	-0.285883	0.95068	0.241379	0.310345	1	0	0		0		0.53853	0.602083	0.228698	0.229885	0.505747	1	0	0.0114943		0		0.594816	0.685086	0.429831	0.184211	0.342105	1	0	0.184211		1		0.148008	0.149103	0.359949	0.183544	0.310127	1	0.0125	0.0564103		0
201893_x_at_209335_at	0.584288	0.668949	0.000647198	0	0.137931		0	0.137931		1		0.325692	0.338001	0.95325	0.137931	0.448276	1	0	0.0344828		0		0.946984	1.80172	5.88829e-12	0.236842	0.315789	1	0.973684	0.973684	1	0		0.825316	1.17327	0	0.702532	0.56962	1	0.621154	0.595994	1	0
211862_x_at_209939_x_at	0.443743	0.476882	0.0126148	0.0689655	0.0344828		1	1	1	0		0.827169	1.1791	8.11564e-10	0.264368	0.333333	1	0.988506	0.977011	1	0		0.846403	1.24333	0.000251246	0.236842	0.263158	1	1	1	1	0		0.66121	0.79496	0	0.158228	0.303797	1	0.980929	0.468269	1	0
213680_at_209126_x_at	0.41173	0.437692	0.020773	0	0.137931		0	0		0		0.458952	0.495983	0.590677	0.172414	0.448276	1	0.0344828	0		0		0.644682	0.766145	0.255796	0.157895	0.5	1	0.0526316	0		0		0.624686	0.732654	1.23235e-14	0.170886	0.544304	1	0.0697115	0.0822115		0
203248_at_212534_at	-0.145732	-0.146777	0.826951	0.0689655	0		0.517241	1	1	0		0.6572	0.787869	0.00722473	0.402299	0.264368	1	0.344828	0.954023	1	0		0.675969	0.821654	0.162373	0.315789	0.105263	1	0.0263158	0.973684		1		0.437069	0.468602	7.2442e-06	0.367089	0.132911	1	0.01875	0.797756		1
204770_at_208428_at	0.10002	0.100356	0.37526	0.0344828	0.37931		0.172414	0		0		0.129763	0.130499	0.999828	0.298851	0.482759	1	0.0114943	0		0		0.121822	0.122431	0.999189	0.157895	0.552632	1	0.0263158	0		0		0.147669	0.148756	0.361566	0.234177	0.613924	1	0.05	0.00641026		0
210783_x_at_205131_x_at	0.059944	0.0600159	0.455309	0.241379	0.275862	1	0	0		0		0.92034	1.59125	0	0.494253	0.448276	1	0.816092	0.758621	1	0		0.370663	0.389191	0.942225	0.394737	0.526316	1	0.0263158	0.0263158		0		0.373433	0.392407	0.000352406	0.392405	0.588608	1	0.01875	0.01875		0
203030_s_at_203029_s_at	-0.022759	-0.0227629	0.621655	0.103448	0.551724	1	0	0		0		0.580453	0.663146	0.096323	0.172414	0.310345	1	0	0		0		0.437856	0.469575	0.863936	0.236842	0.315789	1	0	0		0		0.439336	0.471408	6.17654e-06	0.227848	0.797468	1	0	0.145353		1
212058_at_212060_at	0.374336	0.393456	0.0349563	0	0		1	1	1	0		0.945367	1.78628	0	0.494253	0.37931	1	0.977011	0.931034	1	0		0.876335	1.35975	1.53532e-05	0.105263	0.236842	1	1	0.894737	1	0		0.675538	0.82086	0	0.424051	0.43038	1	0.341186	0.316506	1	0
211306_s_at_211305_x_at	0.267451	0.274116	0.114302	0.172414	0.448276	1	0	0		0		0.323997	0.336106	0.954922	0.482759	0.367816	1	0	0.045977		0		0.397919	0.421174	0.9169	0.394737	0.315789	1	0	0.0526316		0		0.261161	0.267354	0.0335644	0.335443	0.43038	1	0.00625	0.0442308		0
201867_s_at_201868_s_at	0.630632	0.742465	0.000164025	0	0.103448		0.344828	0.137931	1	1		0.746376	0.964723	2.38331e-05	0.126437	0.448276	1	0.229885	0.0344828		1		0.434708	0.465687	0.868893	0.289474	0.421053	1	0.0526316	0		0		0.433808	0.464577	9.08694e-06	0.227848	0.443038	1	0.138141	0.0128205		1
211069_s_at_208761_s_at	0.282893	0.290824	0.0986725	0	0		1	1	1	0		0.875044	1.35421	1.11022e-14	0.206897	0.344828	1	1	0.931034	1	0		0.891283	1.42813	2.40718e-06	0.263158	0.263158	1	1	0.973684	1	0		0.86576	1.3159	0	0.28481	0.360759	1	0.905929	0.633654	1	0
209060_x_at_209062_x_at	0.0625754	0.0626573	0.449974	0.241379	0.37931	1	0.517241	0.0689655		1		0.734058	0.937471	6.75376e-05	0.229885	0.482759	1	0.747126	0		1		0.258687	0.264701	0.989562	0.315789	0.184211	1	0.315789	0		1		0.502395	0.552504	3.70579e-08	0.322785	0.316456	1	0.195513	0.04375		1
212132_at_222099_s_at	0.266649	0.273253	0.115155	0	0		1	1	1	0		0.808011	1.12127	1.88181e-08	0.252874	0.137931	1	0.942529	1	1	0		0.826955	1.17843	0.000982554	0.157895	0.157895	1	0.973684	1	1	0		0.638425	0.755511	0	0.373418	0.120253	1	0.526122	0.975	1	0
210965_x_at_207319_s_at	0.389707	0.411454	0.0284388	0	0.103448		0.965517	0.827586	1	1		0.5657	0.641176	0.135354	0.333333	0.218391	1	0.436782	0.747126	1	0		0.452399	0.487712	0.839126	0.368421	0.263158	1	0.0526316	0.552632		1		0.0126028	0.0126035	0.910009	0.322785	0.151899	1	0.152244	0.316506	1	0
203944_x_at_211256_x_at	0.457021	0.49354	0.0100948	0	0		1	0.724138	1	0		0.758729	0.993213	7.52667e-06	0.149425	0.344828	1	0.931034	0.137931	1	0		0.799922	1.0984	0.004371	0.157895	0.210526	1	0.736842	0.0263158		1		0.658191	0.789615	0	0.107595	0.424051	1	0.449038	0.10625	1	0
211801_x_at_207098_s_at	0.215871	0.219322	0.177597	0	0.0689655		0.275862	0.862069	1	0		0.728881	0.926336	0.000101617	0.229885	0.390805	1	0.252874	0.321839	1	0		0.778182	1.04074	0.0112769	0.131579	0.236842	1	0.789474	0.921053	1	0		0.411537	0.43746	3.93026e-05	0.0886076	0.575949		0.075641	0.156891		1
200041_s_at_212384_at	0.21526	0.218681	0.178448	0	0.275862		1	0.62069	1	1		0.664442	0.800725	0.0051778	0.310345	0.367816	1	0.988506	0.701149	1	0		0.683563	0.835772	0.142698	0.368421	0.473684	1	1	0.0526316		1		0.31018	0.320745	0.00628871	0.436709	0.518987	1	0.912179	0.08125		1
221600_s_at_220268_at	0.108061	0.108484	0.359648	0.0344828	0.448276		0.896552	0		0		0.160606	0.162009	0.999499	0.126437	0.356322	1	0.873563	0		1		0.370687	0.389219	0.942206	0.342105	0.421053	1	1	0		1		0.0996698	0.100002	0.599754	0.0506329	0.462025		0.849519	0		0
220355_s_at_221212_x_at	-0.154398	-0.155642	0.838273	0	0.344828		0.931034	0.103448	1	1		0.121296	0.121896	0.999873	0.206897	0.494253	1	0.83908	0.0229885		1		0.146211	0.147266	0.998672	0.184211	0.526316	1	0.973684	0		1		0.0514806	0.0515261	0.804064	0.0886076	0.544304		0.270994	0.025		0
204010_s_at_214352_s_at	0.340044	0.354142	0.0534792	0.0689655	0.241379		0.793103	1	1	1		0.303709	0.3136	0.971339	0.402299	0.183908	1	0.195402	1	1	0		0.507709	0.559639	0.714082	0.236842	0.263158	1	0.894737	0.973684	1	0		0.0726048	0.0727328	0.723144	0.35443	0.272152	1	0.202404	0.746955	1	0
121_at_207924_x_at	0.139753	0.140674	0.300301	0	0.344828		1	0		0		0.375381	0.394673	0.876529	0.114943	0.37931	1	1	0		1		0.337649	0.351437	0.963839	0.0789474	0.421053		1	0		0		0.585957	0.671487	3.38995e-12	0.0506329	0.329114		0.97484	0.0253205		0
205566_at_221815_at	0.161969	0.163408	0.261262	0	0.62069		1	0.0689655		0		0.709716	0.886612	0.000402765	0.333333	0.528736	1	0.977011	0.37931	1	0		0.584352	0.669046	0.467356	0.184211	0.473684	1	1	0.105263	1	0		-0.182712	-0.184787	0.999927	0.120253	0.613924	1	0.937179	0.056891		1
220598_at_220599_s_at	0.154534	0.155782	0.274063	0.275862	0.275862	1	0	0		0		0.306355	0.316518	0.969542	0.229885	0.390805	1	0	0		0		0.537412	0.600509	0.626863	0.210526	0.263158	1	0	0		0		-0.0406284	-0.0406507	0.977455	0.113924	0.291139	1	0	0		0
216052_x_at_210237_at	0.0246343	0.0246393	0.527158	0.517241	0.0344828		0	0		0		0.487963	0.533383	0.45482	0.574713	0.126437	1	0.0114943	0		0		0.667291	0.805844	0.186406	0.315789	0.289474	1	0	0		0		0.244157	0.24919	0.0542835	0.481013	0.101266	1	0	0		0
215694_at_218933_at	0.115644	0.116164	0.345109	0.0689655	0.137931		0.310345	0.0689655		0		0.319383	0.33096	0.959224	0.310345	0.344828	1	0.126437	0.310345	1	0		0.253441	0.259086	0.990447	0.342105	0.5	1	0.0526316	0.0526316		0		-0.00134545	-0.00134545	0.935047	0.525316	0.392405	1	0.0317308	0.0126603		0
220017_x_at_217558_at	0.670017	0.810775	4.06741e-05	0.0344828	0.103448		0	0.931034		1		0.624288	0.732001	0.0265652	0.172414	0.172414	1	0	0.850575		1		0.612065	0.712216	0.367941	0.236842	0.0789474		0	0.868421		0		0.435019	0.466071	8.35619e-06	0.202532	0.0886076		0.0126603	0.773077		0
217952_x_at_215718_s_at	0.514803	0.569243	0.00337616	0	0.0344828		1	0.896552	1	0		0.620368	0.725603	0.0303812	0.264368	0.333333	1	0.977011	0.471264	1	0		0.647592	0.771141	0.246384	0.210526	0.236842	1	1	0.684211	1	0		0.491102	0.537512	1.02775e-07	0.310127	0.607595	1	0.848878	0.170032	1	0
215543_s_at_204414_at	0.153871	0.155103	0.275217	0.37931	0.275862	1	0	0		0		0.00856287	0.00856308	0.999999	0.517241	0.551724	1	0	0		0		0.680821	0.830643	0.149651	0.184211	0.394737	1	0.921053	0.105263	1	0		0.0600601	0.0601324	0.773096	0.379747	0.556962	1	0	0		0
207285_x_at_208294_x_at	0.225967	0.229936	0.163868	0.137931	0.137931	1	0	0		0		0.381669	0.402012	0.862263	0.356322	0.241379	1	0	0		0		0.656669	0.786935	0.217885	0.368421	0.315789	1	0	0		0		0.838727	1.21687	0	0.462025	0.272152	1	0.0253205	0.0253205		0
206346_at_211917_s_at	-0.0924282	-0.0926928	0.747424	0.275862	0.0689655		0.206897	0.0689655		1		0.420262	0.44801	0.748241	0.45977	0.45977	1	0.149425	0.0574713		1		0.307319	0.317582	0.977108	0.342105	0.210526	1	0.263158	0		1		0.132083	0.132859	0.437874	0.43038	0.291139	1	0.107692	0.0509615		1
212877_at_213656_s_at	0.20662	0.209638	0.190736	0	0		0.482759	1	1	0		0.617932	0.721652	0.032957	0.356322	0.252874	1	0.54023	0.965517	1	0		0.86342	1.30663	5.81214e-05	0.342105	0.184211	1	0.973684	1	1	0		-0.137661	-0.138541	0.999365	0.56962	0.316456	1	0.430128	0.690064	1	0
202601_s_at_202602_s_at	0.134978	0.135806	0.30899	0.275862	0		0.172414	1	1	1		0.635276	0.750214	0.0178302	0.643678	0.333333	1	0.126437	0.988506	1	0		0.608357	0.706309	0.381188	0.421053	0.236842	1	0.0526316	1		1		0.54817	0.615761	3.44842e-10	0.588608	0.234177	1	0.0190705	0.880769		1
203913_s_at_203914_x_at	-0.0112986	-0.0112991	0.599239	0.37931	0		0.62069	0.965517	1	1		0.521903	0.578952	0.297662	0.666667	0.37931	1	0.0114943	0.126437		1		0.417964	0.445222	0.892927	0.526316	0.157895	1	0	0.657895		1		0.408237	0.433493	4.82501e-05	0.56962	0.253165	1	0.0379808	0.202724		1
217272_s_at_211362_s_at	0.0931307	0.0934013	0.388783	0.172414	0.0689655		0	0.482759		0		0.51346	0.567417	0.335266	0.494253	0.114943	1	0.0114943	0.252874		1		0.38593	0.407008	0.928992	0.210526	0.105263	1	0	0.815789		1		0.262446	0.268733	0.0323027	0.417722	0.0696203		0.0572115	0.513462		0
207657_x_at_209226_s_at	0.697055	0.861549	1.33874e-05	0	0.0344828		1	1	1	0		0.873569	1.34795	1.74305e-14	0.172414	0.344828	1	0.988506	0.91954	1	0		0.93116	1.66705	1.07425e-09	0.394737	0.368421	1	0.973684	0.947368	1	0		0.728452	0.925421	0	0.14557	0.411392	1	0.867628	0.532692	1	0
207308_at_211480_s_at	-0.0140198	-0.0140208	0.604593	0	0.551724		0.689655	0		0		0.466603	0.505719	0.555689	0.229885	0.574713	1	0.62069	0		1		0.398082	0.421368	0.916724	0.315789	0.473684	1	0.710526	0		1		0.318615	0.330105	0.00450004	0.21519	0.550633	1	0.39984	0		1
216270_at_202993_at	-0.0223562	-0.0223599	0.620874	0.0689655	0.0344828		0	0.344828		0		0.2698	0.276648	0.987439	0.183908	0.402299	1	0	0.609195		1		0.217271	0.22079	0.994915	0.210526	0.342105	1	0	0.736842		1		-0.00326589	-0.0032659	0.938023	0.101266	0.297468	1	0	0.220673		1
213745_at_213744_at	0.440055	0.472299	0.0133972	0.413793	0.0689655		0	0.137931		0		0.385942	0.407024	0.851899	0.597701	0.183908	1	0	0.137931		1		0.265761	0.272297	0.988252	0.315789	0.236842	1	0	0		0		0.355398	0.371609	0.000877698	0.556962	0.35443	1	0.0948718	0.234135		1
206063_x_at_206064_s_at	0.586387	0.672142	0.000611413	0	0.241379		0.758621	0		0		0.366457	0.384324	0.894834	0.229885	0.344828	1	0.310345	0		1		0.664472	0.800779	0.194549	0.342105	0.394737	1	0.0263158	0		0		0.246621	0.251812	0.0507828	0.177215	0.348101	1	0.113141	0		1
216986_s_at_216987_at	-0.0497721	-0.0498133	0.672837	0	0.62069		0	0		0		0.195479	0.198028	0.998462	0.137931	0.528736	1	0	0		0		0.439285	0.471344	0.861637	0.263158	0.552632	1	0	0		0		-0.0233348	-0.0233391	0.963136	0.158228	0.411392	1	0.0504808	0		0
211030_s_at_205920_at	0.451025	0.485986	0.0111773	0.0344828	0.206897		0	0		0		0.388986	0.410605	0.84418	0.16092	0.609195	1	0	0.0344828		0		0.131292	0.132055	0.999016	0.210526	0.684211	1	0	0		0		0.33601	0.349588	0.00215447	0.101266	0.113924	1	0	0		0
216178_x_at_215878_at	0.0957651	0.0960595	0.383597	0.137931	0.137931	1	0.275862	0.0344828		1		0.366981	0.384929	0.893821	0.436782	0.54023	1	0.045977	0.0344828		0		0.354298	0.37035	0.954025	0.236842	0.236842	1	0.973684	0.0263158		1		0.017018	0.0170197	0.900749	0.582278	0.462025	1	0.00641026	0.031891		0
214693_x_at_201104_x_at	0.641823	0.761268	0.00011303	0.275862	0		1	1	1	1		0.827845	1.18125	7.18513e-10	0.333333	0.310345	1	0.931034	0.908046	1	0		0.651935	0.778656	0.23258	0.342105	0.236842	1	0.368421	0.973684	1	0		0.618518	0.722601	3.23075e-14	0.341772	0.151899	1	0.246635	0.596314	1	0
215551_at_211234_x_at	0.00982934	0.00982965	0.557108	0	0.206897		0.551724	0		0		0.445677	0.479293	0.648861	0.0804598	0.356322		0.241379	0		0		0.488397	0.533953	0.763408	0.184211	0.447368	1	0.0789474	0		0		0.00574082	0.00574088	0.923102	0.113924	0.316456	1	0.139423	0		1
221604_s_at_221603_at	0.250282	0.255714	0.133472	0.0344828	0.0689655		0.137931	0		0		0.401502	0.425438	0.80944	0.287356	0.183908	1	0	0		0		0.241472	0.246337	0.992216	0.552632	0.210526	1	0	0		0		-0.0756798	-0.0758248	0.992692	0.582278	0.253165	1	0.0125	0		0
207422_at_207423_s_at	0.0739286	0.0740637	0.42705	0.275862	0.0689655		0	0		0		0.278239	0.285772	0.984454	0.333333	0.310345	1	0	0		0		0.500355	0.549779	0.733581	0.421053	0.210526	1	0	0		0		-0.0585387	-0.0586057	0.987038	0.405063	0.322785	1	0	0		0
213811_x_at_209153_s_at	0.271353	0.278324	0.110209	0.0689655	0		0.551724	0.965517	1	0		0.630419	0.742112	0.0213557	0.321839	0.494253	1	0.229885	0.655172	1	0		0.649245	0.773992	0.241095	0.473684	0.447368	1	0.0263158	0.131579		1		0.698207	0.863794	0	0.689873	0.702532	1	0.220513	0.265224	1	0
211316_x_at_211862_x_at	0.721349	0.910451	4.3207e-06	0	0.0689655		1	1	1	0		0.903385	1.49033	0	0.183908	0.264368	1	0.988506	0.988506	1	0		0.893104	1.43706	1.86807e-06	0.315789	0.236842	1	1	1	1	0		0.865291	1.31403	0	0.126582	0.158228	1	0.943269	0.980929	1	0
211546_x_at_207827_x_at	0.688717	0.845511	1.91491e-05	0.0344828	0.0689655		0.965517	0.862069	1	0		0.751301	0.975935	1.52601e-05	0.298851	0.425287	1	0.390805	0.195402	1	0		0.862098	1.30146	6.58328e-05	0.263158	0.236842	1	0.789474	0.894737	1	0		0.833901	1.20081	0	0.35443	0.462025	1	0.588301	0.505929	1	0
202485_s_at_214397_at	0.229647	0.233816	0.159025	0.0344828	0.103448		0.137931	0.310345	1	1		0.515016	0.569532	0.328231	0.126437	0.218391	1	0.298851	0.436782	1	0		0.53665	0.599438	0.629259	0.157895	0.157895	1	0.289474	0.394737	1	0		0.115645	0.116165	0.520529	0.0696203	0.196203		0.153045	0.202885	1	1
206559_x_at_204892_x_at	0.838506	1.21612	9.43397e-10	0.62069	0.551724	1	0.965517	0.655172	1	0		0.9696	2.08557	0	0.0344828	0.0229885		1	1	1	0		0.926015	1.62967	4.08181e-09	0.0263158	0.0526316		1	1	1	0		0.975059	2.18591	0	0.329114	0.322785	1	1	1	1	0
211345_x_at_211927_x_at	0.94251	1.76006	0	0.758621	0.758621	1	0.896552	0.931034	1	0		0.982869	2.3757	0	0.091954	0.091954		1	1	1	0		0.976829	2.22318	0	0.0789474	0.0263158		1	1	1	0		0.984558	2.42802	0	0.462025	0.443038	1	1	0.98125	1	0
211354_s_at_211356_x_at	0.0143089	0.0143099	0.548074	0.0344828	0.0344828		0.0344828	0.172414		0		0.478974	0.521651	0.497618	0.448276	0.16092	1	0.0344828	0.114943		1		0.758008	0.991517	0.0233132	0.184211	0.157895	1	0.184211	0.605263	1	0		0.467045	0.506284	7.7196e-07	0.246835	0.120253	1	0.108013	0.209135	1	0
218000_s_at_217996_at	0.547142	0.614293	0.00164887	0.310345	0.0344828		0	0.827586		0		0.607886	0.705561	0.0453678	0.482759	0.505747	1	0.0804598	0.482759		1		0.682664	0.834087	0.144958	0.684211	0.421053	1	0.157895	1	1	0		0.602599	0.697218	3.4206e-13	0.512658	0.367089	1	0.031891	0.709936		1
219770_at_220853_at	0.133021	0.133814	0.312578	0	0		0.862069	1	1	0		0.504698	0.55559	0.375614	0.195402	0.183908	1	0.563218	0.850575	1	0		0.463886	0.502251	0.81723	0.0789474	0.131579		0.947368	0.947368	1	1		-0.0190698	-0.0190722	0.958645	0.120253	0.0443038		0.113462	0.829968	1	1
202314_at_216607_s_at	-0.0455109	-0.0455424	0.66494	0.0689655	0.0344828		0.793103	0.758621	1	0		0.737606	0.945209	5.05501e-05	0.356322	0.425287	1	0.793103	0.816092	1	0		0.738116	0.946327	0.0425047	0.157895	0.0789474		0.842105	0.842105	1	1		0.548287	0.615928	3.40325e-10	0.411392	0.21519	1	0.419231	0.595192	1	0
202162_s_at_202164_s_at	0.702633	0.872483	1.04504e-05	0	0		1	1	1	0		0.905866	1.50399	0	0.390805	0.206897	1	0.873563	0.977011	1	0		0.865658	1.31549	4.6855e-05	0.342105	0.236842	1	0.684211	1	1	0		0.612928	0.713597	7.53841e-14	0.531646	0.183544	1	0.220353	0.785096	1	0
201854_s_at_201855_s_at	-0.0772773	-0.0774317	0.721931	0	0		0.896552	1	1	0		0.735185	0.939919	6.16534e-05	0.16092	0.287356	1	0.586207	0.827586	1	0		0.773374	1.02867	0.0135708	0.131579	0.105263	1	0.894737	0.973684	1	0		0.444817	0.47822	4.17375e-06	0.221519	0.468354	1	0.321795	0.442147	1	0
216274_s_at_201290_at	0.373957	0.393015	0.03513	0	0		1	1	1	0		0.865035	1.31301	1.95177e-13	0.298851	0.252874	1	0.977011	1	1	0		0.951386	1.84619	9.20597e-13	0.236842	0.210526	1	1	1	1	0		0.921638	1.5998	0	0.443038	0.411392	1	0.829968	0.836538	1	0
216283_s_at_214443_at	-0.317223	-0.328557	0.969194	0.344828	0.0689655		0	0		0		0.624023	0.731567	0.026811	0.45977	0.172414	1	0	0.137931		1		0.483621	0.5277	0.774666	0.263158	0.315789	1	0	0.105263		1		0.242059	0.24696	0.0574083	0.424051	0.322785	1	0	0.0126603		0
203752_s_at_214326_x_at	0.19647	0.199058	0.205755	0	0.137931		1	0.0689655		0		0.788611	1.06775	2.70713e-07	0.390805	0.689655	1	1	0.0689655		1		0.722112	0.912045	0.0643164	0.368421	0.631579	1	1	0		1		0.658836	0.790753	0	0.335443	0.582278	1	1	0.04375		1
217399_s_at_204131_s_at	0.0951209	0.0954093	0.384864	0.413793	0		0	1		0		0.418027	0.445299	0.756099	0.413793	0.241379	1	0	0.988506		1		0.517057	0.572314	0.68806	0.394737	0.394737	1	0	0.973684		1		0.221734	0.225479	0.0951882	0.202532	0.259494	1	0	0.816026		1
213042_s_at_207522_s_at	0.582194	0.665776	0.00068466	0.344828	0.0344828		0.551724	1	1	1		0.729897	0.928507	9.39074e-05	0.689655	0.448276	1	0.218391	0.781609	1	0		0.585934	0.671451	0.461703	0.210526	0.552632	1	0	0.0263158		0		0.650626	0.776383	0	0.531646	0.727848	1	0.100801	0.208654	1	0
212424_at_212422_at	-0.0752767	-0.0754194	0.718479	0	0		0.241379	1	1	0		0.846714	1.24443	1.67472e-11	0.356322	0.45977	1	0.448276	0.896552	1	0		0.6477	0.771326	0.246038	0.184211	0.184211	1	0	0.947368		1		0.366816	0.384739	0.000496966	0.196203	0.0632911		0.0378205	0.507532		0
221893_s_at_222117_s_at	-0.11759	-0.118137	0.787026	0.0344828	0.0344828		0.62069	0		0		0.231991	0.236292	0.995465	0.551724	0.218391	1	0.0344828	0		0		0.287838	0.296207	0.983158	0.421053	0.0789474		0.0789474	0		0		0.0329964	0.0330084	0.861431	0.411392	0.221519	1	0.0564103	0		0
217071_s_at_217070_at	0.278129	0.285653	0.103333	0.137931	0.275862	1	0	0		0		0.343146	0.357654	0.932816	0.425287	0.402299	1	0	0		0		0.543968	0.609774	0.605937	0.421053	0.552632	1	0	0		0		0.128483	0.129197	0.455902	0.436709	0.487342	1	0	0		0
207700_s_at_209060_x_at	0.675601	0.820976	3.27026e-05	0.241379	0.241379	1	1	0.517241	1	0		0.88606	1.40329	0	0.275862	0.229885	1	0.965517	0.747126	1	0		0.875166	1.35473	1.74793e-05	0.368421	0.315789	1	0.921053	0.315789	1	0		0.680578	0.830189	0	0.316456	0.322785	1	0.556731	0.195513	1	0
219576_at_219626_at	0.243197	0.248169	0.141937	0.37931	0.0344828		0	0		0		0.751178	0.975652	1.54345e-05	0.494253	0.195402	1	0	0.0804598		0		0.639935	0.758064	0.27141	0.447368	0.157895	1	0	0.447368		1		0.19004	0.192379	0.184761	0.493671	0.0949367		0	0.0189103		0
214932_at_212163_at	-0.167768	-0.169369	0.854831	0.37931	0		0.103448	1	1	1		0.238214	0.24288	0.994599	0.482759	0.264368	1	0.0344828	0.91954		1		0.247584	0.252837	0.991353	0.184211	0.0526316		0.263158	1	1	1		-0.114044	-0.114543	0.998271	0.265823	0.329114	1	0.0633013	0.51234		1
216510_x_at_211868_x_at	0.418766	0.446195	0.018699	0.344828	0.103448	1	0.62069	0.0344828		1		0.385506	0.406511	0.852983	0.551724	0.505747	1	0.0114943	0		0		0.748392	0.96929	0.0315716	0.631579	0.526316	1	0.131579	0.0789474		1		0.629665	0.74086	5.55112e-15	0.702532	0.525316	1	0.126763	0.0951923		1
222239_s_at_218819_at	0.503199	0.553581	0.00428235	0.0689655	0.103448		0.965517	0.931034	1	1		0.832471	1.19613	3.05274e-10	0.321839	0.298851	1	0.850575	0.793103	1	0		0.764828	1.00775	0.0185035	0.131579	0.289474	1	0.973684	0.789474	1	0		0.302668	0.312454	0.00837173	0.386076	0.462025	1	0.411378	0.170192	1	0
214224_s_at_204571_x_at	0.315299	0.326419	0.0706926	0	0		1	1	1	0		0.826603	1.17731	8.98258e-10	0.195402	0.206897	1	0.988506	0.954023	1	0		0.806539	1.11705	0.0031445	0.184211	0.342105	1	0.973684	0.973684	1	0		0.598941	0.691494	5.74762e-13	0.183544	0.107595	1	0.703365	0.854808	1	0
200813_s_at_200816_s_at	-0.248589	-0.253908	0.931683	0.0344828	0		0.689655	1	1	0		0.630811	0.742761	0.0210527	0.402299	0.344828	1	0.091954	0.977011		1		0.884709	1.39703	5.70018e-06	0.184211	0.210526	1	0.842105	1	1	0		0.723772	0.915522	0	0.43038	0.417722	1	0.214423	0.810577	1	0
207974_s_at_200718_s_at	0.123781	0.124419	0.329733	0	0		1	1	1	0		0.83962	1.21988	7.49975e-11	0.183908	0.16092	1	1	1	1	0		0.950425	1.83616	1.40776e-12	0.210526	0.131579	1	1	1	1	0		0.876874	1.36208	0	0.183544	0.240506	1	0.98109	1	1	0
222210_at_202650_s_at	0.205915	0.208901	0.19176	0.172414	0		0	1		0		0.489388	0.535255	0.448025	0.356322	0.206897	1	0	0.954023		1		0.536903	0.599795	0.628462	0.447368	0.210526	1	0	0.894737		1		-0.103201	-0.10357	0.997341	0.335443	0.101266	1	0	0.703365		1
211287_x_at_211286_x_at	0.287645	0.295997	0.0941657	0	0.482759		0.0344828	0.0344828		0		0.613845	0.715068	0.0376476	0.195402	0.436782	1	0.241379	0.045977		1		0.491792	0.538421	0.755177	0.263158	0.342105	1	0.236842	0.0263158		1		0.224492	0.228381	0.0892162	0.221519	0.506329	1	0.0564103	0.00641026		0
32502_at_213343_s_at	0.626626	0.735841	0.000186628	0.103448	0.0344828		0.965517	0.172414	1	1		0.444671	0.478038	0.653119	0.436782	0.252874	1	0.0689655	0		0		0.631084	0.743216	0.301285	0.289474	0.394737	1	0.263158	0		1		0.549492	0.617653	2.97028e-10	0.291139	0.322785	1	0.246314	0.0125		1
215670_s_at_206021_at	-0.140586	-0.141523	0.820007	0.344828	0.137931	1	0	0		0		0.207759	0.210828	0.997764	0.494253	0.494253	1	0	0.0114943		0		0.226071	0.230045	0.994053	0.342105	0.578947	1	0	0		0		0.0160314	0.0160328	0.902876	0.272152	0.481013	1	0	0.01875		0
215938_s_at_204691_x_at	0.329285	0.342027	0.0605423	0.0344828	0		0.758621	0.896552	1	0		0.685681	0.839757	0.00174197	0.149425	0.114943	1	0.310345	0.678161	1	0		0.807814	1.1207	0.00294397	0.184211	0.131579	1	0.447368	0.657895	1	0		0.364213	0.381734	0.000567299	0.0886076	0.056962		0.272436	0.741186	1	0
205112_at_214159_at	0.0303775	0.0303869	0.515483	0.310345	0.37931	1	0	0.0689655		0		0.342171	0.35655	0.934122	0.275862	0.494253	1	0	0.0804598		0		0.386726	0.407944	0.928237	0.184211	0.263158	1	0.763158	0.289474	1	0		0.000229063	0.000229063	0.932526	0.5	0.405063	1	0	0.0703526		0
216734_s_at_206126_at	-0.0111974	-0.0111979	0.599039	0.448276	0.103448	1	0	0.517241		1		0.317928	0.32934	0.960506	0.195402	0.264368	1	0	0.0114943		0		0.54223	0.607309	0.611536	0.394737	0.447368	1	0	0.0263158		0		0.314239	0.325242	0.00536289	0.221519	0.487342	1	0.00625	0.0759615		0
208099_x_at_215898_at	-0.299849	-0.309354	0.961733	0	0		0.344828	1	1	0		0.757064	0.989301	8.85151e-06	0.103448	0.218391	1	0.344828	0.551724	1	0		0.516425	0.571452	0.689862	0.210526	0.131579	1	0.157895	0.868421	1	0		0.0807268	0.0809029	0.688106	0.0759494	0.189873		0.297115	0.197276	1	1
203016_s_at_203017_s_at	0.443777	0.476925	0.0126077	0	0		0.448276	0.517241	1	0		0.69071	0.849313	0.00131039	0.172414	0.333333	1	0.517241	0.367816	1	0		0.873013	1.34561	2.20852e-05	0.157895	0.236842	1	0.447368	0.657895	1	0		0.533109	0.594479	1.77961e-09	0.196203	0.392405	1	0.182853	0.233814	1	0
202714_s_at_202713_s_at	-0.0248208	-0.0248259	0.625649	0.0344828	0		0	1		0		0.386705	0.40792	0.849991	0.206897	0.229885	1	0	0.988506		1		0.750638	0.974414	0.0294796	0.368421	0.157895	1	0	1		1		0.177529	0.17943	0.230816	0.367089	0.0886076		0.0125	0.93109		0
204692_at_222017_x_at	0.451138	0.486128	0.011156	0.0689655	0.0344828		0.482759	0.931034	1	0		0.684269	0.837098	0.00188325	0.229885	0.321839	1	0.045977	0.0804598		0		0.490392	0.536577	0.758593	0.157895	0.289474	1	0	0		0		0.493422	0.540573	8.36817e-08	0.202532	0.411392	1	0.05	0.0939103		0
217673_x_at_217058_at	0.149295	0.15042	0.283244	0.0344828	0		0.62069	0		0		0.374569	0.393727	0.878289	0.241379	0.206897	1	0.689655	0		1		0.534729	0.596744	0.635265	0.184211	0.473684	1	1	0		1		0.0294183	0.0294268	0.871049	0.265823	0.272152	1	0.581731	0		1
207719_x_at_212746_s_at	0.0273909	0.0273977	0.521557	0	0.137931		1	0		0		0.700026	0.867352	0.000750814	0.252874	0.609195	1	1	0.183908	1	0		0.46229	0.50022	0.820396	0.236842	0.447368	1	1	0.0526316		1		0.662565	0.797372	0	0.246835	0.373418	1	0.97484	0.0379808		1
202346_at_202347_s_at	-0.142376	-0.14335	0.822441	0	0		0.965517	1	1	0		0.880378	1.37744	2.10942e-15	0.321839	0.298851	1	0.954023	0.91954	1	0		0.834627	1.2032	0.000593484	0.263158	0.0526316		0.973684	0.973684	1	1		0.470936	0.511272	5.64916e-07	0.272152	0.367089	1	0.728686	0.341026	1	0
210972_x_at_211902_x_at	0.731986	0.932993	2.51433e-06	0.37931	0.137931	1	1	1	1	0		0.75172	0.976898	1.46801e-05	0.321839	0.344828	1	0.0229885	0.0114943		0		0.928555	1.6478	2.14883e-09	0.421053	0.315789	1	0.131579	0.184211	1	0		0.793766	1.08153	0	0.310127	0.246835	1	0.113782	0.151763	1	0
209956_s_at_210404_x_at	0.00892115	0.00892138	0.558936	0.103448	0.137931	1	0	0		0		0.497626	0.546146	0.408864	0.321839	0.390805	1	0.0229885	0.0114943		0		0.949348	1.82513	2.23555e-12	0.342105	0.315789	1	0.973684	0.815789	1	0		0.849145	1.25308	0	0.639241	0.639241	1	0.322596	0.221314	1	0
203453_at_215026_x_at	0.0930612	0.0933313	0.38892	0.275862	0.103448	1	0	0.0344828		0		0.519921	0.576231	0.306358	0.390805	0.206897	1	0	0.091954		0		0.540695	0.605137	0.616452	0.315789	0.236842	1	0	0.157895		1		0.237985	0.242637	0.0638696	0.588608	0.322785	1	0.146154	0.01875		1
215822_x_at_210341_at	-0.0805983	-0.0807735	0.727619	0	0.0344828		0	0		0		0.231517	0.235792	0.995525	0.310345	0.252874	1	0	0		0		0.432755	0.463282	0.871897	0.210526	0.421053	1	0	0		0		0.129689	0.130424	0.449851	0.120253	0.329114	1	0.0126603	0		0
207894_s_at_206413_s_at	0.161273	0.162693	0.262449	0.310345	0.137931	1	0	0		0		0.478676	0.521265	0.49903	0.402299	0.356322	1	0	0		0		0.366209	0.384038	0.945667	0.236842	0.131579	1	0	0		0		0.13339	0.13419	0.431354	0.367089	0.386076	1	0	0		0
210882_s_at_211700_s_at	-0.0493996	-0.0494398	0.67215	0.724138	0		0	0		0		0.440405	0.472733	0.670892	0.666667	0.16092	1	0	0		0		0.614933	0.716815	0.357735	0.578947	0.5	1	0.0263158	0.0263158		0		0.427138	0.456391	1.43023e-05	0.544304	0.487342	1	0.0383013	0.0442308		0
208866_at_213860_x_at	0.00496513	0.00496517	0.566883	0	0		1	1	1	0		0.856722	1.28089	1.64768e-12	0.229885	0.218391	1	1	1	1	0		0.852875	1.26661	0.000148948	0.105263	0.105263	1	1	1	1	0		0.476545	0.518505	3.56834e-07	0.132911	0.196203	1	0.848558	1	1	0
202849_x_at_211543_s_at	0.315503	0.326645	0.0705365	0.137931	0.0344828		0	1		0		0.656426	0.786507	0.00747857	0.425287	0.563218	1	0	0.655172		1		0.730652	0.930125	0.0519242	0.421053	0.5	1	0	0.0526316		0		0.667468	0.806162	0	0.322785	0.556962	1	0	0.119071		1
202061_s_at_202062_s_at	-0.0556843	-0.0557419	0.683672	0	0.0689655		1	0.137931	1	0		0.704499	0.876177	0.000566453	0.264368	0.229885	1	0.977011	0.367816	1	0		0.635128	0.749964	0.287524	0.105263	0.210526	1	1	0.0789474		1		0.281364	0.289163	0.0177623	0.196203	0.202532	1	0.778205	0.0503205		1
209294_x_at_210405_x_at	0.303973	0.313891	0.0797473	0.517241	0.448276	1	0	0		0		0.812384	1.134	9.64503e-09	0.45977	0.471264	1	0	0.0114943		0		0.704314	0.87581	0.0959217	0.473684	0.526316	1	0	0		0		0.690821	0.849524	0	0.424051	0.417722	1	0.0125	0.0189103		0
208651_x_at_209772_s_at	0.868407	1.32656	2.50888e-11	0.482759	0.689655	1	0.551724	0.137931	1	0		0.860562	1.29551	6.30718e-13	0.655172	0.804598	1	0.471264	0.229885	1	0		0.417567	0.444742	0.893451	0.289474	0.263158	1	0.210526	0		1		0.797538	1.09181	0	0.537975	0.721519	1	0.336058	0.203205	1	0
215085_x_at_206798_x_at	-0.0997102	-0.100043	0.759247	0.103448	0.172414	1	0	0		0		0.429116	0.458813	0.715645	0.413793	0.425287	1	0	0		0		0.493486	0.540658	0.750999	0.315789	0.315789	1	0	0		0		0.384116	0.404879	0.000197817	0.405063	0.392405	1	0	0		0
215907_at_221234_s_at	0.728432	0.925379	3.02313e-06	0.0689655	0.0344828		0.965517	1	1	0		0.1517	0.15288	0.999629	0.310345	0.183908	1	0	0.356322		1		0.155175	0.156439	0.998415	0.263158	0.105263	1	0	0.973684		1		0.336341	0.349961	0.00212318	0.537975	0.21519	1	0.025	0.835256		1
209528_s_at_34260_at	0.00721363	0.00721376	0.56237	0.551724	0		0	0.655172		0		0.785971	1.0608	3.7608e-07	0.643678	0.344828	1	0.310345	0.678161	1	0		0.636972	0.753063	0.281307	0.631579	0.263158	1	0.0263158	0.131579		1		0.335136	0.348603	0.00223912	0.373418	0.246835	1	0.00625	0.169872		1
201497_x_at_207961_x_at	0.185241	0.187405	0.223085	0.0344828	0.0689655		0	0		0		0.70788	0.882921	0.000454842	0.114943	0.137931	1	0	0		0		0.979509	2.28531	0	0.236842	0.263158	1	0.894737	0.368421	1	0		0.918381	1.57859	0	0.835443	0.639241	1	0.178045	0.050641		1
212659_s_at_216244_at	0.229532	0.233695	0.159175	0	0.206897		0.0344828	0		0		0.40963	0.435167	0.784263	0.356322	0.241379	1	0.137931	0		1		0.34536	0.360165	0.959547	0.447368	0.342105	1	0.0526316	0		0		0.0868992	0.087119	0.660234	0.417722	0.373418	1	0.0761218	0		0
216248_s_at_204621_s_at	0.897641	1.45994	2.07612e-13	0.655172	0.62069	1	0.793103	0.413793	1	0		0.681723	0.832325	0.00216309	0.436782	0.632184	1	0.172414	0.0804598		1		0.815987	1.14469	0.00189068	0.552632	0.684211	1	0.473684	0.210526	1	0		0.686261	0.840854	0	0.398734	0.64557	1	0.404968	0.0883013		1
201072_s_at_201073_s_at	0.49464	0.542184	0.00507254	0	0.206897		0.137931	0.724138	1	1		0.80215	1.10461	4.42441e-08	0.16092	0.356322	1	0.678161	0.862069	1	0		0.602403	0.696911	0.402546	0.131579	0.263158	1	0.0263158	0.5		1		0.302747	0.312541	0.0083469	0.101266	0.164557	1	0.119071	0.449199	1	0
201024_x_at_201025_at	0.0435192	0.0435467	0.488718	0	0		0.965517	0.931034	1	0		0.743486	0.95823	3.07116e-05	0.356322	0.367816	1	0.885057	0.896552	1	0		0.828747	1.18412	0.000876549	0.394737	0.210526	1	0.842105	0.973684	1	0		0.399356	0.422882	8.25722e-05	0.689873	0.177215	1	0.283333	0.361058	1	0
202020_s_at_202019_s_at	-0.00605192	-0.00605199	0.588863	0	0		1	0.482759	1	0		0.67155	0.81356	0.0036662	0.310345	0.183908	1	0.804598	0.666667	1	0		0.738661	0.947525	0.0418671	0.210526	0.131579	1	1	0.684211	1	0		0.256252	0.262092	0.0387567	0.348101	0.0949367		0.524519	0.499519	1	1
216785_at_206857_s_at	0.0387533	0.0387728	0.498428	0.241379	0.37931	1	0	0		0		0.324982	0.337208	0.953956	0.356322	0.574713	1	0	0.0114943		0		0.123432	0.124064	0.999162	0.289474	0.263158	1	0	0.131579		1		-0.00656806	-0.00656816	0.942889	0.28481	0.658228	1	0	0.240224		1
206028_s_at_211913_s_at	0.226689	0.230696	0.162912	0.0689655	0		0.275862	0.793103	1	0		0.404757	0.429326	0.799605	0.275862	0.149425	1	0.390805	0.655172	1	0		0.866147	1.31745	4.46626e-05	0.526316	0.289474	1	0.947368	0.842105	1	0		0.110599	0.111053	0.545827	0.14557	0.0632911		0.652724	0.284615	1	1
213473_at_209922_at	0.200137	0.202875	0.200258	0	0.448276		0.586207	0.0344828		0		0.398142	0.421439	0.819244	0.252874	0.574713	1	0.402299	0		1		0.577117	0.65813	0.493086	0.5	0.526316	1	0.105263	0.0263158		1		0.276965	0.284392	0.0205298	0.626582	0.462025	1	0.11266	0.0383013		1
211100_x_at_211101_x_at	0.885765	1.40191	1.76759e-12	0.172414	0.37931	1	0.275862	0.206897	1	0		0.949062	1.82224	0	0.37931	0.37931	1	0.563218	0.563218	1	0		0.595093	0.685515	0.428832	0.473684	0.552632	1	0.0263158	0.0263158		0		0.695123	0.857801	0	0.272152	0.474684	1	0.0628205	0.0690705		0
222251_s_at_44146_at	0.756824	0.988739	6.24072e-07	0	0.0344828		0.965517	1	1	0		0.873024	1.34565	2.04281e-14	0.137931	0.126437	1	0.528736	0.91954	1	0		0.727445	0.92328	0.0563718	0.157895	0.210526	1	0.342105	0.842105	1	0		0.611196	0.710829	9.75886e-14	0.164557	0.0379747		0.145192	0.519551	1	1
202766_s_at_202765_s_at	0.159035	0.160397	0.26628	0.172414	0.0689655		0.103448	0		1		0.425374	0.454235	0.729703	0.344828	0.16092	1	0.172414	0		1		0.868034	1.32505	3.70272e-05	0.473684	0.447368	1	0.973684	0.342105	1	0		0.680951	0.830886	0	0.43038	0.303797	1	0.501282	0.0504808		1
200879_s_at_200878_at	-0.189871	-0.192204	0.879765	0.275862	0.413793	1	0	0.206897		1		0.332201	0.3453	0.946335	0.494253	0.632184	1	0.0114943	0.0689655		0		0.748101	0.968629	0.0318501	0.421053	0.315789	1	0.815789	1	1	0		0.603249	0.698239	3.1164e-13	0.21519	0.588608	1	0.209615	0.678686	1	0
215633_x_at_211582_x_at	0.95491	1.88471	0	0.103448	0.103448	1	0.931034	0.965517	1	0		0.975637	2.19778	0	0.275862	0.252874	1	0.965517	0.896552	1	0		0.935478	1.70055	3.11774e-10	0.684211	0.684211	1	0.0789474	0.0526316		0		0.935481	1.70058	0	0.639241	0.56962	1	0.132051	0.125481	1	0
216693_x_at_209526_s_at	0.408389	0.433677	0.0218184	0.0344828	0.103448		0.655172	0.758621	1	1		0.644732	0.76623	0.0123018	0.298851	0.367816	1	0.091954	0.103448		1		0.951389	1.84622	9.19598e-13	0.210526	0.263158	1	0.973684	0.973684	1	0		0.677267	0.824048	0	0.291139	0.405063	1	0.513301	0.565224	1	0
211933_s_at_211930_at	0.28758	0.295926	0.0942266	0	0		1	1	1	0		0.781478	1.04916	6.47131e-07	0.367816	0.275862	1	0.988506	0.977011	1	0		0.875379	1.35564	1.70736e-05	0.157895	0.184211	1	1	0.894737	1	0		0.552816	0.622427	2.03353e-10	0.329114	0.253165	1	0.665385	0.614103	1	0
209376_x_at_206989_s_at	0.693304	0.854289	1.57546e-05	0.206897	0.103448	1	0.896552	1	1	0		0.668183	0.807453	0.00432756	0.103448	0.390805	1	0.988506	0.988506	1	0		0.68296	0.83464	0.144213	0.368421	0.184211	1	0.552632	1	1	0		0.708491	0.884148	0	0.259494	0.341772	1	0.494231	0.886538	1	0
209315_at_209314_s_at	-0.028566	-0.0285738	0.632869	0.0344828	0.0344828		0.448276	0.551724	1	0		0.470154	0.510267	0.539179	0.471264	0.482759	1	0	0.0229885		0		0.670523	0.811693	0.177269	0.421053	0.368421	1	0	0.605263		1		0.333737	0.347028	0.00238076	0.360759	0.607595	1	0.00625	0.0628205		0
216918_s_at_215016_x_at	-0.0846711	-0.0848743	0.734519	0	0.0689655		0	0		0		0.40071	0.424495	0.811782	0.091954	0.425287		0	0.103448		1		0.429606	0.459414	0.876626	0.368421	0.184211	1	0	1		1		0.0824682	0.0826559	0.680345	0.107595	0.468354	1	0.0128205	0.595994		1
204357_s_at_208372_s_at	-0.0211519	-0.021155	0.618534	0.310345	0.0344828		0	0		0		0.402342	0.42644	0.806936	0.333333	0.425287	1	0.045977	0.0344828		0		0.564112	0.638844	0.538544	0.289474	0.394737	1	0	0		0		0.168865	0.170498	0.265998	0.202532	0.411392	1	0	0.0126603		0
210953_at_210954_s_at	0.135418	0.136255	0.308184	0.310345	0.103448	1	0	0		0		0.219582	0.223217	0.996826	0.448276	0.563218	1	0.0344828	0		0		0.450743	0.485633	0.842112	0.394737	0.184211	1	0	0.0526316		0		0.0740145	0.0741501	0.717206	0.5	0.487342	1	0	0		0
201218_at_201219_at	0.493974	0.541303	0.00513871	0.206897	0		0.551724	0.275862	1	1		0.864401	1.3105	2.31259e-13	0.436782	0.298851	1	0.827586	0.666667	1	0		0.834346	1.20227	0.000604988	0.315789	0.131579	1	1	0.815789	1	0		0.502982	0.55329	3.50951e-08	0.525316	0.373418	1	0.488462	0.183333	1	0
210247_at_210315_at	-0.0408604	-0.0408832	0.656241	0	0.37931		0.827586	0		0		0.440631	0.473013	0.669962	0.103448	0.37931	1	0.724138	0		1		0.261568	0.267791	0.989046	0.236842	0.342105	1	0.736842	0		1		0.60027	0.693569	4.76397e-13	0.177215	0.537975	1	0.715385	0.0758013		1
216735_x_at_205579_at	-0.212224	-0.215499	0.901925	0	0.0689655		0.655172	0		0		0.5459	0.612522	0.200786	0.252874	0.206897	1	0.298851	0.0114943		1		0.596708	0.68802	0.423024	0.210526	0.263158	1	0.447368	0.184211	1	0		0.257305	0.26322	0.0375923	0.139241	0.202532	1	0.195994	0.0504808		1
208284_x_at_207131_x_at	0.558221	0.630245	0.00126443	0	0		0.758621	1	1	0		0.948024	1.8119	0	0.344828	0.333333	1	0.735632	0.931034	1	0		0.855304	1.27559	0.000121155	0.236842	0.184211	1	0.0526316	0.552632		1		0.856712	1.28085	0	0.202532	0.164557	1	0.253526	0.735256	1	0
205525_at_215198_s_at	-0.115481	-0.115999	0.783844	0.0689655	0.448276		0.517241	0		0		0.414154	0.440615	0.769359	0.172414	0.517241	1	0.62069	0		1		0.736194	0.942119	0.0448071	0.368421	0.394737	1	1	0.526316	1	0		0.352394	0.368175	0.00101429	0.14557	0.601266	1	0.678365	0.050641		1
211149_at_210322_x_at	0.430099	0.460019	0.0157033	0.758621	0.0689655		0	0.0689655		0		0.369251	0.387555	0.889343	0.586207	0.195402	1	0	0.0114943		0		0.37701	0.39657	0.937001	0.421053	0.157895	1	0.210526	0.105263	1	0		0.192027	0.194441	0.177992	0.556962	0.139241	1	0	0.0190705		0
213714_at_215365_at	0.564908	0.640012	0.00107147	0.37931	0.137931	1	0	0		0		0.409489	0.434997	0.784719	0.586207	0.287356	1	0	0		0		0.391073	0.413066	0.923997	0.210526	0.315789	1	0.947368	0		1		0.0971849	0.0974926	0.611775	0.721519	0.297468	1	0.0570513	0		0
215751_at_218422_s_at	0.0656629	0.0657575	0.443723	0.275862	0		0	1		0		0.397721	0.420938	0.82045	0.37931	0.321839	1	0	1		1		0.446761	0.480646	0.849122	0.657895	0.263158	1	0	1		1		-0.107319	-0.107734	0.997737	0.424051	0.348101	1	0	0.722436		1
201408_at_201407_s_at	0.260666	0.266823	0.121651	0.0344828	0		1	1	1	0		0.792239	1.07742	1.7015e-07	0.333333	0.37931	1	0.896552	0.954023	1	0		0.783807	1.05517	0.00898482	0.315789	0.368421	1	1	1	1	0		0.493157	0.540224	8.56728e-08	0.253165	0.265823	1	0.594712	0.842949	1	0
203493_s_at_203492_x_at	0.370532	0.389039	0.0367305	0.0344828	0		1	1	1	0		0.908228	1.51731	0	0.528736	0.367816	1	0.862069	0.850575	1	0		0.798047	1.09321	0.00478053	0.184211	0.0789474		0.868421	0.973684	1	1		0.535551	0.597896	1.37363e-09	0.765823	0.360759	1	0.233814	0.335577	1	0
211996_s_at_215002_at	-0.047244	-0.0472792	0.668161	0.0689655	0.517241		1	0.0344828		0		0.37044	0.388933	0.88694	0.321839	0.678161	1	1	0		1		0.306002	0.316128	0.977571	0.421053	0.342105	1	0.947368	0.0263158		1		0.184377	0.18651	0.204884	0.424051	0.64557	1	0.962179	0.0125		1
202865_at_214338_at	-0.131706	-0.132475	0.807647	0.137931	0.310345	1	0.344828	0.0344828		1		0.503593	0.554109	0.380774	0.321839	0.333333	1	0.195402	0.045977		1		0.54147	0.606233	0.613974	0.368421	0.421053	1	0.473684	0.0263158		1		0.173987	0.175775	0.244889	0.341772	0.449367	1	0.0126603	0.025		0
201849_at_201848_s_at	0.0898108	0.0900534	0.395342	0	0.0344828		1	0.689655	1	0		0.83437	1.20235	2.12331e-10	0.333333	0.195402	1	0.770115	0.402299	1	0		0.896286	1.45301	1.17988e-06	0.342105	0.289474	1	1	0.973684	1	0		0.734117	0.937598	0	0.455696	0.316456	1	0.690385	0.392628	1	0
213430_at_210251_s_at	0.168573	0.170197	0.250131	0.137931	0.310345	1	0.103448	0.275862	1	0		0.463866	0.502226	0.568307	0.655172	0.402299	1	0.0344828	0.206897		1		0.458433	0.495326	0.827882	0.394737	0.263158	1	0.157895	0.342105	1	0		0.206728	0.209751	0.132714	0.512658	0.379747	1	0.0253205	0.416827		1
215863_at_207883_s_at	0.0790444	0.0792096	0.416784	0.0344828	0.310345		0	0		0		0.365999	0.383795	0.895714	0.321839	0.448276	1	0	0		0		0.342202	0.356584	0.961355	0.342105	0.578947	1	0	0		0		0.189453	0.191769	0.186791	0.398734	0.462025	1	0	0.0440705		0
209524_at_209525_at	0.205744	0.208723	0.192009	0.310345	0.172414	1	0.137931	0		1		0.445987	0.47968	0.647547	0.436782	0.344828	1	0.0574713	0.137931		1		0.482528	0.526274	0.77719	0.184211	0.289474	1	0.947368	0.605263	1	0		0.258433	0.264428	0.0363758	0.658228	0.291139	1	0.342788	0.101763	1	0
221093_at_204940_at	0.543366	0.608919	0.00180065	0.0689655	0.586207		0	0.0689655		0		0.058608	0.0586752	0.999989	0.241379	0.471264	1	0	0.0689655		0		0.0960633	0.0963604	0.999527	0.368421	0.315789	1	0	0.973684		1		0.0966398	0.0969423	0.614398	0.28481	0.525316	1	0	0.126763		1
220946_s_at_215038_s_at	0.396317	0.419273	0.0259407	0.137931	0		0.448276	1	1	1		0.632706	0.745916	0.0196328	0.298851	0.275862	1	0.425287	0.896552	1	0		0.791429	1.07524	0.00647727	0.368421	0.157895	1	0.5	0.947368	1	0		0.293046	0.301896	0.0118844	0.424051	0.196203	1	0.131571	0.652885	1	0
203385_at_211272_s_at	0.848835	1.25197	3.00712e-10	0	0.241379		1	1	1	1		0.714951	0.89724	0.000282069	0.103448	0.206897	1	0.896552	0.287356	1	0		0.615274	0.717365	0.356522	0.263158	0.289474	1	0.684211	0.0263158		1		0.63828	0.755266	0	0.170886	0.28481	1	0.563622	0.195994	1	0
214675_at_212691_at	0.112274	0.112749	0.351547	0.137931	0.0344828		0	0.0344828		0		0.414951	0.441578	0.766668	0.425287	0.321839	1	0	0.37931		1		0.0437357	0.0437636	0.999851	0.473684	0.315789	1	0	0		0		-0.119472	-0.120045	0.998615	0.449367	0.468354	1	0	0.0570513		0
200984_s_at_200983_x_at	0.730664	0.930149	2.69396e-06	0.0344828	0		1	1	1	0		0.950524	1.83719	0	0.448276	0.597701	1	0.954023	0.965517	1	0		0.963749	1.99607	0	0.236842	0.210526	1	1	1	1	0		0.90709	1.51085	0	0.208861	0.367089	1	0.962179	0.974519	1	0
213667_at_212275_s_at	-0.109608	-0.11005	0.774849	0.310345	0.172414	1	0	0		0		0.586177	0.671822	0.0834387	0.37931	0.183908	1	0	0.0229885		0		0.539952	0.604087	0.618821	0.473684	0.315789	1	0	0		0		0.145546	0.146587	0.371732	0.259494	0.177215	1	0	0.0125		0
211663_x_at_212187_x_at	0.87217	1.34208	1.47029e-11	0.137931	0.137931	1	0	0.275862		1		0.868686	1.3277	7.14984e-14	0.448276	0.609195	1	0.126437	0.16092	1	0		0.972406	2.1347	0	0.5	0.394737	1	0.973684	0.921053	1	0		0.953161	1.86525	0	0.867089	0.848101	1	0.487179	0.575962	1	0
222107_x_at_221721_s_at	0.146816	0.147885	0.287636	0.172414	0		0	0		0		0.0758377	0.0759836	0.999977	0.333333	0.264368	1	0.0114943	0		0		0.241159	0.246004	0.992258	0.210526	0.315789	1	0.0789474	0		0		0.301044	0.310667	0.00889284	0.259494	0.272152	1	0.113622	0		1
215147_at_202157_s_at	0.223165	0.226984	0.167614	0.103448	0		0.551724	1	1	1		0.626353	0.735391	0.0247112	0.402299	0.241379	1	0.0344828	1		1		0.550286	0.618792	0.58527	0.368421	0.0789474		0	1		0		0.420257	0.448004	2.25289e-05	0.392405	0.506329	1	0.0125	0.733974		1
202880_s_at_202879_s_at	-0.584905	-0.669887	0.999847	0	0.344828		1	0.413793	1	1		0.584971	0.669986	0.0860512	0.287356	0.528736	1	0.873563	0.0114943		1		0.422731	0.451013	0.886474	0.342105	0.447368	1	0.842105	0		1		0.52466	0.582748	4.27013e-09	0.5	0.487342	1	0.404647	0.0625		1
202006_at_216915_s_at	0.159306	0.160674	0.265816	0	0.551724		0.896552	0.137931	1	1		0.583783	0.668182	0.0886777	0.264368	0.45977	1	0.885057	0.37931	1	0		0.761885	1.00069	0.0204786	0.157895	0.315789	1	0.973684	0.289474	1	0		0.313595	0.324527	0.00550142	0.373418	0.677215	1	0.296795	0.0192308		1
211233_x_at_211627_x_at	0.0248284	0.0248335	0.526763	0.241379	0.62069	1	0	0		0		0.189346	0.191658	0.99873	0.367816	0.655172	1	0	0.0229885		0		0.214495	0.217879	0.995162	0.578947	0.5	1	0	0		0		-0.00226913	-0.00226913	0.936492	0.278481	0.506329	1	0	0		0
206966_s_at_206965_at	0.357849	0.374417	0.0431364	0	0.103448		1	1	1	1		0.37886	0.398728	0.86878	0.252874	0.62069	1	0.0689655	0.0229885		0		0.735842	0.941349	0.0452389	0.263158	0.447368	1	0.605263	0.447368	1	0		0.02605	0.0260559	0.879668	0.21519	0.443038	1	0.0945513	0.04375		0
210206_s_at_208149_x_at	0.378754	0.398604	0.0329775	0.206897	0		0.37931	0.793103	1	1		0.737823	0.945684	4.96508e-05	0.643678	0.252874	1	0.712644	0.850575	1	0		0.379027	0.398923	0.93526	0.578947	0.184211	1	0	0.236842		1		0.274501	0.281725	0.0222302	0.525316	0.139241	1	0.0942308	0.208173		1
211392_s_at_211391_s_at	0.711277	0.889765	7.02225e-06	0	0.0344828		0.965517	0.896552	1	0		0.85411	1.27115	3.0933e-12	0.287356	0.37931	1	0.816092	0.735632	1	0		0.748108	0.968644	0.0318439	0.184211	0.263158	1	0.368421	0.605263	1	0		0.182382	0.184446	0.212258	0.101266	0.0886076		0.334936	0.253365	1	1
211327_x_at_211331_x_at	0.160165	0.161556	0.264343	0	0.413793		0.965517	0		0		0.458926	0.49595	0.590793	0.0804598	0.333333		0.965517	0		0		0.392656	0.414936	0.922402	0.184211	0.368421	1	0.368421	0		1		0.21521	0.218628	0.110444	0.0696203	0.303797		0.392147	0		0
206921_at_206920_s_at	-0.205163	-0.208116	0.895252	0.275862	0.103448	1	0	0.310345		1		0.388739	0.410314	0.844818	0.436782	0.275862	1	0	0.241379		1		0.262257	0.268531	0.988919	0.368421	0.105263	1	0	0.105263		1		0.188247	0.190519	0.190999	0.506329	0.246835	1	0	0.0753205		0
213235_at_213237_at	0.0282019	0.0282094	0.519908	0.0344828	0.37931		0	0.0689655		0		0.508749	0.561041	0.356816	0.206897	0.448276	1	0	0.172414		1		0.0830222	0.0832137	0.999643	0.236842	0.421053	1	0	0.0526316		0		0.308415	0.318792	0.00673281	0.265823	0.563291	1	0.01875	0.0442308		0
209414_at_211865_s_at	0.168503	0.170125	0.250248	0.137931	0.241379	1	0.344828	0.0344828		1		0.543173	0.608646	0.210904	0.275862	0.471264	1	0.172414	0.103448	1	0		0.648438	0.772598	0.243673	0.368421	0.5	1	0.394737	0		1		0.150722	0.15188	0.3471	0.259494	0.537975	1	0.069391	0.0697115		0
215207_x_at_37079_at	0.565599	0.641028	0.00105304	0.0689655	0.103448		1	0.37931	1	1		0.879013	1.37141	3.21965e-15	0.321839	0.390805	1	0.908046	0.632184	1	0		0.479268	0.522034	0.7846	0.236842	0.210526	1	0.657895	0.342105	1	0		0.352469	0.36826	0.00101066	0.253165	0.474684	1	0.442949	0.0948718		1
214306_at_212214_at	-0.325169	-0.337416	0.972206	0	0		0.862069	0.241379	1	0		0.758652	0.993032	7.58354e-06	0.218391	0.344828	1	0.850575	0.287356	1	0		0.774538	1.03157	0.0129855	0.157895	0.184211	1	1	0.894737	1	0		0.428225	0.457722	1.32949e-05	0.151899	0.278481	1	0.455288	0.063141		1
200011_s_at_211622_s_at	0.151578	0.152755	0.279227	0	0.0689655		1	0		0		0.72636	0.920978	0.000123255	0.218391	0.45977	1	0.977011	0.114943	1	0		0.655927	0.785631	0.220163	0.289474	0.552632	1	1	0.0263158		1		0.484369	0.528677	1.84544e-07	0.303797	0.474684	1	0.874519	0.0440705		1
203863_at_203862_s_at	-0.114145	-0.114645	0.781816	0.310345	0.517241	1	0	0.0344828		0		0.22883	0.232954	0.995855	0.482759	0.632184	1	0	0		0		0.94307	1.7651	2.57963e-11	0.368421	0.236842	1	0.973684	0.973684	1	0		0.500816	0.550394	4.2866e-08	0.518987	0.582278	1	0.0379808	0.0695513		0
204002_s_at_210547_x_at	-0.153844	-0.155075	0.837564	0.103448	0.0689655		0	0		0		0.508974	0.561344	0.355781	0.218391	0.425287	1	0	0		0		0.731226	0.931358	0.0511533	0.315789	0.184211	1	0.105263	0.736842	1	0		0.345139	0.359915	0.00142632	0.272152	0.310127	1	0	0.0192308		0
206582_s_at_212070_at	0.567979	0.644534	0.000991634	0.275862	0.241379	1	0	0.862069		1		0.366061	0.383867	0.895595	0.229885	0.632184	1	0	0.0689655		0		0.63001	0.741433	0.30497	0.473684	0.394737	1	0	0.789474		1		0.469988	0.510055	6.09841e-07	0.259494	0.607595	1	0.01875	0.469231		1
201905_s_at_201904_s_at	-0.00154475	-0.00154475	0.579901	0.37931	0.0344828		0	0		0		0.343856	0.358459	0.931851	0.390805	0.321839	1	0	0		0		0.586418	0.672189	0.459971	0.447368	0.394737	1	0	0.605263		1		0.280327	0.288037	0.0183849	0.28481	0.563291	1	0.00625	0.0439103		0
203376_at_203377_s_at	0.0259818	0.0259876	0.52442	0	0		1	0.758621	1	0		0.664818	0.801399	0.00508634	0.287356	0.310345	1	0.942529	0.701149	1	0		0.613097	0.713869	0.364261	0.210526	0.0789474		0.947368	0.815789	1	1		0.420518	0.448321	2.21497e-05	0.272152	0.272152	1	0.391506	0.283974	1	0
214243_s_at_217276_x_at	0.21531	0.218733	0.178379	0.275862	0.137931	1	0	0		0		0.343239	0.35776	0.932689	0.287356	0.264368	1	0	0		0		0.534939	0.597039	0.634609	0.394737	0.289474	1	0	0		0		0.220257	0.223926	0.0985027	0.398734	0.196203	1	0	0		0
215121_x_at_215214_at	0.601919	0.696152	0.000395496	0.275862	0.275862	1	1	0.655172	1	0		0.454343	0.49016	0.61128	0.390805	0.551724	1	0.137931	0		1		0.845109	1.23879	0.000277663	0.736842	0.657895	1	0.710526	0.157895	1	0		0.780434	1.04648	0	0.78481	0.651899	1	0.354808	0.101763	1	0
201153_s_at_215663_at	-0.389552	-0.411272	0.989014	0	0.413793		1	0.0344828		0		0.326198	0.338567	0.95274	0.321839	0.494253	1	1	0.0229885		1		0.345661	0.360508	0.95937	0.131579	0.447368	1	1	0		1		-0.0870752	-0.0872963	0.995125	0.518987	0.639241	1	0.740705	0		1
212186_at_214358_at	0.035097	0.0351114	0.505876	0.0344828	0.0689655		0	0		0		0.419723	0.447356	0.75015	0.747126	0.402299	1	0.172414	0		1		0.165586	0.167125	0.998058	0.473684	0.447368	1	0.0263158	0		0		0.196954	0.199561	0.161872	0.613924	0.240506	1	0.0442308	0		0
204177_s_at_210634_at	-0.158357	-0.159701	0.843292	0	0.172414		1	0		0		0.309666	0.320175	0.967159	0.137931	0.528736	1	0.908046	0		1		0.665817	0.803191	0.190644	0.236842	0.526316	1	0.973684	0		1		0.0888912	0.0891264	0.651032	0.0632911	0.5		0.588462	0		0
203770_s_at_203767_s_at	-0.00236693	-0.00236693	0.581539	0.206897	0.103448	1	0	0.241379		1		0.45631	0.492641	0.602534	0.218391	0.229885	1	0	0.229885		1		0.340109	0.354216	0.962515	0.5	0.210526	1	0	0.763158		1		0.265689	0.27222	0.0292866	0.373418	0.392405	1	0.01875	0.208654		1
41113_at_213641_at	0.297434	0.306702	0.0853253	0	0		1	0.724138	1	0		0.646553	0.769353	0.0114171	0.172414	0.137931	1	0.816092	0.206897	1	0		0.244783	0.249856	0.991759	0.184211	0.236842	1	0.815789	0.0263158		1		-0.0187696	-0.0187718	0.958312	0.158228	0.183544	1	0.467949	0.0442308		1
209524_at_209526_s_at	0.428414	0.457952	0.0161232	0.310345	0.103448	1	0.137931	0.758621	1	0		0.627821	0.737812	0.023455	0.436782	0.367816	1	0.0574713	0.103448		1		0.923025	1.60909	8.34271e-09	0.184211	0.263158	1	0.947368	0.973684	1	0		0.677748	0.824936	0	0.658228	0.405063	1	0.342788	0.565224	1	0
202914_s_at_202913_at	0.687719	0.843615	1.99682e-05	0	0.0689655		0.310345	0.0689655		0		0.513617	0.56763	0.334555	0.252874	0.229885	1	0.103448	0.0114943		1		0.711291	0.889792	0.0825889	0.210526	0.289474	1	0.394737	0		1		0.332701	0.345862	0.00249078	0.246835	0.056962		0.0759615	0.00641026		0
208608_s_at_214708_at	0.338452	0.352343	0.054485	0.137931	0.37931	1	0	0		0		0.482669	0.526458	0.480053	0.45977	0.356322	1	0.356322	0.0229885		1		0.297379	0.306642	0.980401	0.263158	0.631579	1	0	0		0		0.11415	0.114649	0.528042	0.411392	0.632911	1	0	0		0
212831_at_212830_at	0.166545	0.168111	0.253525	0.655172	0.0344828		0	1		0		0.618305	0.722257	0.0325516	0.701149	0.471264	1	0.126437	0.965517	1	0		0.368825	0.387063	0.943667	0.526316	0.210526	1	0	1		1		0.566907	0.642953	3.83398e-11	0.626582	0.329114	1	0.0315705	0.867147		1
204727_at_204728_s_at	-0.204773	-0.207709	0.894875	0.37931	0.241379	1	0.0344828	0		0		0.550524	0.619133	0.184218	0.448276	0.37931	1	0.37931	0.321839	1	0		0.309967	0.320509	0.976152	0.394737	0.289474	1	0	0.0526316		0		0.322478	0.334411	0.0038419	0.702532	0.424051	1	0.0251603	0.081891		0
201061_s_at_201060_x_at	0.441426	0.474001	0.0131019	0	0.0344828		1	1	1	0		0.884307	1.39519	0	0.367816	0.436782	1	0.977011	1	1	0		0.907875	1.5153	1.80539e-07	0.210526	0.289474	1	1	1	1	0		0.857239	1.28284	0	0.259494	0.253165	1	0.829006	0.962179	1	0
211328_x_at_211330_s_at	0.0575172	0.0575807	0.460235	0	0.0689655		0.965517	0.827586	1	0		0.555338	0.626067	0.167786	0.091954	0.310345		0.885057	0.632184	1	1		0.792993	1.07944	0.00603885	0.157895	0.210526	1	0.868421	0.921053	1	0		0.171134	0.172835	0.256538	0.0126582	0.151899		0.678045	0.532372	1	1
215346_at_35150_at	0.260033	0.266144	0.122352	0.37931	0		0	1		0		0.624707	0.732688	0.0261804	0.482759	0.137931	1	0.0344828	1		1		0.821886	1.1626	0.00134178	0.5	0.105263	1	0.342105	1	1	0		0.468362	0.50797	6.94937e-07	0.487342	0.0506329		0.0503205	1		0
210427_x_at_201590_x_at	0.868817	1.32823	2.3694e-11	0	0		1	1	1	0		0.990826	2.68995	0	0.37931	0.413793	1	0.793103	1	1	0		0.990012	2.64727	0	0.368421	0.342105	1	1	1	1	0		0.985614	2.46373	0	0.506329	0.506329	1	0.842147	0.96859	1	0
207746_at_219510_at	0.38584	0.406904	0.0299828	0.0344828	0.0344828		0.137931	0		0		0.862194	1.30183	4.14002e-13	0.436782	0.402299	1	0.804598	0.701149	1	0		0.448794	0.483189	0.845573	0.263158	0.236842	1	0.0789474	0		0		0.301533	0.311205	0.00873303	0.14557	0.28481	1	0.189904	0.0822115		1
213604_at_202818_s_at	0.0411301	0.0411533	0.493586	0	0		0.931034	0.137931	1	0		0.48272	0.526524	0.47981	0.195402	0.103448	1	0.793103	0.804598	1	0		0.886407	1.4049	4.5972e-06	0.263158	0.236842	1	0.947368	0.131579	1	0		-0.0152922	-0.0152934	0.954306	0.0632911	0.0822785		0.438141	0.454327	1	0
217271_at_204248_at	0.139058	0.139965	0.301558	0.103448	0.241379	1	0	0		0		0.258004	0.263969	0.990757	0.494253	0.252874	1	0	0		0		0.658605	0.790345	0.211992	0.368421	0.552632	1	0	0.315789		1		0.10042	0.10076	0.596103	0.411392	0.316456	1	0	0.0126603		0
39313_at_211993_at	0.334211	0.347561	0.0572303	0.103448	0.103448	1	0.965517	0.448276	1	0		0.470884	0.511205	0.535765	0.195402	0.264368	1	0.666667	0.747126	1	0		0.575396	0.655552	0.49917	0.236842	0.263158	1	0.894737	0.763158	1	0		0.258763	0.264782	0.036026	0.202532	0.43038	1	0.272115	0.201442	1	0
214848_at_200640_at	-0.13748	-0.138356	0.815738	0	0		0.965517	1	1	0		0.5244	0.582389	0.28684	0.218391	0.218391	1	0.172414	1	1	0		0.659706	0.792292	0.208669	0.342105	0.210526	1	0.473684	1	1	0		0.344349	0.359019	0.00147923	0.449367	0.35443	1	0.208654	0.98109	1	0
216015_s_at_207075_at	0.502826	0.553081	0.00431456	0.448276	0.206897	1	0	0		0		0.561693	0.635304	0.147409	0.62069	0.597701	1	0.0344828	0.0344828		0		0.683365	0.835399	0.143195	0.263158	0.342105	1	0	0		0		0.473025	0.51396	4.76672e-07	0.367089	0.259494	1	0.03125	0.04375		0
204647_at_215489_x_at	0.400696	0.424478	0.0243815	0.310345	0		0.137931	0.724138	1	1		0.656	0.785759	0.00762152	0.505747	0.298851	1	0.965517	0.931034	1	0		0.714435	0.896186	0.0769789	0.421053	0.263158	1	0.578947	0.868421	1	0		0.576818	0.657682	1.11321e-11	0.392405	0.272152	1	0.385737	0.538141	1	0
205426_s_at_205425_at	0.22582	0.22978	0.164064	0.103448	0.103448	1	0	0.310345		1		0.796311	1.08845	9.92452e-08	0.275862	0.413793	1	0.16092	0.643678	1	0		0.76196	1.00087	0.0204261	0.236842	0.263158	1	0.131579	0.578947	1	0		0.147224	0.148302	0.363686	0.177215	0.367089	1	0.0125	0.183013		1
202055_at_202059_s_at	-0.33324	-0.346469	0.975026	0	0		0	0.896552		0		0.609967	0.708869	0.0425486	0.252874	0.126437	1	0.0114943	0.770115		1		0.800108	1.09891	0.00433187	0.184211	0.0789474		0.815789	0.921053	1	1		0.146956	0.148027	0.364971	0.335443	0.0759494		0.0125	0.175962		0
214799_at_213438_at	-0.0396805	-0.0397013	0.654021	0.413793	0.413793	1	0	0		0		0.158135	0.159473	0.999539	0.367816	0.494253	1	0	0		0		0.653322	0.781073	0.228234	0.342105	0.315789	1	0.0526316	0.947368		1		0.441501	0.474094	5.29646e-06	0.455696	0.544304	1	0.0254808	0.361218		1
211958_at_203425_s_at	0.139631	0.14055	0.300521	0.0689655	0.241379		0.0344828	0.37931		1		0.308386	0.318761	0.968098	0.252874	0.37931	1	0.0229885	0.0689655		0		0.829818	1.18755	0.000817937	0.263158	0.263158	1	0.894737	0.657895	1	0		0.373643	0.392651	0.000348523	0.316456	0.322785	1	0.324519	0.195833	1	0
209498_at_211883_x_at	0.680797	0.830599	2.65578e-05	0.137931	0.0344828		0.172414	0.310345	1	1		0.827318	1.17958	7.90173e-10	0.528736	0.275862	1	0.333333	0.609195	1	0		0.804551	1.11138	0.0034793	0.210526	0.210526	1	0	0.578947		1		0.548858	0.616746	3.1909e-10	0.303797	0.113924	1	0.0956731	0.411538		1
216605_s_at_214907_at	0.575975	0.656419	0.000807092	0.344828	0.0689655		0	0.482759		0		0.259003	0.26504	0.99051	0.517241	0.252874	1	0	0		0		-0.0431351	-0.0431619	0.999982	0.447368	0.315789	1	0	0		0		0.187734	0.189987	0.192808	0.493671	0.208861	1	0	0		0
213436_at_208243_s_at	0.0170153	0.0170169	0.542603	0.172414	0.103448	1	0.482759	0		1		0.535422	0.597716	0.240993	0.402299	0.229885	1	0.218391	0		1		0.449968	0.484661	0.843495	0.289474	0.368421	1	0.736842	0		1		0.342129	0.356502	0.00163741	0.443038	0.177215	1	0.49375	0		1
207838_x_at_212259_s_at	0.706312	0.879786	8.84222e-06	0.241379	0		0.413793	1	1	1		0.542265	0.607358	0.21433	0.241379	0.436782	1	0	0.0574713		0		0.724039	0.916083	0.0613663	0.421053	0.631579	1	0	0.342105		1		0.650428	0.77604	0	0.360759	0.563291	1	0.025	0.208654		1
211340_s_at_210869_s_at	0.388717	0.410288	0.0288282	0.206897	0.172414	1	0.103448	0.0689655		1		0.351943	0.36766	0.920047	0.402299	0.218391	1	0.0114943	0.137931		1		0.9132	1.54646	6.71916e-08	0.236842	0.315789	1	0.973684	0.973684	1	0		0.549634	0.617857	2.92293e-10	0.367089	0.411392	1	0.349359	0.386538	1	0
206233_at_206232_s_at	0.0291359	0.0291442	0.518009	0.62069	0.37931	1	0	0		0		0.393795	0.416284	0.831407	0.494253	0.471264	1	0.0114943	0		0		0.276506	0.283895	0.985978	0.157895	0.447368	1	0.0526316	0		0		0.356554	0.372932	0.000829736	0.56962	0.512658	1	0.0820513	0.00625		0
211931_s_at_206808_at	-0.186861	-0.189083	0.876547	0	0.275862		1	0		0		0.448605	0.482953	0.636345	0.37931	0.62069	1	1	0.0114943		1		0.691218	0.850284	0.124222	0.184211	0.473684	1	1	0		1		-0.0291516	-0.0291598	0.968611	0.462025	0.512658	1	0.887179	0		1
203827_at_213836_s_at	0.297103	0.306339	0.0856143	0.137931	0		0.275862	0.827586	1	1		0.628233	0.738491	0.023112	0.425287	0.310345	1	0.229885	0.494253	1	0		0.872475	1.34335	2.33908e-05	0.210526	0.184211	1	0.921053	1	1	0		0.631391	0.743725	4.21885e-15	0.335443	0.398734	1	0.240385	0.507051	1	0
208722_s_at_208721_s_at	-0.0747412	-0.0748808	0.717551	0	0.0689655		1	1	1	0		0.841063	1.2248	5.57788e-11	0.425287	0.448276	1	0.965517	0.965517	1	0		0.664108	0.800127	0.195611	0.368421	0.184211	1	0.947368	1	1	0		0.429631	0.459444	1.20904e-05	0.21519	0.0949367		0.867949	0.962019	1	1
214205_x_at_209080_x_at	0.17061	0.172295	0.246743	0.275862	0		0.0689655	1		0		0.765739	1.00994	3.71029e-06	0.206897	0.413793	1	0.954023	0.977011	1	0		0.597818	0.689745	0.419033	0.263158	0.105263	1	0.552632	1	1	0		0.377172	0.396759	0.000288841	0.196203	0.0759494		0.854808	0.98109	1	1
212732_at_210795_s_at	0.235298	0.239791	0.151755	0.206897	0.172414	1	0.103448	0		1		0.170325	0.172002	0.99931	0.62069	0.252874	1	0.149425	0		1		0.623864	0.731306	0.326266	0.263158	0.0789474		0.342105	0		1		0.180855	0.182867	0.218004	0.531646	0.335443	1	0.380128	0		1
200938_s_at_200939_s_at	-0.272552	-0.279618	0.947335	0.344828	0.310345	1	0	0		0		0.185569	0.187745	0.998872	0.402299	0.551724	1	0	0		0		0.327706	0.340257	0.968785	0.315789	0.447368	1	0	0.0263158		0		-0.0426228	-0.0426486	0.978755	0.468354	0.35443	1	0	0		0
209422_at_206567_s_at	0.0926835	0.0929502	0.389665	0	0		1	0.827586	1	0		0.823605	1.16792	1.5226e-09	0.241379	0.091954		0.977011	0.908046	1	1		0.512975	0.566759	0.699592	0.157895	0.263158	1	0.973684	0.815789	1	0		0.414128	0.440583	3.3388e-05	0.582278	0.240506	1	0.576122	0.423558	1	0
214699_x_at_204710_s_at	0.262911	0.269233	0.119186	0	0		1	1	1	0		0.620406	0.725665	0.0303423	0.103448	0.126437	1	0.988506	1	1	0		0.528892	0.588605	0.653202	0.0789474	0.236842		0.526316	0.894737	1	1		-0.113972	-0.114469	0.998266	0.0253165	0.183544		0.746154	0.930929	1	1
203610_s_at_203568_s_at	0.473842	0.515013	0.00750168	0	0.0344828		1	1	1	0		0.798224	1.0937	7.65231e-08	0.367816	0.218391	1	0.965517	0.942529	1	0		0.695193	0.857936	0.115186	0.210526	0.236842	1	0.947368	0.868421	1	0		0.590627	0.678629	1.81177e-12	0.170886	0.265823	1	0.538622	0.443269	1	0
211844_s_at_219367_s_at	0.0326662	0.0326778	0.510825	0.0689655	0.103448		0	0		0		0.551102	0.619963	0.182201	0.218391	0.195402	1	0.0229885	0.0114943		0		0.0580114	0.0580766	0.999794	0.368421	0.236842	1	0	0		0		0.25301	0.258626	0.0425216	0.164557	0.348101	1	0	0		0
215709_at_205628_at	0.06854	0.0686477	0.437909	0.310345	0.103448	1	0	0.448276		1		0.148657	0.149767	0.999666	0.528736	0.482759	1	0	0.390805		1		0.177168	0.179057	0.997576	0.473684	0.552632	1	0	0.157895		1		0.0672362	0.0673378	0.745172	0.493671	0.594937	1	0	0.0697115		0
214276_at_206966_s_at	0.020978	0.0209811	0.534577	0	0		0	1		0		0.471531	0.512037	0.532736	0.413793	0.252874	1	0	0.0689655		0		0.7498	0.972497	0.0302484	0.210526	0.263158	1	0	0.605263		1		0.242144	0.247051	0.0572786	0.303797	0.21519	1	0	0.0945513		0
210387_at_215779_s_at	0.595962	0.686861	0.00046889	0.241379	0.586207	1	0.137931	0		1		0.471356	0.511812	0.533555	0.643678	0.586207	1	0.0689655	0.0229885		0		0.246455	0.251635	0.991519	0.289474	0.473684	1	0.131579	0		1		0.556041	0.627083	1.40056e-10	0.588608	0.64557	1	0.126282	0.0567308		1
211653_x_at_209699_x_at	0.142	0.142966	0.296248	0.0689655	0.344828		0.206897	0		0		0.467865	0.507334	0.549839	0.298851	0.356322	1	0.0574713	0		0		0.949886	1.83061	1.77769e-12	0.342105	0.342105	1	1	0.131579	1	0		0.848782	1.25178	0	0.386076	0.417722	1	0.640224	0.0573718		1
208940_at_208941_s_at	-0.353758	-0.369733	0.981193	0.103448	0		0.241379	0.689655	1	1		0.597101	0.688629	0.0622266	0.517241	0.367816	1	0.0574713	0.655172		1		0.697546	0.862505	0.110018	0.289474	0.236842	1	0.0526316	0.210526		1		0.338814	0.352752	0.00190184	0.455696	0.544304	1	0	0.088141		0
218915_at_217150_s_at	0.335253	0.348735	0.0565462	0	0.413793		0.827586	0		0		0.128468	0.129181	0.999835	0.390805	0.586207	1	0.310345	0		1		0.202204	0.20503	0.99613	0.289474	0.421053	1	0.105263	0		1		-0.0931193	-0.0933899	0.996098	0.518987	0.56962	1	0.119391	0		1
207253_s_at_209088_s_at	-0.131072	-0.131831	0.806747	0.0344828	0		0.241379	0.965517	1	0		0.653084	0.780658	0.00866098	0.275862	0.137931	1	0.229885	1	1	0		0.456095	0.49237	0.832306	0.289474	0.184211	1	0.131579	0.973684	1	0		0.555989	0.627009	1.40894e-10	0.544304	0.0949367		0.0442308	0.975		0
213323_s_at_205877_s_at	0.0436855	0.0437133	0.48838	0	0.137931		0	0.137931		1		0.62497	0.73312	0.025941	0.126437	0.229885	1	0	0.16092		1		0.508467	0.56066	0.712023	0.184211	0.368421	1	0.0526316	0.157895		1		0.105234	0.105625	0.572484	0.189873	0.177215	1	0.0126603	0.0884615		0
209757_s_at_211377_x_at	0.0115089	0.0115094	0.553724	0.241379	0.137931	1	0	0		0		0.174419	0.176221	0.999211	0.333333	0.206897	1	0.0344828	0		0		0.25504	0.260796	0.990185	0.447368	0.236842	1	0.0263158	0		0		0.0725642	0.0726919	0.723314	0.367089	0.177215	1	0.0379808	0		0
211129_x_at_211128_at	0.0330532	0.0330652	0.510037	0.241379	0.241379	1	0	0		0		0.138544	0.13944	0.999765	0.356322	0.402299	1	0	0		0		0.246039	0.251192	0.991579	0.368421	0.473684	1	0	0		0		0.0202097	0.0202125	0.893632	0.373418	0.348101	1	0	0		0
210735_s_at_215867_x_at	0.552483	0.621949	0.00145274	0	0.0344828		0.310345	0		0		0.69959	0.866497	0.000771339	0.275862	0.126437	1	0.0114943	0		0		0.735991	0.941676	0.0450552	0.236842	0.263158	1	0.342105	0.157895	1	0		0.578321	0.659937	9.18521e-12	0.158228	0.329114	1	0.196474	0.183814	1	0
200992_at_200994_at	0.192874	0.19532	0.211225	0	0		1	1	1	0		0.901411	1.4797	0	0.425287	0.482759	1	0.942529	0.965517	1	0		0.933954	1.68849	4.88824e-10	0.131579	0.157895	1	1	1	1	0		0.752817	0.979426	0	0.183544	0.28481	1	0.785737	0.823558	1	0
212081_x_at_208132_x_at	0.861815	1.30036	6.10186e-11	0.0344828	0.0344828		0.965517	0.896552	1	0		0.947804	1.80972	0	0.367816	0.390805	1	0.908046	0.804598	1	0		0.947631	1.80802	4.54603e-12	0.289474	0.394737	1	0.789474	0.657895	1	0		0.807519	1.11986	0	0.183544	0.170886	1	0.493109	0.303686	1	0
215649_s_at_36907_at	0.205449	0.208415	0.192438	0.206897	0		0	0.965517		0		0.464926	0.503577	0.563435	0.436782	0.0804598		0	0.850575		0		0.711878	0.89098	0.0815237	0.368421	0.0526316		0	0.289474		0		-0.0174724	-0.0174742	0.956853	0.202532	0.0126582		0.0125	0.589263		0
208889_s_at_211388_s_at	-0.0444198	-0.044449	0.662907	0.344828	0.0344828		0	0.0344828		0		0.443646	0.476761	0.657431	0.252874	0.137931	1	0	0.0114943		0		0.392792	0.415097	0.922264	0.368421	0.210526	1	0	0.105263		1		0.0888394	0.0890742	0.651272	0.240506	0.113924	1	0.00641026	0.0570513		0
217538_at_212319_at	0.143509	0.144507	0.293537	0.586207	0.0344828		0.137931	0.689655	1	1		0.306353	0.316516	0.969543	0.505747	0.252874	1	0	0.0114943		0		0.507999	0.560029	0.713296	0.421053	0.368421	1	0.0263158	0.105263		1		0.0629855	0.063069	0.761929	0.5	0.14557	1	0.025	0.0754808		0
218118_s_at_218119_at	0.209699	0.212856	0.186305	0	0		0.793103	1	1	0		0.909423	1.52418	0	0.494253	0.367816	1	0.83908	0.942529	1	0		0.8747	1.35275	1.83977e-05	0.236842	0.105263	1	0.973684	1	1	0		0.551735	0.620873	2.30138e-10	0.303797	0.158228	1	0.285256	0.761058	1	0
208225_at_211398_at	0.0882528	0.088483	0.39843	0.0344828	0.172414		0	0		0		0.371815	0.390528	0.884112	0.275862	0.310345	1	0	0		0		0.289612	0.298143	0.982673	0.315789	0.526316	1	0	0		0		0.333233	0.346461	0.00243369	0.253165	0.386076	1	0	0.00625		0
201261_x_at_201262_s_at	0.123019	0.123645	0.331162	0	0.241379		0.206897	0		0		0.435933	0.467198	0.68903	0.16092	0.517241	1	0.126437	0		1		0.810108	1.12734	0.00260914	0.421053	0.526316	1	1	0.710526	1	0		0.431535	0.461782	1.06211e-05	0.21519	0.468354	1	0.462821	0.127083	1	0
213311_s_at_221495_s_at	0.120808	0.121401	0.335322	0	0		1	1	1	0		0.556852	0.628259	0.162794	0.172414	0.16092	1	0.954023	1	1	0		0.817083	1.14798	0.00177665	0.394737	0.236842	1	0.789474	1	1	0		0.63771	0.754305	0	0.21519	0.164557	1	0.861378	0.96875	1	0
221748_s_at_221747_at	0.262277	0.268552	0.11988	0.103448	0.241379	1	0.0344828	0		0		0.673387	0.816914	0.00334298	0.333333	0.563218	1	0.471264	0.0229885		1		0.935224	1.69852	3.36398e-10	0.157895	0.263158	1	1	1	1	0		0.846477	1.24359	0	0.550633	0.436709	1	0.772917	0.298397	1	0
203543_s_at_203541_s_at	-0.146753	-0.147821	0.828309	0.103448	0.0344828		1	0		1		0.218693	0.222283	0.996907	0.62069	0.229885	1	0.16092	0		1		-0.0698789	-0.069993	0.999991	0.447368	0.263158	1	0.947368	0		1		-0.173159	-0.174922	0.999881	0.550633	0.240506	1	0.348397	0.0315705		1
212520_s_at_213720_s_at	-0.235033	-0.23951	0.92147	0.0344828	0		1	0.965517	1	0		0.867759	1.32393	9.27036e-14	0.206897	0.436782	1	0.91954	0.793103	1	0		0.747473	0.967205	0.0324573	0.263158	0.0789474		0.342105	0.0263158		1		0.64131	0.760395	0	0.322785	0.316456	1	0.290064	0.341987	1	0
218796_at_60474_at	0.211414	0.214651	0.183862	0.172414	0.172414	1	0	0.0344828		0		0.455686	0.491853	0.605318	0.195402	0.298851	1	0	0.0114943		0		0.550482	0.619073	0.584622	0.236842	0.263158	1	0	0.263158		1		0.527842	0.587149	3.08244e-09	0.234177	0.28481	1	0.0128205	0.165064		1
206300_s_at_210355_at	-0.21209	-0.215359	0.901801	0.206897	0.482759	1	0.0344828	0		0		0.240823	0.245647	0.994193	0.390805	0.482759	1	0.0114943	0.0114943		0		0.551374	0.620354	0.581664	0.236842	0.342105	1	0.0526316	0		0		0.238776	0.243476	0.0625734	0.455696	0.556962	1	0.0317308	0.0128205		0
211566_x_at_205550_s_at	0.351305	0.366932	0.0467486	0	0		0	1		0		0.698943	0.865231	0.000802673	0.183908	0.0574713		0	0.988506		0		0.829168	1.18547	0.000853133	0.131579	0.157895	1	0.157895	1	1	0		0.572315	0.650958	1.96571e-11	0.43038	0.0632911		0	0.677404		0
201703_s_at_201702_s_at	-0.0380836	-0.0381021	0.651009	0	0.0689655		0.275862	0		0		0.439206	0.471247	0.675804	0.252874	0.609195	1	0.494253	0.0229885		1		0.450528	0.485362	0.842497	0.289474	0.236842	1	0.605263	0		1		0.286302	0.294533	0.0150344	0.164557	0.405063	1	0.189583	0.0125		1
211831_s_at_211155_s_at	0.246618	0.251809	0.137809	0.517241	0.551724	1	0	0		0		0.150711	0.151868	0.999642	0.344828	0.597701	1	0	0		0		0.36387	0.38134	0.947403	0.210526	0.578947	1	0	0.0263158		0		0.0793027	0.0794696	0.694391	0.5	0.613924	1	0	0.00625		0
204935_at_213136_at	0.0566374	0.0566981	0.462022	0.62069	0.0689655		0.172414	1	1	1		0.42581	0.454768	0.728083	0.528736	0.241379	1	0.195402	0.977011	1	0		0.27043	0.277327	0.987309	0.552632	0.289474	1	0.0789474	0.842105		1		0.0956303	0.0959234	0.61924	0.696203	0.360759	1	0.0315705	0.417628		1
222065_s_at_212025_s_at	0.790419	1.07255	6.63123e-08	0	0.0344828		1	0.827586	1	0		0.925551	1.62643	0	0.252874	0.241379	1	0.885057	0.436782	1	0		0.946898	1.80089	6.09301e-12	0.263158	0.263158	1	0.947368	0.631579	1	0		0.68063	0.830286	0	0.28481	0.373418	1	0.398237	0.119231	1	0
211954_s_at_211955_at	0.437057	0.468587	0.0140614	0	0		1	1	1	0		0.936285	1.70706	0	0.551724	0.448276	1	0.965517	0.91954	1	0		0.842428	1.22948	0.000340051	0.131579	0.210526	1	1	1	1	0		0.675336	0.820489	0	0.322785	0.373418	1	0.874359	0.570513	1	0
214492_at_213543_at	-0.0054391	-0.00543915	0.587647	0.275862	0.482759	1	0	0		0		0.457759	0.494472	0.596047	0.482759	0.436782	1	0	0		0		0.760531	0.997474	0.0214377	0.0526316	0.184211		0.815789	0.973684	1	1		0.174832	0.176647	0.241492	0.373418	0.582278	1	0	0.0565705		0
214643_x_at_210201_x_at	0.443992	0.477192	0.0125634	0	0		0.655172	1	1	0		0.553618	0.623583	0.17356	0.471264	0.310345	1	0	0.0574713		0		0.707716	0.882593	0.0892682	0.368421	0.263158	1	0	0.0526316		0		0.68898	0.846011	0	0.379747	0.455696	1	0.0567308	0.385737		1
221894_at_222090_at	-0.0134605	-0.0134613	0.603494	0.137931	0		0	0.0344828		0		0.354531	0.370617	0.915942	0.206897	0.264368	1	0	0		0		0.327666	0.340211	0.968804	0.263158	0.394737	1	0	0		0		0.063275	0.0633596	0.760807	0.386076	0.379747	1	0	0		0
219534_x_at_213348_at	0.696329	0.860138	1.38194e-05	0.655172	0.206897	1	0.275862	1	1	0		0.796358	1.08858	9.86188e-08	0.597701	0.321839	1	0.114943	0.413793	1	0		0.878805	1.3705	1.15943e-05	0.368421	0.263158	1	0.684211	1	1	0		0.751352	0.976052	0	0.708861	0.316456	1	0.284455	0.829167	1	0
200749_at_200750_s_at	0.221805	0.225554	0.16945	0	0		1	1	1	0		0.838395	1.21575	9.61025e-11	0.505747	0.448276	1	0.885057	0.977011	1	0		0.885755	1.40187	4.99552e-06	0.342105	0.263158	1	1	1	1	0		0.569865	0.647322	2.66571e-11	0.35443	0.462025	1	0.696474	0.91234	1	0
211025_x_at_213735_s_at	0.688152	0.844436	1.96095e-05	0	0		1	1	1	0		0.961824	1.96971	0	0.413793	0.298851	1	0.988506	1	1	0		0.975798	2.20115	0	0.368421	0.236842	1	1	1	1	0		0.908529	1.51903	0	0.405063	0.28481	1	0.94375	0.99375	1	0
209295_at_210405_x_at	-0.209526	-0.212675	0.89941	0	0.448276		1	0		0		0.676957	0.823475	0.00278368	0.333333	0.471264	1	0.885057	0.0114943		1		0.67406	0.818147	0.167521	0.315789	0.526316	1	0.894737	0		1		0.582521	0.66627	5.33085e-12	0.620253	0.417722	1	0.386378	0.0189103		1
212258_s_at_206544_x_at	-0.423627	-0.452104	0.993774	0.448276	0.0344828		0	0.965517		0		0.0590679	0.0591368	0.999988	0.413793	0.494253	1	0	0.781609		1		0.439836	0.472027	0.860743	0.473684	0.263158	1	0	0.894737		1		-0.0827876	-0.0829775	0.99431	0.449367	0.639241	1	0	0.303526		1
214701_s_at_212464_s_at	0.514838	0.56929	0.00337371	0.0344828	0.37931		0.517241	0		0		0.646906	0.769959	0.0112521	0.172414	0.517241	1	0.390805	0.0804598		1		0.720345	0.908362	0.0671024	0.210526	0.447368	1	0.657895	1	1	0		0.636296	0.751926	1.88738e-15	0.227848	0.620253	1	0.317628	0.424199	1	0
208987_s_at_208988_at	-0.113362	-0.113851	0.780621	0	0		0.517241	1	1	0		0.470624	0.510872	0.53698	0.183908	0.275862	1	0.724138	0.931034	1	0		0.808859	1.12372	0.00278736	0.342105	0.263158	1	0.131579	0.947368	1	0		0.636889	0.752923	0	0.335443	0.316456	1	0.137981	0.595994	1	0
211949_s_at_211951_at	-0.493707	-0.540951	0.998422	0.0689655	0		0	1		0		0.796312	1.08845	9.92304e-08	0.344828	0.551724	1	0.505747	0.931034	1	0		0.730211	0.929179	0.0525215	0.157895	0.210526	1	0	0.921053		1		0.372388	0.391193	0.000372324	0.101266	0.291139	1	0.05625	0.619872		1
218058_at_48580_at	0.285715	0.293894	0.095979	0	0.0344828		0.586207	1	1	0		0.929682	1.65604	0	0.413793	0.172414	1	0.770115	0.954023	1	0		0.739996	0.950471	0.0403319	0.289474	0.236842	1	0	0.842105		1		0.569638	0.646986	2.7415e-11	0.481013	0.101266	1	0.1	0.563942	1	0
221750_at_205822_s_at	-0.14002	-0.140946	0.819234	0	0.103448		1	0.0344828		0		0.665078	0.801864	0.00502416	0.471264	0.321839	1	0.965517	0.425287	1	0		0.471444	0.511926	0.801676	0.131579	0.236842	1	1	0.0526316		1		0.497291	0.545701	5.91193e-08	0.455696	0.21519	1	0.778205	0.146314	1	0
206237_s_at_208230_s_at	0.0928201	0.093088	0.389395	0.137931	0.275862	1	0	0		0		0.366591	0.384479	0.894575	0.183908	0.494253	1	0	0		0		0.507186	0.558934	0.715497	0.368421	0.526316	1	0	0		0		0.219785	0.22343	0.0995789	0.28481	0.392405	1	0.00625	0		0
204359_at_204358_s_at	-0.259695	-0.265781	0.939307	0.103448	0.448276	1	0.0689655	0		0		0.462815	0.500888	0.573124	0.310345	0.436782	1	0.149425	0.0574713		1		0.512487	0.566096	0.700953	0.263158	0.394737	1	0.973684	0.105263	1	0		0.304333	0.314287	0.00786492	0.379747	0.227848	1	0.570833	0.215385	1	0
206184_at_212180_at	0.340943	0.355159	0.0529175	0.0344828	0		0.482759	1	1	0		0.571135	0.649206	0.119992	0.218391	0.275862	1	0.678161	0.942529	1	0		0.71452	0.896359	0.076831	0.0789474	0.131579		0.5	1	1	1		0.0663143	0.0664117	0.748859	0.0316456	0.341772		0.290865	0.575801	1	1
216285_at_32032_at	-0.195569	-0.198121	0.885703	0.172414	0.0344828		0	1		0		0.358559	0.375231	0.909224	0.275862	0.172414	1	0	0.804598		1		0.529201	0.589035	0.652263	0.184211	0.105263	1	0	0.578947		1		-0.0700454	-0.0701603	0.991135	0.164557	0.246835	1	0.0189103	0.379647		1
213144_at_213207_s_at	0.0717549	0.0718784	0.431425	0.275862	0.0344828		0	0.413793		0		0.62374	0.731104	0.027075	0.54023	0.310345	1	0	0.126437		1		0.562121	0.635929	0.545385	0.289474	0.236842	1	0	0.105263		1		0.216602	0.220088	0.107054	0.322785	0.449367	1	0	0		0
211003_x_at_201042_at	0.313338	0.324243	0.0722056	0.0689655	0.275862		0	0		0		0.731374	0.931675	8.36439e-05	0.310345	0.413793	1	0.0344828	0.103448		1		0.5773	0.658403	0.49244	0.473684	0.184211	1	0.657895	1	1	0		0.577952	0.659383	9.63019e-12	0.550633	0.417722	1	0.05	0.323558		1
210722_at_206694_at	-0.0523681	-0.0524161	0.677613	0.137931	0.344828	1	0	0		0		0.259992	0.2661	0.99026	0.183908	0.275862	1	0	0		0		0.40469	0.429245	0.909351	0.5	0.289474	1	0	0		0		0.521652	0.578607	5.7874e-09	0.35443	0.386076	1	0.0126603	0.0253205		0
201222_s_at_214422_at	0.0251609	0.0251663	0.526088	0.103448	0.344828	1	0.965517	0.103448	1	0		0.369151	0.38744	0.889543	0.413793	0.425287	1	0.896552	0.126437	1	0		0.469817	0.509835	0.805103	0.263158	0.5	1	1	0.184211	1	0		-0.0176129	-0.0176147	0.957013	0.405063	0.56962	1	0.696795	0		1
200916_at_210978_s_at	0.331797	0.344846	0.0588368	0.0344828	0.0689655		1	1	1	0		0.805419	1.11385	2.76211e-08	0.413793	0.551724	1	0.942529	0.873563	1	0		0.900895	1.47695	5.82354e-07	0.447368	0.394737	1	0.763158	0.842105	1	0		0.850243	1.25703	0	0.607595	0.607595	1	0.385096	0.372596	1	0
210091_s_at_210611_s_at	0.31543	0.326564	0.0705922	0.413793	0.586207	1	0	0		0		0.419744	0.447382	0.750074	0.494253	0.367816	1	0	0.0804598		0		0.885531	1.40083	5.14007e-06	0.184211	0.236842	1	0.5	0.868421	1	0		0.546632	0.613566	4.09731e-10	0.626582	0.64557	1	0.0189103	0.120673		1
216465_at_216639_at	0.0645923	0.0646824	0.445889	0.275862	0.37931	1	0	0		0		0.282611	0.290517	0.982674	0.436782	0.482759	1	0.0114943	0.0344828		0		0.306355	0.316518	0.977447	0.394737	0.526316	1	0.184211	0.0263158		1		0.209408	0.212552	0.125374	0.360759	0.405063	1	0.133333	0.0190705		1
207873_x_at_216047_x_at	-0.105791	-0.106188	0.768896	0.137931	0.103448	1	0	0		0		0.460657	0.498145	0.582958	0.37931	0.517241	1	0	0		0		0.45811	0.494917	0.828498	0.289474	0.315789	1	0	0		0		0.318613	0.330102	0.00450045	0.35443	0.506329	1	0	0.00625		0
210779_x_at_211114_x_at	0.375732	0.395081	0.0343216	0	0		1	0.931034	1	0		0.899641	1.47033	0	0.264368	0.252874	1	0.873563	0.908046	1	0		0.78382	1.0552	0.00898024	0.157895	0.157895	1	0.921053	0.947368	1	0		0.575536	0.655762	1.31031e-11	0.126582	0.0632911		0.766506	0.785417	1	1
204826_at_204827_s_at	-0.0445578	-0.0445874	0.663164	0.0689655	0.241379		0	0		0		0.691825	0.851448	0.00122842	0.586207	0.655172	1	0.390805	0		1		0.425212	0.454038	0.882995	0.421053	0.263158	1	0	0		0		0.464666	0.503246	9.3197e-07	0.481013	0.556962	1	0.0695513	0.0375		0
208400_at_211232_x_at	0.400266	0.423965	0.0245315	0.344828	0.103448	1	0	0		0		0.201347	0.204136	0.998158	0.436782	0.298851	1	0	0		0		0.475802	0.517543	0.792289	0.289474	0.342105	1	0.0789474	0		0		0.0265121	0.0265184	0.87851	0.455696	0.246835	1	0	0		0
208889_s_at_208888_s_at	-0.282748	-0.290667	0.953119	0.344828	0.206897	1	0	0		0		0.247741	0.253004	0.99298	0.252874	0.183908	1	0	0		0		0.492298	0.539088	0.753935	0.368421	0.447368	1	0	0		0		0.222903	0.226709	0.0926217	0.240506	0.253165	1	0.00641026	0		0
206127_at_221773_at	-0.363769	-0.381223	0.983726	0.137931	0		0	1		0		0.434454	0.465374	0.694911	0.482759	0.321839	1	0	0.885057		1		0.58624	0.671918	0.460606	0.210526	0.236842	1	0.0526316	1		1		0.116469	0.117	0.516387	0.417722	0.575949	1	0	0.570192		1
210192_at_213106_at	-0.0769883	-0.077141	0.721434	0.206897	0		0.0689655	1		0		0.452267	0.487547	0.620426	0.402299	0.471264	1	0	0.114943		1		0.397098	0.420198	0.917779	0.131579	0.184211	1	0	0.973684		1		0.249368	0.254738	0.0470904	0.329114	0.518987	1	0.0439103	0.519071		1
215130_s_at_216135_at	-0.240965	-0.245798	0.926064	0.137931	0.586207	1	0.103448	0		1		0.215164	0.21858	0.997212	0.172414	0.724138	1	0.172414	0		1		0.307109	0.31735	0.977182	0.210526	0.473684	1	0.0789474	0.0263158		0		0.110091	0.11054	0.548359	0.21519	0.493671	1	0.247917	0.00625		1
209063_x_at_213754_s_at	0.441804	0.47447	0.0130215	0	0		1	1	1	0		0.831252	1.19217	3.84001e-10	0.310345	0.229885	1	0.977011	0.965517	1	0		0.867156	1.3215	4.0423e-05	0.315789	0.263158	1	1	1	1	0		0.624142	0.731762	1.34337e-14	0.14557	0.341772	1	0.893269	0.49375	1	0
201832_s_at_201831_s_at	0.423721	0.452218	0.0173387	0.0344828	0.62069		1	0.0689655		0		0.817875	1.15036	4.00576e-09	0.321839	0.45977	1	0.954023	0.310345	1	0		0.75313	0.980147	0.0272768	0.236842	0.184211	1	1	0.552632	1	0		0.705497	0.878161	0	0.379747	0.462025	1	0.816827	0.0751603		1
208223_s_at_208219_at	0.484764	0.529193	0.00612947	0.137931	0.137931	1	0.344828	0		1		0.420375	0.448148	0.747839	0.344828	0.482759	1	0.172414	0		1		0.284905	0.293012	0.983933	0.368421	0.157895	1	0.157895	0		1		0.117013	0.117551	0.513649	0.21519	0.259494	1	0.120833	0		1
211764_s_at_214590_s_at	0.468282	0.507868	0.00829062	0.0689655	0.0689655		1	0.689655	1	0		0.708014	0.883191	0.000450834	0.367816	0.45977	1	0.83908	0.356322	1	0		0.840974	1.22449	0.000378614	0.236842	0.210526	1	1	0.947368	1	0		0.456945	0.493443	1.6955e-06	0.310127	0.670886	1	0.296955	0.0948718		1
211329_x_at_211326_x_at	-0.111316	-0.111779	0.777485	0.0344828	0.0344828		0.655172	0		0		0.420249	0.447995	0.748285	0.218391	0.241379	1	0.103448	0		1		0.649946	0.775205	0.238865	0.315789	0.289474	1	0.0526316	0		0		0.162836	0.164299	0.291921	0.417722	0.392405	1	0.0764423	0		0
221425_s_at_209274_s_at	0.573733	0.65307	0.00085561	0	0		0.965517	1	1	0		0.81321	1.13643	8.47571e-09	0.275862	0.321839	1	0.367816	0.597701	1	0		0.910603	1.53104	1.10022e-07	0.263158	0.394737	1	0.921053	1	1	0		0.510161	0.562948	1.78483e-08	0.417722	0.518987	1	0.164103	0.392468	1	0
221505_at_208103_s_at	0.493024	0.540048	0.00523436	0	0		1	1	1	0		0.895399	1.44851	0	0.45977	0.494253	1	0.988506	0.885057	1	0		0.749656	0.972169	0.0303817	0.236842	0.157895	1	1	0.921053	1	0		0.57343	0.652618	1.70938e-11	0.481013	0.462025	1	0.791987	0.278365	1	0
202662_s_at_211360_s_at	0.0429923	0.0430188	0.489792	0.0689655	0.0689655		0.965517	0		0		0.577203	0.658257	0.104199	0.356322	0.448276	1	0.758621	0		1		0.52619	0.584861	0.661342	0.157895	0.263158	1	0.763158	0		1		0.123346	0.123977	0.481744	0.107595	0.392405	1	0.361058	0		1
218071_s_at_216995_x_at	0.27404	0.281226	0.107448	0	0.448276		0.965517	0		0		0.261088	0.267276	0.989975	0.195402	0.666667	1	0.666667	0		1		0.243607	0.248605	0.991924	0.184211	0.342105	1	0.842105	0		1		0.134536	0.135357	0.42565	0.28481	0.550633	1	0.0939103	0		0
203336_s_at_203337_x_at	-0.582675	-0.666504	0.999836	0	0.0689655		1	1	1	0		0.0900616	0.0903063	0.99996	0.37931	0.287356	1	0.896552	0.528736	1	0		0.616685	0.719638	0.351521	0.184211	0.289474	1	1	0.894737	1	0		0.44168	0.474316	5.22941e-06	0.493671	0.170886	1	0.56266	0.651923	1	0
211782_at_202439_s_at	-0.00615741	-0.00615749	0.589073	0.310345	0		0.0689655	0.965517		0		0.377643	0.397308	0.87153	0.551724	0.45977	1	0.045977	0.218391		1		0.351515	0.367171	0.955809	0.473684	0.157895	1	0	0.921053		1		-0.0326026	-0.0326141	0.97153	0.525316	0.35443	1	0.00641026	0.264744		1
201981_at_201982_s_at	-0.0195834	-0.0195859	0.61548	0.172414	0.344828	1	0.103448	0		1		0.214996	0.218404	0.997226	0.54023	0.356322	1	0.0804598	0		0		0.288934	0.297403	0.98286	0.184211	0.236842	1	0.394737	0		1		0.557063	0.628565	1.24303e-10	0.462025	0.398734	1	0.107853	0.0378205		1
213086_s_at_213860_x_at	0.774041	1.03033	2.09728e-07	0	0		1	1	1	0		0.9745	2.17469	0	0.241379	0.218391	1	0.988506	1	1	0		0.96246	1.97827	2.44249e-15	0.0789474	0.105263		1	1	1	1		0.870623	1.33565	0	0.234177	0.196203	1	0.849359	1	1	0
215816_at_215196_at	-0.00033475	-0.00033475	0.577487	0.103448	0.137931	1	0.103448	0		1		0.470852	0.511164	0.535915	0.344828	0.402299	1	0.0804598	0		0		0.529137	0.588946	0.652457	0.157895	0.368421	1	0.131579	0		1		0.166174	0.167729	0.277432	0.202532	0.348101	1	0.158654	0		1
208442_s_at_212672_at	0.468859	0.508607	0.00820568	0.275862	0		1	1	1	1		0.631699	0.744239	0.0203773	0.54023	0.310345	1	0.517241	0.862069	1	0		0.54874	0.616577	0.59037	0.131579	0.157895	1	0.210526	0.947368	1	0		0.636111	0.751615	1.88738e-15	0.537975	0.411392	1	0.138462	0.385577	1	0
212589_at_212590_at	0.0468	0.0468342	0.482035	0.103448	0.0344828		0.413793	0.965517	1	1		0.560043	0.632896	0.152552	0.724138	0.195402	1	0.0344828	0.195402		1		0.853776	1.26992	0.000138064	0.263158	0.157895	1	0.973684	0.973684	1	0		0.664381	0.800616	0	0.411392	0.196203	1	0.323397	0.44359	1	0
214317_x_at_217747_s_at	0.857975	1.28562	9.98068e-11	0.482759	0.0344828		0.965517	1	1	1		0.79359	1.08105	1.42591e-07	0.103448	0.137931	1	1	1	1	0		0.900233	1.47345	6.46501e-07	0.315789	0.368421	1	0.868421	1	1	0		0.92818	1.64509	0	0.316456	0.556962	1	0.861378	1	1	0
204383_at_32032_at	0.15056	0.151713	0.281017	0	0.0344828		0.758621	1	1	0		0.656845	0.787244	0.00734017	0.195402	0.172414	1	0.425287	0.804598	1	0		0.573503	0.652728	0.505835	0.368421	0.105263	1	0.0263158	0.578947		1		0.612841	0.713458	7.63833e-14	0.563291	0.246835	1	0.126122	0.379647	1	0
209119_x_at_209120_at	-0.0250103	-0.0250155	0.626015	0.206897	0.37931	1	0	0		0		0.589407	0.676756	0.0767134	0.505747	0.793103	1	0	0.689655		1		0.59359	0.683192	0.434235	0.368421	0.263158	1	0	0.973684		1		0.54004	0.604212	8.47351e-10	0.594937	0.556962	1	0.0126603	0.628526		1
211800_s_at_202681_at	0.34667	0.361654	0.0494389	0	0		1	0.931034	1	0		0.752273	0.97817	1.39455e-05	0.172414	0.149425	1	0.988506	0.494253	1	0		0.891498	1.42918	2.33695e-06	0.184211	0.131579	1	1	0.763158	1	0		0.568281	0.644981	3.24005e-11	0.14557	0.177215	1	0.99375	0.169551	1	0
204286_s_at_204285_s_at	0.762858	1.00302	4.31304e-07	0.344828	0.344828	1	0.896552	0.965517	1	0		0.848264	1.24993	1.18852e-11	0.471264	0.425287	1	0.747126	0.931034	1	0		0.474902	0.516382	0.794251	0.657895	0.421053	1	0.0263158	0.0263158		0		0.851056	1.25997	0	0.734177	0.71519	1	0.189263	0.251923	1	0
202657_s_at_202656_s_at	0.0874169	0.0876406	0.400088	0	0.0689655		1	1	1	0		0.932862	1.68	0	0.298851	0.310345	1	1	1	1	0		0.916981	1.56972	3.14479e-08	0.315789	0.157895	1	1	1	1	0		0.757929	0.991331	0	0.360759	0.291139	1	0.582212	0.798077	1	0
204364_s_at_204365_s_at	0.223564	0.227404	0.167078	0.137931	0		0.0344828	0		0		0.371792	0.390501	0.88416	0.275862	0.114943	1	0.0574713	0		0		0.805231	1.11332	0.00336164	0.289474	0.0526316		0.973684	0.815789	1	1		0.814863	1.14134	0	0.575949	0.329114	1	0.393269	0.361378	1	0
212675_s_at_212677_s_at	0.220221	0.223888	0.171603	0	0.0344828		1	1	1	0		0.56635	0.642132	0.133457	0.252874	0.206897	1	0.666667	0.678161	1	0		0.893442	1.43873	1.78085e-06	0.263158	0.473684	1	1	1	1	0		0.457837	0.494571	1.58384e-06	0.297468	0.113924	1	0.4875	0.607212	1	0
214078_at_214607_at	0.196815	0.199417	0.205234	0.344828	0.0344828		0.0344828	0		0		0.370995	0.389577	0.885805	0.62069	0.103448	1	0.0114943	0		0		-0.149179	-0.150301	0.999999	0.526316	0.263158	1	0.105263	0		1		0.276473	0.283859	0.0208603	0.531646	0.335443	1	0.120673	0.177083	1	0
221994_at_203242_s_at	-0.169979	-0.171645	0.857462	0.137931	0.37931	1	0.0689655	0.0689655		0		0.241078	0.245918	0.994152	0.494253	0.597701	1	0.0344828	0.0344828		0		0.803584	1.10865	0.00365219	0.263158	0.236842	1	0.973684	0.921053	1	0		0.0944225	0.0947047	0.625008	0.462025	0.518987	1	0.0817308	0.0629808		0
217354_s_at_203308_x_at	0.326751	0.339187	0.0622988	0.310345	0		0	0.0344828		0		0.6933	0.854283	0.00112685	0.45977	0.264368	1	0.0229885	0.149425		1		0.704498	0.876174	0.095555	0.263158	0.447368	1	0	0.0263158		0		0.266041	0.272599	0.0289731	0.405063	0.43038	1	0.00625	0.09375		0
204798_at_215152_at	0.166561	0.168128	0.253498	0.0344828	0.344828		0.965517	0		0		0.697382	0.862185	0.000882961	0.735632	0.206897	1	0.908046	0.195402	1	0		0.223688	0.227534	0.994299	0.368421	0.421053	1	0	0		0		0.226969	0.230991	0.0840872	0.398734	0.588608	1	0.151442	0.0251603		1
211821_x_at_205838_at	0.215749	0.219193	0.177768	0.103448	0.241379	1	0	0		0		0.603606	0.698801	0.0515959	0.436782	0.321839	1	0.0574713	0		0		0.515282	0.569895	0.693105	0.605263	0.447368	1	0	0		0		0.614557	0.716211	5.89528e-14	0.537975	0.474684	1	0.0762821	0.0378205		0
208430_s_at_205741_s_at	0.451359	0.486406	0.0111146	0.0344828	0.0344828		0	0.758621		0		0.443584	0.476685	0.657687	0.275862	0.218391	1	0.0114943	0.770115		1		0.449769	0.48441	0.843849	0.131579	0.263158	1	0	1		1		0.289195	0.297687	0.0136064	0.405063	0.196203	1	0.00641026	0.678205		1
215651_at_215752_at	-0.0840844	-0.0842834	0.73353	0.0344828	0.103448		0.413793	0		0		0.526712	0.585584	0.276952	0.172414	0.149425	1	0.0804598	0		0		0.447935	0.482113	0.847081	0.342105	0.184211	1	0.184211	0		1		0.213387	0.216718	0.114994	0.14557	0.158228	1	0.0379808	0		0
217289_s_at_202830_s_at	0.0836556	0.0838516	0.407571	0.0344828	0.0689655		0.37931	0		0		0.68936	0.846736	0.00141595	0.321839	0.310345	1	0.632184	0.0114943		1		0.547052	0.614165	0.595906	0.263158	0.368421	1	0.157895	0		1		0.547539	0.61486	3.70149e-10	0.322785	0.506329	1	0.202083	0.0503205		1
214437_s_at_214095_at	0.0680936	0.0681991	0.43881	0.0344828	0.482759		0.827586	0		0		0.798731	1.0951	7.13691e-08	0.643678	0.609195	1	0.770115	0.275862	1	0		0.293314	0.302188	0.981621	0.552632	0.684211	1	0.210526	0		1		0.75611	0.98707	0	0.822785	0.765823	1	0.195833	0.0379808		1
207981_s_at_209966_x_at	0.197169	0.199785	0.204701	0.37931	0.241379	1	0	0		0		0.412262	0.438333	0.77567	0.724138	0.586207	1	0	0		0		0.772661	1.0269	0.0139391	0.210526	0.236842	1	0.973684	0.421053	1	0		0.332465	0.345597	0.00251641	0.613924	0.379747	1	0.0628205	0.0189103		0
213948_x_at_221921_s_at	0.0042515	0.00425152	0.568314	0.0689655	0.0689655		0.137931	0		0		0.292277	0.301054	0.978091	0.183908	0.333333	1	0.0804598	0		0		0.364622	0.382206	0.946851	0.131579	0.578947	1	0.263158	0		1		0.448742	0.483124	3.13426e-06	0.291139	0.512658	1	0.221474	0.044391		1
208485_x_at_209508_x_at	0.838503	1.21611	9.43696e-10	0.0344828	0.0689655		1	0.965517	1	0		0.937126	1.71391	0	0.252874	0.264368	1	0.942529	0.666667	1	0		0.952323	1.85617	6.01519e-13	0.342105	0.342105	1	1	0.973684	1	0		0.735507	0.94062	0	0.177215	0.151899	1	0.804006	0.544391	1	0
212243_at_212244_at	0.0842633	0.0844635	0.40636	0	0		1	1	1	0		0.883058	1.38949	0	0.321839	0.333333	1	0.873563	0.885057	1	0		0.836205	1.20842	0.000532256	0.0789474	0.263158		1	0.973684	1	1		0.322122	0.334013	0.00389889	0.158228	0.183544	1	0.696795	0.480609	1	0
204325_s_at_211094_s_at	0.0851244	0.0853309	0.404645	0	0.275862		0.241379	0		0		0.660549	0.793786	0.0062074	0.241379	0.586207	1	0.321839	0.321839	1	0		0.0466754	0.0467094	0.999841	0.105263	0.421053	1	0.131579	0		1		0.171265	0.172969	0.256	0.183544	0.335443	1	0.0700321	0		0
208095_s_at_208263_at	-0.0681138	-0.0682194	0.705958	0	0.0689655		1	0.551724	1	0		0.35364	0.369598	0.917375	0.425287	0.195402	1	0.954023	0.413793	1	0		0.285835	0.294025	0.98369	0.289474	0.236842	1	0.973684	0.736842	1	0		-0.329488	-0.342254	1	0.5	0.234177	1	0.715224	0.272115	1	0
208002_s_at_215728_s_at	-0.0886406	-0.0888739	0.741162	0	0.413793		0.827586	0		0		0.815362	1.14282	6.02261e-09	0.344828	0.597701	1	0.827586	0.0804598		1		0.596817	0.688189	0.422633	0.315789	0.421053	1	0.394737	0.0263158		1		0.695841	0.859191	0	0.411392	0.582278	1	0.507051	0.183814	1	0
208218_s_at_213198_at	0.207174	0.210217	0.189934	0.344828	0		0	1		0		0.270008	0.276873	0.987372	0.551724	0.195402	1	0	0.988506		1		0.342611	0.357047	0.961125	0.394737	0.131579	1	0	1		1		-0.147513	-0.148597	0.999593	0.462025	0.151899	1	0	0.90609		1
215633_x_at_214574_x_at	0.956818	1.90683	0	0.103448	0.137931	1	0.931034	0.965517	1	0		0.965367	2.01932	0	0.275862	0.275862	1	0.965517	0.908046	1	0		0.868461	1.32679	3.5464e-05	0.684211	0.736842	1	0.0789474	0.0789474		0		0.910524	1.53058	0	0.639241	0.64557	1	0.132051	0.100321	1	0
209236_at_211572_s_at	-0.200723	-0.203485	0.890902	0.0344828	0		0.482759	0.62069	1	0		0.676353	0.822362	0.00287221	0.356322	0.16092	1	0.37931	0.724138	1	0		0.596059	0.687013	0.425358	0.631579	0.236842	1	0.0789474	0.105263		1		0.140761	0.141702	0.394946	0.43038	0.0822785		0.215385	0.360577	1	1
214252_s_at_204084_s_at	0.136329	0.137183	0.306521	0	0		0.931034	0.931034	1	0		0.675269	0.820366	0.00303727	0.206897	0.126437	1	0.586207	0.908046	1	0		0.809013	1.12417	0.00276479	0.289474	0.157895	1	0.842105	0.973684	1	0		0.4123	0.438379	3.74671e-05	0.234177	0.0759494		0.322756	0.715064	1	1
207869_s_at_210380_s_at	0.324128	0.336253	0.0641551	0.517241	0.448276	1	0	0		0		0.173379	0.175148	0.999237	0.413793	0.425287	1	0	0		0		0.536581	0.599341	0.629476	0.421053	0.605263	1	0	0		0		0.352114	0.367855	0.00102796	0.537975	0.588608	1	0.0128205	0.0636218		0
211749_s_at_201337_s_at	0.834535	1.20289	1.42674e-09	0.103448	0.206897	1	1	0.62069	1	0		0.902229	1.48408	0	0.367816	0.402299	1	0.988506	0.689655	1	0		0.899197	1.46801	7.59735e-07	0.236842	0.289474	1	1	0.789474	1	0		0.623857	0.731295	1.40998e-14	0.158228	0.379747	1	0.96875	0.157692	1	0
217527_s_at_212809_at	-0.123874	-0.124513	0.796351	0.0344828	0		1	0.862069	1	0		0.731075	0.931032	8.56357e-05	0.275862	0.218391	1	0.954023	0.804598	1	0		0.757613	0.990587	0.0236179	0.210526	0.157895	1	1	0.131579	1	0		0.694636	0.856859	0	0.297468	0.424051	1	0.621314	0.182372	1	0
211866_x_at_206086_x_at	0.503185	0.553562	0.00428356	0	0		0.551724	0		0		0.679052	0.827352	0.00249433	0.172414	0.126437	1	0.114943	0		1		0.735756	0.941162	0.0453443	0.236842	0.210526	1	0.0526316	0.184211		1		0.485355	0.529966	1.69554e-07	0.360759	0.278481	1	0.0570513	0.0126603		0
1861_at_209364_at	0.487526	0.53281	0.0058172	0	0.0689655		0.137931	0		0		0.479228	0.521982	0.496411	0.264368	0.425287	1	0.0229885	0		0		0.724	0.916001	0.0614249	0.342105	0.526316	1	0.421053	0		1		0.718819	0.905197	0	0.227848	0.658228	1	0.138462	0		1
217565_at_206730_at	0.254401	0.260113	0.1287	0.551724	0.551724	1	0	0		0		0.386288	0.40743	0.851036	0.528736	0.436782	1	0	0		0		0.186276	0.188477	0.99712	0.421053	0.684211	1	0	0		0		0.143523	0.144521	0.381497	0.487342	0.607595	1	0	0.050641		0
213014_at_213013_at	0.0735843	0.0737175	0.427743	0.206897	0.413793	1	0	0.172414		1		0.531219	0.591842	0.258081	0.494253	0.333333	1	0	0.402299		1		0.351938	0.367654	0.955542	0.315789	0.447368	1	0.0526316	0.0526316		0		0.229013	0.233147	0.0800198	0.360759	0.411392	1	0.0315705	0.330128		1
215080_s_at_206152_at	0.0513054	0.0513505	0.472863	0.448276	0		0	0.310345		0		0.165699	0.167241	0.999407	0.54023	0.333333	1	0	0.0114943		0		0.133198	0.133994	0.998977	0.421053	0.289474	1	0	0		0		0.14464	0.145661	0.376097	0.556962	0.360759	1	0.00625	0.195833		1
216113_at_211793_s_at	-0.443561	-0.476655	0.995658	0.0344828	0.0689655		0	0		0		0.140963	0.141908	0.999744	0.241379	0.310345	1	0	0		0		0.0726842	0.0728126	0.999715	0.394737	0.421053	1	0	0		0		-0.109483	-0.109924	0.997923	0.297468	0.436709	1	0	0		0
209939_x_at_211317_s_at	0.410518	0.436234	0.0211478	0.0344828	0.137931		1	0.965517	1	1		0.729971	0.928664	9.33717e-05	0.333333	0.310345	1	0.977011	0.482759	1	0		0.846723	1.24446	0.000245038	0.263158	0.342105	1	1	0.947368	1	0		0.628808	0.739441	6.32827e-15	0.303797	0.316456	1	0.468269	0.144872	1	0
207486_x_at_211419_s_at	-0.0098372	-0.00983752	0.596355	0.0344828	0.310345		0.482759	0		0		0.390658	0.412576	0.839821	0.183908	0.333333	1	0.126437	0		1		0.492707	0.539629	0.752926	0.157895	0.394737	1	0.894737	0.0789474		1		0.285518	0.29368	0.0154421	0.0696203	0.417722		0.45609	0.0254808		0
202876_s_at_211097_s_at	0.27832	0.28586	0.103143	0.137931	0.0689655		0.896552	0.62069	1	1		0.559715	0.632418	0.15359	0.218391	0.126437	1	0.586207	0.528736	1	0		0.867525	1.32299	3.8965e-05	0.263158	0.263158	1	0.868421	0.684211	1	0		0.190751	0.193117	0.182319	0.0822785	0.0822785		0.429808	0.373558	1	0
203193_at_1487_at	0.119423	0.119996	0.337938	0.172414	0		0	0.689655		0		0.812223	1.13353	9.89011e-09	0.517241	0.241379	1	0.195402	0.436782	1	0		0.857769	1.28484	9.76592e-05	0.342105	0.289474	1	0.526316	0.947368	1	0		0.303463	0.31333	0.00812609	0.316456	0.164557	1	0.0376603	0.119872		1
209151_x_at_209153_s_at	-0.250031	-0.255446	0.93271	0.344828	0		0	0.965517		0		0.470522	0.510741	0.537456	0.701149	0.494253	1	0	0.655172		1		0.516436	0.571468	0.689829	0.368421	0.447368	1	0	0.131579		1		0.555724	0.626625	1.4531e-10	0.601266	0.702532	1	0	0.265224		1
221527_s_at_210094_s_at	-0.312645	-0.323475	0.967348	0.413793	0.103448	1	0	0		0		0.350689	0.366229	0.921977	0.471264	0.37931	1	0	0		0		0.784217	1.05623	0.00883324	0.210526	0.289474	1	0.157895	0.0789474		1		0.219273	0.222892	0.100755	0.405063	0.367089	1	0	0		0
210951_x_at_209515_s_at	0.5546	0.625	0.00138069	0	0.0344828		1	1	1	0		0.855389	1.2759	2.27784e-12	0.321839	0.402299	1	0.942529	0.91954	1	0		0.799998	1.09861	0.00435493	0.263158	0.236842	1	0.157895	0.394737	1	0		0.713067	0.893397	0	0.506329	0.5	1	0.189103	0.176122	1	0
210646_x_at_211942_x_at	0.901152	1.47832	1.03473e-13	0.862069	0.448276	1	0.931034	1	1	0		0.959961	1.94542	0	0.0344828	0.103448		1	1	1	1		0.928165	1.64497	2.37669e-09	0.105263	0.289474	1	1	0.973684	1	0		0.928502	1.64741	0	0.436709	0.443038	1	1	0.9875	1	0
210556_at_207416_s_at	0.465404	0.504187	0.00872476	0.0344828	0		1	1	1	0		0.474732	0.516162	0.517684	0.172414	0.16092	1	0.781609	0.689655	1	0		0.617441	0.720859	0.348845	0.184211	0.210526	1	0.5	0.526316	1	0		0.0766203	0.0767708	0.706068	0.367089	0.272152	1	0.190385	0.265224	1	0
216512_s_at_216513_at	0.100497	0.100838	0.374329	0.103448	0.551724	1	0	0		0		0.134112	0.134925	0.999799	0.344828	0.494253	1	0	0		0		0.487873	0.533265	0.764661	0.368421	0.657895	1	0	0		0		0.0358243	0.0358396	0.853491	0.341772	0.626582	1	0	0		0
243_g_at_212566_at	0.215539	0.218974	0.178059	0	0		1	1	1	0		0.809756	1.12632	1.44595e-08	0.137931	0.126437	1	0.977011	0.977011	1	0		0.903891	1.49309	3.57949e-07	0.131579	0.157895	1	1	1	1	0		0.748748	0.9701	0	0.158228	0.246835	1	0.918429	0.968429	1	0
212003_at_212004_at	0.0162214	0.0162228	0.544209	0.103448	0		0.0344828	1		0		0.733277	0.93578	7.19057e-05	0.597701	0.172414	1	0.103448	0.908046	1	0		0.891505	1.42921	2.33467e-06	0.447368	0.131579	1	0.0263158	0.947368		1		0.537317	0.600377	1.13708e-09	0.455696	0.0379747		0.0125	0.404006		0
201187_s_at_201189_s_at	-0.161135	-0.162552	0.846755	0.0344828	0		0.206897	0.758621	1	0		0.44417	0.477413	0.65523	0.103448	0.275862	1	0.0229885	0		0		0.307997	0.318331	0.976866	0.394737	0.684211	1	0.0263158	0.0263158		0		0.069032	0.069142	0.737909	0.196203	0.746835	1	0.0504808	0.157372		1
201117_s_at_201116_s_at	-0.185739	-0.18792	0.875333	0.586207	0.0344828		0	0		0		0.362011	0.379198	0.903137	0.655172	0.287356	1	0.0344828	0		0		0.913766	1.54988	6.016e-08	0.368421	0.289474	1	0.973684	0.184211	1	0		0.902796	1.48714	0	0.708861	0.71519	1	0.564423	0.316827	1	0
201326_at_201327_s_at	0.455989	0.492236	0.0102748	0	0		1	1	1	0		0.890701	1.42531	0	0.390805	0.37931	1	0.896552	0.954023	1	0		0.88099	1.38017	8.97387e-06	0.263158	0.236842	1	0.868421	1	1	0		0.718696	0.904943	0	0.449367	0.386076	1	0.575641	0.709936	1	0
47553_at_221887_s_at	0.124494	0.125143	0.328397	0.172414	0.206897	1	0	0		0		0.156476	0.157772	0.999564	0.367816	0.287356	1	0	0		0		0.302725	0.312517	0.978686	0.210526	0.342105	1	0	0		0		0.484891	0.529359	1.7646e-07	0.544304	0.405063	1	0.0320513	0.00641026		0
203787_at_210829_s_at	0.0806167	0.080792	0.413638	0	0		1	0.827586	1	0		0.632614	0.745762	0.0197005	0.425287	0.287356	1	0.321839	0.252874	1	0		0.585192	0.670323	0.464355	0.236842	0.131579	1	0.921053	0.815789	1	0		0.485441	0.530078	1.68311e-07	0.436709	0.21519	1	0.354006	0.378686	1	0
205603_s_at_205726_at	0.248659	0.253983	0.135382	0	0		1	0.896552	1	0		0.914895	1.55676	0	0.252874	0.229885	1	0.965517	0.942529	1	0		0.8248	1.17165	0.00112395	0.210526	0.105263	1	0.868421	1	1	0		0.385095	0.406028	0.000187352	0.417722	0.0316456		0.297756	0.836378	1	1
210665_at_213258_at	0.183936	0.186054	0.225145	0.482759	0.413793	1	0	0.0344828		0		0.407447	0.432546	0.791229	0.666667	0.551724	1	0.0804598	0.114943		1		0.84248	1.22966	0.000338749	0.368421	0.236842	1	0.236842	0.973684	1	0		0.332508	0.345645	0.00251175	0.613924	0.537975	1	0.0698718	0.227724		1
210395_x_at_217274_x_at	0.286295	0.294526	0.0954313	0.0344828	0		0.827586	0.137931	1	0		0.773575	1.02917	1.60071e-06	0.103448	0.195402	1	0.862069	0.091954		1		0.969047	2.07642	0	0.447368	0.315789	1	1	0.947368	1	0		0.632989	0.746388	3.21965e-15	0.278481	0.170886	1	0.652724	0.202564	1	0
208116_s_at_221760_at	0.162397	0.163848	0.260534	0.0344828	0		0.724138	0.965517	1	0		0.655814	0.785434	0.00768431	0.448276	0.701149	1	0.195402	0.264368	1	0		0.798478	1.0944	0.00468378	0.236842	0.368421	1	0.894737	0.947368	1	0		0.552508	0.621985	2.10649e-10	0.28481	0.544304	1	0.227083	0.322115	1	0
212181_s_at_206302_s_at	0.127635	0.128335	0.322536	0	0		1	1	1	0		0.851561	1.26181	5.62261e-12	0.252874	0.287356	1	0.988506	0.965517	1	0		0.875904	1.35789	1.61089e-05	0.315789	0.236842	1	1	1	1	0		0.562298	0.636188	6.69168e-11	0.253165	0.291139	1	0.94984	0.843109	1	0
208290_s_at_208707_at	-0.0553011	-0.0553576	0.682974	0	0		1	0.931034	1	0		0.49672	0.544942	0.413157	0.333333	0.195402	1	0.977011	0.126437	1	0		0.756898	0.988912	0.0241755	0.210526	0.210526	1	1	0.0789474		1		0.345189	0.359972	0.00142306	0.303797	0.139241	1	0.792468	0.119071	1	0
203994_s_at_221975_s_at	0.336066	0.349651	0.0560173	0.482759	0.172414	1	0	0		0		0.183244	0.185337	0.998952	0.356322	0.482759	1	0	0.0114943		0		0.612814	0.713416	0.36527	0.289474	0.394737	1	0	0		0		0.198984	0.201674	0.155505	0.234177	0.392405	1	0	0		0
215761_at_212820_at	0.272559	0.279626	0.108965	0.137931	0.172414	1	0	0.862069		1		0.594225	0.684173	0.0673915	0.183908	0.344828	1	0.310345	0.965517	1	0		0.68783	0.843826	0.132227	0.315789	0.342105	1	0.0263158	0.894737		1		-0.0330312	-0.0330433	0.971876	0.21519	0.443038	1	0.00625	0.380288		1
212488_at_212489_at	-0.126662	-0.127346	0.800414	0.137931	0.413793	1	0	0		0		0.162552	0.164007	0.999466	0.333333	0.54023	1	0	0		0		0.911442	1.53598	9.40348e-08	0.447368	0.578947	1	0.342105	0.605263	1	0		0.682363	0.833523	0	0.303797	0.658228	1	0.0759615	0.0759615		0
214760_at_216692_at	0.0969897	0.0972956	0.381193	0	0		0.62069	0.172414	1	0		0.59291	0.682142	0.0698525	0.172414	0.137931	1	0.0229885	0.0229885		0		0.658503	0.790166	0.212298	0.184211	0.236842	1	0.105263	0		1		0.1459	0.146949	0.37003	0.139241	0.120253	1	0.0626603	0.0125		0
210666_at_202439_s_at	-0.288306	-0.296718	0.956064	0.0344828	0		0	0.965517		0		0.628294	0.738592	0.0230617	0.183908	0.45977	1	0.0344828	0.218391		1		0.666937	0.805205	0.18742	0.315789	0.157895	1	0	0.921053		1		0.219233	0.22285	0.100847	0.139241	0.35443	1	0.01875	0.264744		1
208853_s_at_200068_s_at	0.114609	0.115115	0.347082	0.172414	0		0.965517	1	1	1		0.87895	1.37113	3.33067e-15	0.448276	0.287356	1	0.873563	1	1	0		0.73096	0.930785	0.0515104	0.210526	0.105263	1	0.947368	1	1	0		0.616426	0.719221	4.44089e-14	0.253165	0.278481	1	0.48125	0.98734	1	0
221922_at_205240_at	-0.310931	-0.321576	0.966635	0.37931	0.103448	1	0	0		0		0.792053	1.07692	1.74301e-07	0.448276	0.712644	1	0.45977	0.505747	1	0		0.369539	0.387889	0.943111	0.289474	0.421053	1	0.0263158	0		0		0.650215	0.775672	0	0.493671	0.487342	1	0.164263	0.0565705		1
209819_at_216284_at	0.21884	0.222437	0.173494	0.206897	0.137931	1	0	0		0		0.134118	0.134931	0.999799	0.597701	0.413793	1	0	0		0		0.467004	0.506232	0.810924	0.342105	0.368421	1	0	0		0		0.213907	0.217262	0.113685	0.531646	0.367089	1	0	0.00625		0
213639_s_at_213641_at	0.181968	0.184017	0.228274	0	0		0.689655	0.724138	1	0		0.56862	0.64548	0.12696	0.206897	0.137931	1	0.505747	0.206897	1	0		0.190294	0.192642	0.996895	0.184211	0.236842	1	0.473684	0.0263158		1		0.107457	0.107874	0.561472	0.208861	0.183544	1	0.138942	0.0442308		1
218822_s_at_89476_r_at	-0.0201725	-0.0201752	0.616628	0.0689655	0.0344828		0.0344828	0.655172		0		0.614112	0.715496	0.037327	0.425287	0.402299	1	0	0.126437		1		0.296424	0.305594	0.980694	0.368421	0.421053	1	0	0.710526		1		0.102632	0.102995	0.585292	0.424051	0.28481	1	0.01875	0.278526		1
202328_s_at_214682_at	0.10571	0.106107	0.364191	0.0344828	0.275862		0.965517	0		0		0.50234	0.552431	0.386647	0.195402	0.574713	1	0.551724	0.0229885		1		0.522177	0.579328	0.673236	0.315789	0.394737	1	0.921053	0		1		0.269564	0.276393	0.0259874	0.164557	0.379747	1	0.555929	0.00641026		1
205459_s_at_39548_at	0.268929	0.275709	0.11274	0.413793	0.0344828		0	0.310345		0		0.260932	0.267109	0.990016	0.517241	0.241379	1	0	0.0804598		0		0.597581	0.689376	0.419884	0.368421	0.210526	1	0.105263	0.921053	1	0		0.300993	0.310612	0.00890945	0.468354	0.177215	1	0	0.278686		1
211577_s_at_209540_at	0.158501	0.159849	0.267198	0.275862	0.344828	1	0	0		0		0.109925	0.110371	0.999916	0.517241	0.333333	1	0	0		0		0.675515	0.820818	0.16359	0.473684	0.447368	1	0.368421	0.605263	1	0		0.427141	0.456394	1.42998e-05	0.411392	0.537975	1	0.0378205	0.044391		0
202827_s_at_202828_s_at	0.172812	0.174564	0.243108	0.241379	0.0689655		0	0		0		0.308951	0.319385	0.967686	0.45977	0.436782	1	0.0114943	0.0114943		0		0.632519	0.745604	0.296381	0.368421	0.368421	1	0.0263158	0.0263158		0		0.691934	0.851657	0	0.367089	0.411392	1	0.056891	0.050641		0
209956_s_at_211483_x_at	-0.0278624	-0.0278697	0.631516	0.103448	0.103448	1	0	0		0		0.448545	0.482878	0.636604	0.321839	0.344828	1	0.0229885	0		0		0.909178	1.52276	1.42903e-07	0.342105	0.263158	1	0.973684	0.605263	1	0		0.822707	1.16514	0	0.639241	0.626582	1	0.322596	0.215064	1	0
40020_at_205165_at	0.270436	0.277334	0.111163	0	0.482759		0.862069	0		0		0.411182	0.437033	0.779224	0.0689655	0.425287		0.298851	0		0		0.688054	0.844251	0.131689	0.210526	0.421053	1	0.315789	0		1		0.509812	0.562476	1.84535e-08	0.21519	0.487342	1	0.469231	0.0254808		1
208401_s_at_211232_x_at	0.0908076	0.0910585	0.39337	0.344828	0.103448	1	0	0		0		0.200676	0.203437	0.998196	0.425287	0.298851	1	0	0		0		0.595389	0.685974	0.427768	0.342105	0.342105	1	0	0		0		0.116489	0.11702	0.516284	0.550633	0.246835	1	0	0		0
210153_s_at_209397_at	0.00579781	0.00579787	0.565213	0.0344828	0		0.965517	1	1	0		0.919529	1.58597	0	0.482759	0.402299	1	0.850575	0.954023	1	0		0.872694	1.34427	2.28512e-05	0.131579	0.105263	1	0.921053	1	1	0		0.696547	0.860562	0	0.367089	0.316456	1	0.239744	0.672115	1	0
208788_at_215082_at	0.132596	0.133382	0.313358	0	0		1	0.965517	1	0		0.429364	0.459117	0.714701	0.413793	0.195402	1	0.977011	0.643678	1	0		0.634655	0.749173	0.289122	0.263158	0.157895	1	0.973684	0.631579	1	0		0.164735	0.16625	0.283637	0.493671	0.14557	1	0.773718	0.43734	1	0
203349_s_at_216375_s_at	0.153275	0.154492	0.276257	0.137931	0.517241	1	0	0		0		0.578458	0.660142	0.101109	0.37931	0.321839	1	0.574713	0		1		0.504999	0.555993	0.721369	0.447368	0.263158	1	0.631579	0		1		0.425943	0.45493	1.5492e-05	0.544304	0.322785	1	0.348558	0		1
212425_at_212416_at	0.0450616	0.0450921	0.485576	0	0		0.724138	1	1	0		0.518686	0.574541	0.311816	0.126437	0.195402	1	0.54023	1	1	0		0.800571	1.1002	0.00423605	0.157895	0.131579	1	0.973684	1	1	0		0.330565	0.343462	0.00273182	0.158228	0.21519	1	0.53766	1	1	0
204986_s_at_204877_s_at	-0.0253044	-0.0253098	0.626583	0.0689655	0.0689655		0.137931	0		0		0.55918	0.631639	0.155286	0.16092	0.402299	1	0.275862	0.0114943		1		0.584734	0.669626	0.465992	0.210526	0.473684	1	0.184211	0.0789474		1		0.0311403	0.0311504	0.86648	0.0949367	0.468354		0.0754808	0		0
202336_s_at_212958_x_at	0.239021	0.243735	0.147078	0.137931	0		0.827586	1	1	1		0.533546	0.595089	0.248557	0.735632	0.218391	1	0.0804598	0.678161		1		0.949056	1.82219	2.52776e-12	0.131579	0.236842	1	1	1	1	0		0.825774	1.1747	0	0.544304	0.329114	1	0.575962	0.892468	1	0
210666_at_211782_at	0.289794	0.298341	0.0921745	0.0344828	0.310345		0	0.0689655		0		0.326176	0.338542	0.952763	0.183908	0.551724	1	0.0344828	0.045977		0		0.293236	0.302103	0.981644	0.315789	0.473684	1	0	0		0		-0.035055	-0.0350694	0.973464	0.139241	0.525316	1	0.01875	0.00641026		0
214248_s_at_202341_s_at	0.340394	0.354538	0.0532603	0.0344828	0.310345		0	0		0		0.328818	0.341502	0.950028	0.16092	0.275862	1	0	0		0		0.250137	0.255559	0.990968	0.210526	0.157895	1	0	0		0		0.376484	0.395957	0.000299687	0.278481	0.683544	1	0	0.189583		1
222211_x_at_206021_at	-0.146086	-0.147139	0.827422	0.103448	0.137931	1	0	0		0		0.0633425	0.0634274	0.999986	0.37931	0.494253	1	0	0.0114943		0		0.0749645	0.0751054	0.9997	0.368421	0.578947	1	0	0		0		0.162684	0.164142	0.29259	0.291139	0.481013	1	0	0.01875		0
212442_s_at_212446_s_at	0.0302035	0.0302127	0.515837	0	0		1	1	1	0		0.854899	1.27408	2.56228e-12	0.252874	0.298851	1	0.965517	0.988506	1	0		0.901105	1.47807	5.63253e-07	0.210526	0.315789	1	1	1	1	0		0.641037	0.759932	0	0.360759	0.246835	1	0.54391	0.734936	1	0
202243_s_at_202244_at	0.379694	0.399702	0.0325677	0	0		1	1	1	0		0.908915	1.52125	0	0.344828	0.206897	1	0.988506	1	1	0		0.897996	1.46177	9.13274e-07	0.368421	0.157895	1	1	1	1	0		0.900772	1.4763	0	0.373418	0.335443	1	0.94375	0.9375	1	0
201446_s_at_201448_at	0.351895	0.367605	0.0464143	0.0344828	0		0.862069	1	1	0		0.758073	0.99167	8.02514e-06	0.264368	0.448276	1	0.804598	0.91954	1	0		0.831062	1.19156	0.000754	0.105263	0.315789	1	0.947368	0.973684	1	0		0.704371	0.875924	0	0.14557	0.449367	1	0.246474	0.526122	1	0
214541_s_at_214543_x_at	0.286491	0.29474	0.0952468	0	0.0689655		0	0		0		0.627143	0.736694	0.0240284	0.172414	0.310345	1	0	0.0574713		0		0.204871	0.207811	0.995937	0.368421	0.368421	1	0	0.710526		1		0.181208	0.183231	0.21667	0.14557	0.107595	1	0	0.025		0
222191_s_at_53076_at	-0.0420753	-0.0421002	0.658522	0.103448	0.0344828		0	0.655172		0		0.635363	0.750359	0.0177719	0.264368	0.126437	1	0	0.425287		1		0.745258	0.962204	0.0346654	0.184211	0.263158	1	0.210526	0.605263	1	0		0.253086	0.258707	0.0424299	0.208861	0.158228	1	0.044391	0.259455		1
206361_at_216464_x_at	0.170805	0.172496	0.246421	0.0344828	0.448276		0.758621	0		0		0.207054	0.210092	0.997811	0.333333	0.390805	1	0.0114943	0		0		0.309673	0.320184	0.976259	0.394737	0.447368	1	0.236842	0.0263158		1		0.0460462	0.0460788	0.822269	0.5	0.316456	1	0.0192308	0		0
200085_s_at_213877_x_at	-0.167761	-0.169362	0.854822	0	0.0689655		1	0		0		0.238186	0.242851	0.994603	0.252874	0.344828	1	1	0		1		0.444877	0.478295	0.852354	0.236842	0.421053	1	1	0		1		0.371197	0.38981	0.000396284	0.329114	0.398734	1	0.899519	0.00625		1
204466_s_at_211546_x_at	0.364294	0.381828	0.0397852	0.0689655	0.0344828		0.724138	0.965517	1	0		0.737848	0.945739	4.95483e-05	0.390805	0.298851	1	0.16092	0.390805	1	0		0.812891	1.13549	0.00224541	0.315789	0.263158	1	1	0.789474	1	0		0.791166	1.07454	0	0.613924	0.35443	1	0.613622	0.588301	1	0
217262_s_at_41660_at	-0.0937731	-0.0940494	0.749629	0.37931	0.62069	1	0	0.0344828		0		0.163201	0.164673	0.999454	0.367816	0.517241	1	0	0		0		0.128431	0.129144	0.999071	0.394737	0.236842	1	0	0.184211		1		0.171045	0.172743	0.256906	0.335443	0.525316	1	0	0.0572115		0
64440_at_221947_at	-0.0244505	-0.0244554	0.624932	0	0.206897		0.448276	0		0		0.435786	0.467017	0.689617	0.045977	0.425287		0.609195	0		0		0.703335	0.873869	0.0978908	0.236842	0.421053	1	0.447368	0		1		0.133807	0.134614	0.429278	0.0506329	0.443038		0.419391	0		0
216840_s_at_205116_at	-0.191869	-0.194277	0.88187	0.241379	0.103448	1	0	0.206897		1		0.149778	0.150914	0.999653	0.505747	0.287356	1	0	0.045977		0		0.942727	1.76201	2.91633e-11	0.263158	0.263158	1	0.973684	0.973684	1	0		0.558785	0.631066	1.01549e-10	0.607595	0.265823	1	0.0383013	0.476122		1
212445_s_at_212448_at	0.0948007	0.0950862	0.385494	0.0344828	0.103448		0.310345	0		0		0.32402	0.336132	0.9549	0.275862	0.206897	1	0.114943	0		1		0.690632	0.849163	0.125588	0.131579	0.368421	1	1	0.368421	1	0		0.256494	0.262352	0.0384857	0.170886	0.512658	1	0.355128	0.0254808		1
209348_s_at_209347_s_at	0.313728	0.324675	0.0719033	0	0.586207		1	0.310345	1	1		0.340672	0.354852	0.936092	0.436782	0.275862	1	0.218391	0		1		0.47362	0.514727	0.797027	0.526316	0.473684	1	0.973684	0		1		0.0920235	0.0922845	0.636376	0.341772	0.379747	1	0.671795	0		1
212716_s_at_221494_x_at	0.684242	0.837048	2.30704e-05	0	0		1	1	1	0		0.963137	1.98755	0	0.218391	0.241379	1	1	0.988506	1	0		0.970105	2.09408	0	0.263158	0.289474	1	1	1	1	0		0.899924	1.47182	0	0.417722	0.316456	1	0.94375	0.925	1	0
203221_at_203220_s_at	0.288393	0.296812	0.0934694	0	0.37931		1	0		0		0.49456	0.542079	0.423404	0.149425	0.517241	1	0.942529	0		1		0.605343	0.701538	0.391988	0.157895	0.394737	1	1	0		1		0.193144	0.195601	0.174254	0.101266	0.481013	1	0.975	0.0125		1
210305_at_213388_at	-0.0625111	-0.0625928	0.695998	0.517241	0		0	0.551724		0		0.39267	0.414953	0.834459	0.494253	0.609195	1	0.0229885	0.0114943		0		0.458153	0.494971	0.828417	0.368421	0.184211	1	1	0.710526	1	0		0.182712	0.184787	0.211029	0.613924	0.537975	1	0.106891	0.139904	1	0
213460_x_at_214100_x_at	0.864981	1.3128	4.0103e-11	0.0344828	0.0344828		1	1	1	0		0.940718	1.74425	0	0.448276	0.597701	1	0.747126	0.689655	1	0		0.881849	1.38402	8.09704e-06	0.394737	0.473684	1	0.236842	0.131579	1	0		0.895483	1.44894	0	0.702532	0.658228	1	0.233814	0.170353	1	0
202899_s_at_208672_s_at	0.0634661	0.0635516	0.448169	0	0		1	1	1	0		0.911035	1.53358	0	0.367816	0.275862	1	0.942529	0.965517	1	0		0.917201	1.5711	3.00421e-08	0.184211	0.421053	1	0.921053	0.973684	1	0		0.861101	1.29759	0	0.379747	0.373418	1	0.722436	0.735417	1	0
32837_at_210678_s_at	0.392184	0.414378	0.0274821	0	0.517241		0.896552	0		0		0.718642	0.90483	0.000217521	0.183908	0.425287	1	0.942529	0.333333	1	0		0.788766	1.06816	0.00728097	0.236842	0.5	1	0.947368	0.0789474		1		0.578902	0.66081	8.52463e-12	0.101266	0.639241	1	0.558173	0.0503205		1
38069_at_209235_at	0.179848	0.181826	0.231667	0	0.37931		1	0		0		0.855209	1.27523	2.37887e-12	0.356322	0.37931	1	0.977011	0.149425	1	0		0.460309	0.497703	0.824271	0.578947	0.578947	1	0.5	0		1		0.214341	0.217717	0.112598	0.272152	0.449367	1	0.658494	0		1
214310_s_at_214311_at	0.0125509	0.0125516	0.551623	0.0344828	0.413793		0.241379	0		0		0.0716897	0.0718129	0.999981	0.264368	0.310345	1	0.413793	0		1		-0.0512414	-0.0512864	0.999985	0.342105	0.263158	1	0.105263	0		1		-0.0434739	-0.0435013	0.97929	0.443038	0.310127	1	0.139423	0		1
205492_s_at_205493_s_at	0.525687	0.584167	0.00267709	0.172414	0.310345	1	0	0.0344828		0		0.31518	0.326287	0.962835	0.356322	0.563218	1	0	0		0		0.610873	0.710312	0.372193	0.315789	0.368421	1	0	0.684211		1		0.269198	0.275999	0.0262846	0.417722	0.607595	1	0.00641026	0.0254808		0
204859_s_at_211554_s_at	0.038418	0.0384369	0.499111	0	0		1	0.0344828		0		0.500845	0.550433	0.393672	0.287356	0.172414	1	0.954023	0		1		0.393623	0.416081	0.921414	0.342105	0.157895	1	0.552632	0		1		0.312413	0.323217	0.00576361	0.253165	0.322785	1	0.386218	0		1
211317_s_at_209508_x_at	0.852315	1.26456	1.99737e-10	0.137931	0.0689655		0.965517	0.965517	1	1		0.853907	1.2704	3.24651e-12	0.310345	0.264368	1	0.482759	0.666667	1	0		0.901278	1.47899	5.47951e-07	0.342105	0.342105	1	0.947368	0.973684	1	0		0.594969	0.685323	9.99978e-13	0.316456	0.151899	1	0.144872	0.544391	1	0
213116_at_211089_s_at	-0.0433652	-0.0433924	0.660937	0	0		0.310345	0.793103	1	0		0.580332	0.662963	0.0966097	0.344828	0.287356	1	0.586207	0.83908	1	0		0.666092	0.803685	0.18985	0.157895	0.184211	1	0.578947	0.921053	1	0		0.0230666	0.0230707	0.886956	0.506329	0.0822785		0.063141	0.646635		0
209559_at_209558_s_at	0.124164	0.124808	0.329014	0.310345	0.137931	1	0	0.137931		1		0.447833	0.481987	0.639665	0.37931	0.827586	1	0	0.0344828		0		0.591686	0.680256	0.441079	0.552632	0.473684	1	0	0		0		0.266706	0.273314	0.0283895	0.405063	0.71519	1	0.0125	0.0440705		0
35436_at_204384_at	0.169898	0.171561	0.247925	0.172414	0.655172	1	0.206897	0		1		0.661761	0.79594	0.0058699	0.195402	0.563218	1	0.689655	0		1		0.676888	0.823348	0.159922	0.342105	0.605263	1	0.447368	0		1		0.579875	0.662274	7.51976e-12	0.367089	0.613924	1	0.232853	0		1
216188_at_207028_at	-0.108982	-0.109417	0.773879	0.413793	0.241379	1	0	0		0		0.177924	0.179838	0.999116	0.505747	0.206897	1	0	0		0		0.365196	0.382868	0.946425	0.578947	0.210526	1	0	0		0		0.0566321	0.0566927	0.785792	0.329114	0.170886	1	0.00641026	0		0
213292_s_at_215366_at	0.150896	0.152057	0.280425	0	0		1	0.827586	1	0		0.63027	0.741865	0.0214719	0.16092	0.091954		0.965517	0.643678	1	1		0.771437	1.02387	0.0145893	0.184211	0.184211	1	1	0.342105	1	0		0.128703	0.129421	0.454796	0.0506329	0.0443038		0.880449	0.500801	1	0
208397_x_at_211817_s_at	0.393952	0.416469	0.0268145	0.275862	0.275862	1	0	0		0		0.376638	0.396136	0.873771	0.333333	0.471264	1	0	0		0		0.360472	0.377429	0.949841	0.552632	0.421053	1	0	0		0		0.0132956	0.0132964	0.9086	0.443038	0.443038	1	0	0		0
212718_at_215374_at	0.0724288	0.0725558	0.430068	0	0.103448		1	0.344828	1	1		0.333318	0.346556	0.945068	0.264368	0.402299	1	1	0.195402	1	0		0.593187	0.682569	0.435685	0.210526	0.263158	1	1	0.210526	1	0		-0.145124	-0.146156	0.999546	0.360759	0.443038	1	0.97484	0.0314103		1
220251_at_204699_s_at	0.220682	0.224373	0.170975	0	0.0344828		1	0.724138	1	0		0.70332	0.873839	0.000610718	0.149425	0.218391	1	0.735632	0.678161	1	0		0.64329	0.763767	0.260342	0.184211	0.0789474		0.894737	0.578947	1	1		0.148849	0.149963	0.355952	0.0506329	0.120253		0.792308	0.196154	1	1
208866_at_206562_s_at	-0.141913	-0.142877	0.821813	0	0		1	0.965517	1	0		0.725281	0.918699	0.000133712	0.229885	0.333333	1	1	0.827586	1	0		0.761481	0.99973	0.0207616	0.105263	0.210526	1	1	0.894737	1	0		0.401926	0.425944	7.08333e-05	0.132911	0.405063	1	0.848558	0.232692	1	0
220264_s_at_220265_at	-0.094508	-0.0947909	0.75083	0.413793	0.482759	1	0	0		0		0.245277	0.250381	0.993436	0.333333	0.528736	1	0	0		0		0.487184	0.532362	0.766301	0.473684	0.342105	1	0	0		0		-0.0137583	-0.0137592	0.952444	0.411392	0.556962	1	0	0		0
202853_s_at_214172_x_at	0.355587	0.371825	0.0443607	0	0		1	1	1	0		0.862584	1.30335	3.73923e-13	0.229885	0.241379	1	0.977011	0.954023	1	0		0.902378	1.48488	4.58992e-07	0.210526	0.263158	1	1	1	1	0		0.465265	0.50401	8.88975e-07	0.35443	0.0822785		0.684615	0.835737	1	1
210750_s_at_206489_s_at	-0.0399892	-0.0400105	0.654603	0.37931	0.310345	1	0	0		0		0.0478882	0.0479248	0.999993	0.448276	0.517241	1	0	0.0114943		0		0.147452	0.148535	0.998639	0.473684	0.473684	1	0	0		0		0.181628	0.183666	0.215086	0.443038	0.518987	1	0	0.0503205		0
210531_at_204791_at	0.0753534	0.0754965	0.424186	0.103448	0		0.37931	1	1	1		0.642676	0.76272	0.0133664	0.37931	0.241379	1	0.195402	0.942529	1	0		0.52976	0.589811	0.650564	0.210526	0.263158	1	0.184211	1	1	0		0.0549717	0.0550272	0.791788	0.272152	0.189873	1	0.0508013	0.703686		1
211016_x_at_208815_x_at	-0.521682	-0.578648	0.999168	0	0.0344828		0.551724	1	1	0		0.711099	0.889404	0.000367103	0.321839	0.218391	1	0.747126	1	1	0		0.62269	0.729387	0.330368	0.131579	0.157895	1	0.421053	1	1	0		0.701644	0.87053	0	0.601266	0.481013	1	0.0626603	0.690385		1
211426_x_at_202615_at	0.253778	0.259446	0.129415	0.172414	0		0	1		0		0.48091	0.524167	0.488422	0.367816	0.287356	1	0.0114943	0.988506		1		0.665007	0.801737	0.192991	0.236842	0.236842	1	0	1		1		0.215655	0.219095	0.109351	0.101266	0.386076	1	0	0.823237		1
208426_x_at_211242_x_at	0.639693	0.757655	0.000121497	0.0344828	0.137931		0.103448	0		0		0.598952	0.691511	0.0590551	0.241379	0.275862	1	0.0229885	0		0		0.268412	0.275152	0.987725	0.210526	0.315789	1	0	0		0		0.22691	0.230929	0.0842059	0.28481	0.297468	1	0.0376603	0.0189103		0
204991_s_at_211017_s_at	-0.395656	-0.418488	0.990034	0.482759	0.413793	1	0	0		0		0.278306	0.285845	0.984428	0.482759	0.586207	1	0	0		0		0.274207	0.281407	0.986495	0.473684	0.447368	1	0	0		0		0.164967	0.166488	0.282634	0.531646	0.556962	1	0.0128205	0		0
221747_at_218863_s_at	0.0779311	0.0780895	0.419014	0.241379	0.344828	1	0	0		0		0.344195	0.358844	0.931385	0.563218	0.367816	1	0.0229885	0		0		0.54433	0.610289	0.604764	0.263158	0.421053	1	1	0		1		0.0565563	0.0566167	0.786067	0.436709	0.417722	1	0.298397	0.0125		1
208985_s_at_208264_s_at	0.223534	0.227373	0.167118	0	0		1	0.965517	1	0		0.854955	1.27429	2.5282e-12	0.425287	0.275862	1	0.977011	0.83908	1	0		0.857552	1.28402	9.9557e-05	0.131579	0.210526	1	1	0.894737	1	0		0.435089	0.466157	8.31596e-06	0.221519	0.120253	1	0.886859	0.410417	1	0
201522_x_at_221974_at	-0.0504355	-0.0504783	0.67406	0	0		1	0.793103	1	0		0.593709	0.683374	0.0683513	0.241379	0.471264	1	1	0.310345	1	0		0.88051	1.37803	9.49968e-06	0.263158	0.394737	1	1	0.973684	1	0		0.239157	0.24388	0.0619565	0.544304	0.373418	1	0.98734	0.267628	1	0
208755_x_at_211940_x_at	0.959667	1.94168	0	0.137931	0.0689655		1	1	1	1		0.983388	2.39122	0	0.114943	0.114943	1	1	1	1	0		0.94453	1.77847	1.51266e-11	0.0263158	0.0789474		1	1	1	0		0.989083	2.60255	0	0.392405	0.43038	1	1	1	1	0
213754_s_at_210283_x_at	0.221229	0.224948	0.170232	0	0		1	1	1	0		0.851266	1.26073	6.01919e-12	0.229885	0.264368	1	0.965517	1	1	0		0.878443	1.36891	1.20888e-05	0.263158	0.368421	1	1	1	1	0		0.579955	0.662394	7.44238e-12	0.341772	0.151899	1	0.49375	0.93109	1	0
205534_at_205535_s_at	0.139053	0.13996	0.301568	0.517241	0.551724	1	0	0		0		0.130921	0.131677	0.99982	0.528736	0.517241	1	0	0		0		0.148086	0.149183	0.998622	0.421053	0.447368	1	0	0.263158		1		0.189468	0.191785	0.186736	0.525316	0.474684	1	0.0128205	0		0
205307_s_at_205306_x_at	0.204189	0.2071	0.194276	0.0689655	0		0.103448	0.62069	1	0		0.56979	0.647211	0.123688	0.344828	0.218391	1	0.0574713	0.333333		1		0.531396	0.592088	0.645566	0.131579	0.289474	1	0.131579	0.236842	1	0		0.312045	0.322809	0.0058474	0.297468	0.253165	1	0.0567308	0.297917		1
202795_x_at_216210_x_at	0.618703	0.7229	0.000239422	0	0		0.551724	0.344828	1	0		0.880621	1.37853	1.88738e-15	0.149425	0.172414	1	0.517241	0.344828	1	0		0.859211	1.29032	8.58305e-05	0.184211	0.131579	1	0.921053	0.868421	1	0		0.85801	1.28575	0	0.265823	0.272152	1	0.468269	0.436699	1	0
203360_s_at_203361_s_at	0.75498	0.984435	6.96888e-07	0.0344828	0.137931		0.586207	0.0344828		0		0.745775	0.963367	2.51363e-05	0.448276	0.333333	1	0.724138	0.114943	1	0		0.209576	0.212727	0.995574	0.368421	0.368421	1	0.131579	0		1		0.199274	0.201976	0.154611	0.620253	0.392405	1	0.145673	0.01875		1
215616_s_at_212496_s_at	0.102429	0.10279	0.370562	0.275862	0.0689655		0.103448	0.0689655		1		0.616262	0.718955	0.0348166	0.367816	0.298851	1	0.045977	0.0689655		0		0.697122	0.86168	0.110939	0.368421	0.236842	1	0	0.0263158		0		0.687547	0.843288	0	0.367089	0.639241	1	0.0251603	0.088141		0
221714_s_at_216908_x_at	0.239767	0.244527	0.146151	0.275862	0.0344828		0	0.931034		0		0.384806	0.405689	0.854708	0.298851	0.367816	1	0	0.229885		1		0.486809	0.53187	0.767192	0.421053	0.289474	1	0	0.236842		1		-0.00351307	-0.00351309	0.938398	0.246835	0.322785	1	0	0.0875		0
211651_s_at_201505_at	0.051963	0.0520099	0.471525	0.413793	0.241379	1	0	0.137931		1		0.067651	0.0677545	0.999984	0.471264	0.62069	1	0	0.0114943		0		0.951959	1.85227	7.10543e-13	0.342105	0.394737	1	0.973684	0.973684	1	0		0.674749	0.819411	0	0.626582	0.455696	1	0.107692	0.46266	1	0
201206_s_at_201204_s_at	-0.0999248	-0.100259	0.759591	0.241379	0.0689655		0.0689655	0.586207		0		0.574239	0.653825	0.111734	0.264368	0.37931	1	0.735632	0.793103	1	0		0.750247	0.97352	0.029836	0.631579	0.447368	1	0.236842	0.868421	1	0		0.625641	0.734221	1.05471e-14	0.43038	0.689873	1	0.354327	0.43734	1	0
220074_at_219796_s_at	-0.149871	-0.151009	0.832416	0.0689655	0.0689655		0	0		0		0.486233	0.531116	0.463066	0.206897	0.137931	1	0	0		0		0.719875	0.907385	0.0678562	0.421053	0.236842	1	0	0		0		0.554367	0.624663	1.70078e-10	0.151899	0.183544	1	0	0.0254808		0
218230_at_214483_s_at	0.0839246	0.0841224	0.407035	0	0.0344828		0.413793	0.689655	1	0		0.496263	0.544336	0.415323	0.390805	0.298851	1	0.413793	0.632184	1	0		0.791112	1.0744	0.00656922	0.210526	0.131579	1	0.842105	0.763158	1	0		0.0609846	0.0610603	0.769599	0.537975	0.164557	1	0.0690705	0.196635		1
201033_x_at_211720_x_at	0.947258	1.80438	0	0.896552	0.965517	1	0.724138	0.793103	1	0		0.99542	3.03844	0	0.0689655	0.0574713		1	1	1	0		0.991196	2.71065	0	0.131579	0.105263	1	1	1	1	0		0.996625	3.19147	0	0.626582	0.607595	1	1	1	1	0
206886_x_at_211151_x_at	0.0269707	0.0269772	0.522411	0.275862	0.0344828		0	0		0		0.342736	0.357189	0.933368	0.390805	0.333333	1	0	0		0		0.375449	0.394751	0.938322	0.263158	0.263158	1	0	0		0		0.799701	1.09778	0	0.487342	0.417722	1	0.0253205	0.0253205		0
209982_s_at_209983_s_at	0.0806495	0.0808251	0.413572	0.517241	0.0689655		0	0		0		0.410091	0.435721	0.782775	0.586207	0.413793	1	0.0114943	0		0		0.640358	0.75878	0.270009	0.552632	0.5	1	0	0		0		0.61416	0.715573	6.26166e-14	0.632911	0.689873	1	0.100962	0.171314	1	0
204477_at_204478_s_at	0.382404	0.402873	0.0314079	0.0689655	0		0.310345	0.551724	1	0		0.599041	0.69165	0.0589053	0.333333	0.195402	1	0.229885	0.597701	1	0		0.737644	0.945293	0.0430617	0.289474	0.0526316		0.210526	0.184211	1	1		0.186352	0.188555	0.197727	0.322785	0.221519	1	0.0251603	0.0817308		0
218892_at_222101_s_at	0.0351481	0.0351625	0.505772	0.0344828	0		0	0.0689655		0		0.148851	0.149965	0.999664	0.275862	0.54023	1	0	0		0		0.877848	1.36631	1.29412e-05	0.447368	0.315789	1	0.342105	0.552632	1	0		0.15964	0.161017	0.306106	0.189873	0.443038	1	0.0379808	0.044391		0
211466_at_213032_at	-0.0756159	-0.0757605	0.719065	0.344828	0.62069	1	0	0		0		0.271164	0.27812	0.986994	0.471264	0.505747	1	0	0		0		0.708973	0.885116	0.0868827	0.552632	0.236842	1	0.0526316	0.973684		1		0.0784568	0.0786184	0.698096	0.512658	0.71519	1	0	0.0892628		0
202730_s_at_202731_at	0.481429	0.524843	0.00652461	0.0344828	0.0689655		1	1	1	0		0.86445	1.31069	2.28262e-13	0.252874	0.287356	1	0.712644	0.942529	1	0		0.798419	1.09424	0.00469699	0.368421	0.473684	1	0.631579	1	1	0		0.723927	0.915848	0	0.411392	0.392405	1	0.367308	0.728526	1	0
213177_at_216139_s_at	0.0873315	0.0875545	0.400258	0.344828	0.37931	1	0	0		0		0.494648	0.542196	0.422985	0.344828	0.528736	1	0	0.0229885		0		0.674231	0.818461	0.167056	0.605263	0.526316	1	0	0		0		0.151438	0.152611	0.343741	0.367089	0.443038	1	0.00641026	0.00625		0
216483_s_at_221739_at	-0.100938	-0.101283	0.761212	0	0		1	1	1	0		0.846843	1.24489	1.62772e-11	0.425287	0.241379	1	0.873563	0.896552	1	0		0.959854	1.94405	1.22125e-14	0.236842	0.315789	1	0.736842	0.868421	1	0		0.727479	0.923352	0	0.35443	0.335443	1	0.525481	0.49359	1	0
213532_at_205745_x_at	0.218048	0.221606	0.174583	0	0		0.827586	1	1	0		0.871619	1.33978	3.08642e-14	0.321839	0.149425	1	0.735632	1	1	0		0.843064	1.23167	0.000324274	0.157895	0.0789474		0.842105	1	1	1		0.250493	0.255939	0.045639	0.392405	0.0696203		0.189263	0.867308	1	1
215791_at_35776_at	-0.0914943	-0.0917509	0.745887	0.344828	0		0.0344828	0.0344828		0		0.573046	0.652046	0.114864	0.45977	0.137931	1	0	0.298851		1		0.556772	0.628143	0.563587	0.289474	0.157895	1	0.5	1	1	0		-0.00902875	-0.009029	0.946316	0.449367	0.120253	1	0.0189103	0.354487		1
208374_s_at_217392_at	-0.0283675	-0.0283752	0.632487	0	0		1	0		0		0.167545	0.16914	0.99937	0.229885	0.321839	1	1	0		1		0.14597	0.14702	0.998678	0.368421	0.263158	1	1	0		1		-0.247523	-0.252772	0.999998	0.525316	0.265823	1	0.93734	0		1
210638_s_at_212987_at	0.256111	0.261942	0.126751	0	0		1	1	1	0		0.855174	1.2751	2.39886e-12	0.264368	0.218391	1	0.988506	0.954023	1	0		0.875253	1.3551	1.73131e-05	0.236842	0.131579	1	1	1	1	0		0.806015	1.11555	0	0.126582	0.183544	1	0.893269	0.760577	1	0
210380_s_at_211802_x_at	-0.0290392	-0.0290473	0.633778	0.448276	0.0689655		0	0		0		0.237922	0.24257	0.994642	0.425287	0.149425	1	0	0		0		0.547344	0.614582	0.594952	0.605263	0.157895	1	0	0		0		0.447117	0.481092	3.53088e-06	0.588608	0.101266	1	0.0636218	0		0
201734_at_201732_s_at	-0.322137	-0.334029	0.971085	0	0.172414		1	0		0		0.70533	0.877828	0.000537008	0.252874	0.574713	1	1	0		1		0.782461	1.05169	0.00949699	0.184211	0.210526	1	1	0.0263158		1		0.497317	0.545735	5.89817e-08	0.158228	0.411392	1	0.98734	0		1
214980_at_213291_s_at	-0.0144341	-0.0144351	0.605407	0.103448	0.0344828		0	0.965517		0		0.500308	0.549717	0.396201	0.16092	0.367816	1	0.0114943	0.896552		1		0.365867	0.383643	0.945924	0.447368	0.0263158		0	1		0		-0.190453	-0.192808	0.999952	0.367089	0.208861	1	0	0.480609		1
215351_at_203594_at	0.534663	0.596652	0.00219577	0.137931	0.0344828		0	1		0		0.282135	0.29	0.982877	0.712644	0.390805	1	0.0229885	0.965517		1		0.354346	0.370405	0.953993	0.368421	0.236842	1	0	1		1		0.0531658	0.053216	0.798194	0.405063	0.443038	1	0	0.620032		1
46142_at_219135_s_at	0.265568	0.272089	0.116312	0.0344828	0.206897		0.827586	0		0		0.350694	0.366235	0.92197	0.298851	0.344828	1	0.045977	0		0		0.745442	0.962617	0.0344784	0.342105	0.552632	1	0.447368	0		1		0.458672	0.495628	1.48564e-06	0.310127	0.481013	1	0.221474	0		1
206217_at_211128_at	0.529271	0.589132	0.00247526	0.0689655	0.241379		0.0689655	0		0		0.236053	0.24059	0.994915	0.137931	0.402299	1	0	0		0		0.383687	0.404375	0.931082	0.157895	0.473684	1	0.0526316	0		0		-0.0286244	-0.0286322	0.968144	0.0886076	0.348101		0	0		0
212497_at_212644_s_at	0.380717	0.400898	0.0321264	0.586207	0		0.0344828	1		0		0.548211	0.61582	0.192413	0.747126	0.195402	1	0.0344828	0.896552		1		0.316316	0.327548	0.973714	0.368421	0.342105	1	0	0.789474		1		0.45241	0.487726	2.38767e-06	0.335443	0.303797	1	0	0.150641		1
204422_s_at_204421_s_at	0.168524	0.170147	0.250213	0.551724	0.344828	1	0	0		0		0.0916708	0.0919289	0.999958	0.655172	0.436782	1	0.0114943	0		0		0.552259	0.621625	0.578724	0.263158	0.315789	1	0.684211	0.0526316		1		0.325169	0.337417	0.00343499	0.436709	0.493671	1	0.183654	0.0253205		1
202841_x_at_211512_s_at	0.433301	0.463953	0.01493	0.0344828	0.0344828		1	0.758621	1	0		0.750759	0.974691	1.60417e-05	0.149425	0.16092	1	0.735632	0.45977	1	0		0.796894	1.09004	0.00504726	0.473684	0.315789	1	0.236842	0.131579	1	0		0.214163	0.217531	0.113041	0.0949367	0.177215		0.265064	0.0817308		0
211931_s_at_211929_at	0.318024	0.329448	0.0686268	0	0		1	1	1	0		0.757483	0.990283	8.49942e-06	0.37931	0.367816	1	1	0.988506	1	0		0.846982	1.24538	0.000240137	0.184211	0.210526	1	1	1	1	0		0.575119	0.655139	1.38135e-11	0.462025	0.468354	1	0.887179	0.867147	1	0
216667_at_206111_at	0.334206	0.347556	0.0572332	0.448276	0.241379	1	0	1		1		0.777858	1.03992	9.87235e-07	0.367816	0.517241	1	0.0229885	0.954023		1		0.502376	0.552479	0.728308	0.368421	0.342105	1	0	0.368421		1		0.448282	0.482548	3.24212e-06	0.316456	0.21519	1	0.0314103	0.228045		1
200915_x_at_200914_x_at	0.0273889	0.0273958	0.521561	0	0.0689655		1	1	1	0		0.859736	1.29233	7.78266e-13	0.252874	0.252874	1	1	0.988506	1	0		0.930758	1.66403	1.19856e-09	0.263158	0.394737	1	1	1	1	0		0.49421	0.541616	7.79986e-08	0.367089	0.265823	1	0.911378	0.754167	1	0
212168_at_212170_at	0.271591	0.27858	0.109963	0	0		1	0.827586	1	0		0.704568	0.876313	0.000563977	0.275862	0.402299	1	1	0.609195	1	0		0.788893	1.06849	0.00724092	0.236842	0.289474	1	1	0.736842	1	0		0.387385	0.408719	0.000164839	0.246835	0.575949	1	0.96859	0.0503205		1
221869_at_55872_at	0.310867	0.321504	0.0741455	0.0689655	0		0.103448	1	1	0		0.775259	1.03338	1.3265e-06	0.45977	0.448276	1	0.0229885	0.873563		1		0.673143	0.816468	0.170023	0.447368	0.236842	1	0.0263158	0.947368		1		0.461364	0.499043	1.2067e-06	0.518987	0.196203	1	0.0126603	0.620994		1
215338_s_at_202380_s_at	-0.0854518	-0.0856607	0.735832	0.0689655	0		1	1	1	0		0.734072	0.937501	6.74622e-05	0.275862	0.229885	1	0.977011	0.977011	1	0		0.499977	0.549276	0.734558	0.368421	0.157895	1	0.947368	0.921053	1	0		0.420075	0.447783	2.2798e-05	0.424051	0.21519	1	0.500481	0.665545	1	0
215737_x_at_202152_x_at	0.350957	0.366535	0.046947	0	0.0344828		0.965517	0.206897	1	0		0.684506	0.837544	0.00185885	0.218391	0.574713	1	0.666667	0.126437	1	0		0.760965	0.998503	0.0211272	0.315789	0.210526	1	0.552632	0.394737	1	0		0.742485	0.955996	0	0.411392	0.556962	1	0.220032	0.05625		1
211095_at_204323_x_at	0.452081	0.487313	0.0109801	0.241379	0.0689655		0.172414	0		1		0.298351	0.307709	0.9747	0.310345	0.16092	1	0.16092	0.0689655		1		0.399566	0.423132	0.915113	0.342105	0.263158	1	0.263158	0		1		-0.00154601	-0.00154602	0.935363	0.392405	0.107595	1	0.0565705	0		0
216194_s_at_201804_x_at	0.473545	0.514631	0.00754216	0	0		1	1	1	0		0.914764	1.55596	0	0.321839	0.218391	1	0.850575	0.896552	1	0		0.925584	1.62666	4.53608e-09	0.342105	0.289474	1	0.894737	0.921053	1	0		0.921061	1.59598	0	0.531646	0.436709	1	0.651603	0.671154	1	0
205690_s_at_215815_at	-0.221206	-0.224924	0.909984	0	0.0689655		1	0		0		0.34839	0.36361	0.92542	0.206897	0.264368	1	0.988506	0		1		0.40589	0.430681	0.907956	0.131579	0.289474	1	1	0		1		-0.0339318	-0.0339449	0.972592	0.392405	0.189873	1	0.837019	0		1
209549_s_at_203816_at	-0.0166126	-0.0166141	0.609677	0	0.0689655		1	0.275862	1	0		0.80891	1.12387	1.64391e-08	0.264368	0.517241	1	0.931034	0.310345	1	0		0.471684	0.512234	0.801167	0.131579	0.342105	1	0.947368	0		1		0.577608	0.658865	1.00646e-11	0.265823	0.613924	1	0.627564	0.094391		1
211127_x_at_211130_x_at	0.231303	0.235566	0.156873	0.551724	0		0	0		0		0.25799	0.263954	0.99076	0.436782	0.436782	1	0	0		0		0.494201	0.541604	0.749221	0.447368	0.263158	1	0	0		0		0.261904	0.268152	0.0328297	0.462025	0.28481	1	0	0		0
221726_at_214042_s_at	0.368113	0.386238	0.0378934	0	0		1	1	1	0		0.942562	1.76052	0	0.333333	0.229885	1	0.977011	1	1	0		0.917217	1.5712	2.99428e-08	0.131579	0.342105	1	0.973684	1	1	0		0.889857	1.42124	0	0.272152	0.468354	1	0.671154	0.917949	1	0
200593_s_at_216855_s_at	0.612033	0.712165	0.000293466	0	0.551724		1	0		0		0.74979	0.972476	1.75288e-05	0.298851	0.701149	1	0.977011	0		1		0.666415	0.804267	0.188918	0.289474	0.421053	1	0.921053	0		1		0.453069	0.488555	2.27276e-06	0.329114	0.417722	1	0.880769	0.025		1
211127_x_at_211129_x_at	0.307853	0.318172	0.0765595	0.551724	0.241379	1	0	0		0		0.104967	0.105355	0.99993	0.436782	0.356322	1	0	0		0		0.521323	0.578154	0.675736	0.447368	0.368421	1	0	0		0		0.0657282	0.0658231	0.751188	0.462025	0.373418	1	0	0		0
209968_s_at_214952_at	0.0663496	0.0664472	0.442335	0.0344828	0.310345		0	0		0		0.32034	0.332026	0.958361	0.183908	0.586207	1	0	0		0		0.431042	0.461176	0.874487	0.526316	0.342105	1	0	0.868421		1		0.0535849	0.0536362	0.796719	0.14557	0.670886	1	0	0.127404		1
206627_s_at_206626_x_at	-0.0554102	-0.055467	0.683173	0.310345	0.310345	1	0	0		0		0.261309	0.267512	0.989917	0.37931	0.54023	1	0	0		0		0.261649	0.267878	0.989031	0.605263	0.421053	1	0	0		0		0.149705	0.150838	0.351898	0.455696	0.455696	1	0	0.0509615		0
206067_s_at_216953_s_at	0.265397	0.271905	0.116496	0	0.0689655		0	0		0		0.672412	0.815133	0.0035113	0.643678	0.724138	1	0.666667	0		1		0.0273728	0.0273796	0.999898	0.657895	0.421053	1	0.157895	0		1		0.457927	0.494685	1.57291e-06	0.537975	0.360759	1	0.0573718	0		0
211058_x_at_201090_x_at	0.965391	2.01966	0	0.103448	0.172414	1	1	0.965517	1	0		0.980735	2.31648	0	0.0689655	0.103448		1	0.988506	1	1		0.963934	1.99868	0	0.157895	0.210526	1	1	1	1	0		0.987805	2.54689	0	0.436709	0.506329	1	1	0.917788	1	0
211251_x_at_211797_s_at	0.694848	0.857268	1.47388e-05	0	0.103448		1	0.758621	1	1		0.885922	1.40265	0	0.218391	0.436782	1	0.850575	0.712644	1	0		0.835613	1.20646	0.000554561	0.157895	0.368421	1	0.894737	0.710526	1	0		0.621465	0.727388	2.04281e-14	0.0949367	0.544304		0.49391	0.245994	1	1
212385_at_212382_at	0.727932	0.924315	3.10165e-06	0.344828	0.206897	1	0.0344828	0.655172		1		0.613877	0.71512	0.0376088	0.563218	0.298851	1	0.0114943	0.448276		1		0.84126	1.22547	0.000370739	0.368421	0.236842	1	0.421053	1	1	0		0.64616	0.768678	0	0.512658	0.379747	1	0.0565705	0.575801		1
202370_s_at_206788_s_at	0.361579	0.378701	0.0411724	0	0.344828		1	0.931034	1	1		0.71394	0.895174	0.000302501	0.333333	0.390805	1	1	0.666667	1	0		0.731726	0.932432	0.0504896	0.105263	0.289474	1	1	0.394737	1	0		0.645746	0.767967	0	0.310127	0.493671	1	0.892949	0.0876603		1
208357_x_at_206475_x_at	0.4291	0.458794	0.0159511	0	0.0344828		0	0		0		0.545917	0.612547	0.200723	0.16092	0.114943	1	0	0		0		0.731356	0.931636	0.0509805	0.184211	0.157895	1	0	0		0		0.918688	1.58055	0	0.278481	0.240506	1	0.0253205	0.0189103		0
221280_s_at_210094_s_at	0.206516	0.20953	0.190886	0.172414	0.103448	1	0	0		0		0.388885	0.410486	0.844441	0.16092	0.37931	1	0	0		0		0.445119	0.478596	0.851943	0.394737	0.289474	1	0	0.0789474		0		0.0257791	0.0257848	0.880343	0.177215	0.367089	1	0	0		0
200594_x_at_200593_s_at	0.221437	0.225167	0.169949	0	0		1	1	1	0		0.932929	1.68052	0	0.310345	0.298851	1	1	0.977011	1	0		0.878181	1.36776	1.24578e-05	0.184211	0.289474	1	1	0.921053	1	0		0.876352	1.35982	0	0.322785	0.329114	1	0.95609	0.880769	1	0
211387_x_at_204207_s_at	-0.0014187	-0.0014187	0.579649	0.103448	0		1	0.931034	1	1		0.670567	0.811773	0.00384966	0.229885	0.344828	1	0.804598	0.528736	1	0		0.760147	0.996563	0.0217162	0.184211	0.0526316		0.763158	0.789474	1	1		0.206638	0.209656	0.132966	0.139241	0.0822785		0.404487	0.449679	1	1
205797_s_at_205796_at	0.0854994	0.0857087	0.403899	0.344828	0.241379	1	0	0		0		0.271904	0.278919	0.986747	0.402299	0.505747	1	0	0		0		0.0839763	0.0841745	0.999635	0.210526	0.421053	1	0	0		0		-0.0159389	-0.0159403	0.955074	0.341772	0.417722	1	0	0.00625		0
216937_s_at_207363_at	0.155534	0.156807	0.272324	0.275862	0.310345	1	0	0		0		0.417287	0.444403	0.758669	0.54023	0.574713	1	0	0		0		0.60373	0.698995	0.397781	0.236842	0.578947	1	0.184211	0		1		0.00295531	0.00295532	0.927983	0.449367	0.550633	1	0	0.0125		0
201044_x_at_201041_s_at	0.540456	0.604799	0.00192548	0.724138	0.0344828		0.206897	1	1	1		0.821365	1.161	2.23631e-09	0.367816	0.586207	1	0.0689655	0.241379		1		0.776469	1.03642	0.0120569	0.710526	0.289474	1	0.105263	1	1	0		0.800214	1.09921	0	0.702532	0.607595	1	0.125321	0.949038	1	0
211558_s_at_207831_x_at	0.588647	0.675593	0.000574796	0	0.0689655		1	0.931034	1	0		0.79137	1.07509	1.90414e-07	0.367816	0.54023	1	0.735632	0.390805	1	0		0.880324	1.37721	9.71022e-06	0.447368	0.684211	1	0.763158	0.342105	1	0		0.737525	0.945031	0	0.613924	0.639241	1	0.290385	0.157532	1	0
214541_s_at_212636_at	0.152523	0.153723	0.277571	0	0.206897		0	0.413793		1		0.413161	0.439417	0.772687	0.172414	0.310345	1	0	0.54023		1		0.392879	0.4152	0.922176	0.368421	0.368421	1	0	1		1		0.17154	0.173253	0.254866	0.14557	0.563291	1	0	0.442147		1
214802_at_212034_s_at	0.120677	0.121268	0.335569	0.103448	0		0	1		0		0.426997	0.456218	0.723657	0.229885	0.206897	1	0	1		1		0.492525	0.539389	0.753374	0.447368	0.236842	1	0	1		1		0.257786	0.263735	0.0370697	0.240506	0.259494	1	0.00625	0.899679		1
205059_s_at_205057_s_at	0.0874771	0.0877013	0.399969	0	0		0.724138	0		0		0.597561	0.689345	0.0614269	0.287356	0.229885	1	0.045977	0		0		0.6468	0.769777	0.248935	0.421053	0.368421	1	0.0526316	0		0		0.0652838	0.0653768	0.752946	0.208861	0.151899	1	0.0939103	0		0
212869_x_at_212284_x_at	0.916896	1.56918	2.88658e-15	0.689655	0.758621	1	1	0.931034	1	0		0.850763	1.25891	6.75571e-12	0.0344828	0.0114943		1	1	1	0		0.94561	1.78857	1.00617e-11	0	0		1	1	1	0		0.978214	2.25435	0	0.379747	0.28481	1	1	1	1	0
210708_x_at_211888_x_at	0.704653	0.876483	9.53786e-06	0.0689655	0.0689655		0	0		0		0.570878	0.648824	0.120693	0.206897	0.218391	1	0	0		0		0.759916	0.996017	0.0218842	0.263158	0.394737	1	0	0		0		0.439251	0.471302	6.21392e-06	0.158228	0.348101	1	0	0		0
217279_x_at_160020_at	0.154164	0.155403	0.274707	0.103448	0		0	0.413793		0		0.733401	0.936048	7.11947e-05	0.310345	0.137931	1	0	0.873563		1		0.764956	1.00805	0.0184207	0.315789	0.236842	1	0	0.815789		1		0.570666	0.64851	2.41368e-11	0.35443	0.132911	1	0	0.792308		1
212021_s_at_212020_s_at	0.181861	0.183907	0.228444	0	0.0344828		0.206897	0.62069	1	0		0.934014	1.68896	0	0.482759	0.413793	1	0.758621	0.793103	1	0		0.636485	0.752242	0.282947	0.236842	0.342105	1	0.0789474	0.131579		1		0.585384	0.670614	3.65774e-12	0.278481	0.265823	1	0.234295	0.323237	1	0
211495_x_at_209500_x_at	0.778217	1.04083	1.58145e-07	0.172414	0.137931	1	0.37931	1	1	0		0.783021	1.05313	5.38342e-07	0.264368	0.298851	1	0.471264	1	1	0		0.884624	1.39664	5.76138e-06	0.315789	0.368421	1	0.315789	0.921053	1	0		0.547652	0.615022	3.65479e-10	0.246835	0.28481	1	0.126442	0.531731	1	0
218018_at_202671_s_at	0.0376585	0.0376763	0.500658	0.241379	0.0344828		1	0.724138	1	1		0.699996	0.867293	0.00075222	0.252874	0.367816	1	0.862069	0.908046	1	0		0.773154	1.02812	0.013684	0.315789	0.368421	1	0.921053	0.894737	1	0		0.739948	0.950365	0	0.259494	0.525316	1	0.43125	0.513462	1	0
217565_at_208032_s_at	-0.344545	-0.359241	0.978594	0.551724	0.206897	1	0	0		0		0.574232	0.653815	0.111751	0.528736	0.252874	1	0	0		0		0.311778	0.322514	0.975477	0.421053	0.368421	1	0	0		0		0.133184	0.133979	0.432384	0.487342	0.253165	1	0	0		0
210058_at_210059_s_at	0.314872	0.325945	0.07102	0	0.103448		1	0.275862	1	1		0.714395	0.896103	0.000293146	0.16092	0.471264	1	0.850575	0.0689655		1		0.548467	0.616186	0.591269	0.289474	0.394737	1	0.921053	0.105263	1	0		0.414588	0.441138	3.24284e-05	0.107595	0.487342	1	0.747596	0.120673	1	0
213376_at_205092_x_at	0.00187762	0.00187763	0.573067	0	0.0344828		1	0.724138	1	0		0.24454	0.249597	0.993567	0.310345	0.701149	1	0.91954	0.103448	1	0		0.654215	0.782632	0.225455	0.131579	0.289474	1	1	0.578947	1	0		0.269899	0.276755	0.0257167	0.379747	0.556962	1	0.366506	0.0253205		1
208724_s_at_207791_s_at	0.00374751	0.00374753	0.569324	0	0.0689655		1	1	1	0		0.835135	1.20487	1.83074e-10	0.241379	0.287356	1	1	0.965517	1	0		0.878981	1.37127	1.13612e-05	0.157895	0.157895	1	1	1	1	0		0.74707	0.966291	0	0.291139	0.259494	1	0.95625	0.774038	1	0
202998_s_at_202997_s_at	0.213235	0.216558	0.181287	0	0.0344828		0	0		0		0.403255	0.42753	0.804185	0.367816	0.149425	1	0	0		0		0.683723	0.836072	0.142297	0.342105	0.421053	1	0.5	0		1		0.471355	0.511811	5.46058e-07	0.28481	0.151899	1	0.0887821	0.0190705		0
209961_s_at_209960_at	-0.106453	-0.106858	0.769935	0	0.689655		0	0.137931		1		0.573933	0.653369	0.112531	0.16092	0.643678	1	0.137931	0.436782	1	0		0.386379	0.407536	0.928567	0.210526	0.421053	1	0	0.421053		1		0.00293397	0.00293398	0.928019	0.126582	0.683544	1	0.00641026	0.0887821		0
219430_at_221966_at	-0.0545972	-0.0546515	0.681691	0.344828	0		0	0		0		0.562188	0.636027	0.145887	0.574713	0.183908	1	0	0		0		0.389531	0.411248	0.925524	0.447368	0.421053	1	0	0		0		0.250492	0.255938	0.0456405	0.563291	0.221519	1	0	0		0
202484_s_at_214396_s_at	0.293647	0.302553	0.0886748	0	0.448276		1	0		0		0.28994	0.298501	0.979287	0.344828	0.574713	1	0.988506	0		1		0.207397	0.210449	0.995746	0.236842	0.394737	1	0.973684	0		1		-0.0887048	-0.0889386	0.995406	0.689873	0.493671	1	0.53125	0.025641		1
214587_at_221152_at	-0.0829485	-0.0831395	0.731611	0.62069	0.482759	1	0.0344828	0.103448		1		0.219807	0.223453	0.996805	0.655172	0.505747	1	0.0689655	0.0229885		0		0.497665	0.546198	0.740493	0.526316	0.315789	1	0.394737	0.0263158		1		0.109395	0.109835	0.551832	0.556962	0.43038	1	0.0509615	0.0126603		0
207514_s_at_214286_at	0.368702	0.38692	0.0376075	0.0344828	0.0689655		0	0		0		0.252201	0.257762	0.992081	0.275862	0.356322	1	0	0		0		0.538108	0.601489	0.624667	0.289474	0.447368	1	0	0		0		0.0531702	0.0532204	0.798179	0.151899	0.310127	1	0	0		0
220253_s_at_220254_at	0.286415	0.294657	0.0953181	0.551724	0.37931	1	0	0		0		0.394293	0.416873	0.830045	0.747126	0.494253	1	0.0574713	0		0		0.424097	0.452677	0.88457	0.315789	0.421053	1	0.526316	0.0263158		1		0.223466	0.227301	0.0914051	0.632911	0.468354	1	0.0189103	0		0
215902_at_201737_s_at	0.397078	0.420175	0.0256645	0.0344828	0.0689655		0	1		0		0.335502	0.349015	0.942518	0.367816	0.344828	1	0.045977	0.977011		1		0.0832395	0.0834326	0.999641	0.184211	0.473684	1	0	1		1		-0.108619	-0.109049	0.997851	0.398734	0.21519	1	0	0.804327		1
215399_s_at_200714_x_at	0.586978	0.673043	0.000601648	0	0		1	1	1	0		0.888575	1.41511	0	0.310345	0.206897	1	0.988506	1	1	0		0.803326	1.10792	0.00369951	0.342105	0.289474	1	1	1	1	0		0.696444	0.860362	0	0.253165	0.126582	1	0.607853	1	1	0
204332_s_at_216064_s_at	0.694997	0.857558	1.46436e-05	0	0.0344828		1	1	1	0		0.889306	1.4186	0	0.195402	0.287356	1	0.850575	0.954023	1	0		0.727147	0.922646	0.0567983	0.105263	0.263158	1	0.815789	0.526316	1	0		0.477841	0.520183	3.20383e-07	0.253165	0.265823	1	0.240064	0.297596	1	0
213862_at_39854_r_at	0.00424478	0.00424481	0.568328	0.413793	0.103448	1	0	0.413793		1		0.156482	0.157779	0.999564	0.471264	0.206897	1	0	0		0		0.385547	0.406559	0.929352	0.5	0.394737	1	0	0.0526316		0		-0.00683023	-0.00683033	0.943262	0.398734	0.151899	1	0	0.0126603		0
214486_x_at_211317_s_at	0.68842	0.844945	1.939e-05	0	0.137931		0.586207	0.965517	1	1		0.825555	1.17401	1.08213e-09	0.252874	0.310345	1	0.091954	0.482759		1		0.879534	1.37371	1.06533e-05	0.157895	0.342105	1	0.789474	0.947368	1	0		0.600286	0.693593	4.75397e-13	0.202532	0.316456	1	0.113301	0.144872	1	0
205275_at_219357_at	-0.00758619	-0.00758633	0.591904	0.310345	0		0	0.413793		0		0.159832	0.161215	0.999512	0.229885	0.356322	1	0	0.482759		1		-0.105849	-0.106247	0.999997	0.315789	0.342105	1	0	0.157895		1		-0.152236	-0.153428	0.999673	0.21519	0.544304	1	0	0.100481		1
211441_x_at_211440_x_at	0.23365	0.238047	0.153854	0.37931	0.0689655		0	0.0344828		0		0.423555	0.452017	0.736386	0.494253	0.0804598		0	0.0229885		0		0.497761	0.546325	0.740248	0.421053	0.131579	1	0	0.0263158		0		0.415129	0.441793	3.13317e-05	0.481013	0.113924	1	0.00641026	0.0575321		0
219088_s_at_219089_s_at	-0.0498851	-0.0499265	0.673046	0.0689655	0		0	0.655172		0		0.47858	0.52114	0.499487	0.724138	0.114943	1	0	0.586207		1		0.363758	0.381211	0.947485	0.5	0.236842	1	0	0.473684		1		-0.0320703	-0.0320813	0.971095	0.455696	0.107595	1	0	0.298237		1
212882_at_207976_at	0.194366	0.19687	0.208946	0	0.103448		0.896552	0.206897	1	1		0.471233	0.511654	0.534129	0.16092	0.149425	1	0.816092	0.218391	1	0		0.588006	0.674613	0.454282	0.0526316	0.184211		0.894737	0		0		-0.0344222	-0.0344358	0.972976	0.0443038	0.208861		0.601282	0.0628205		0
219866_at_213317_at	-0.0427904	-0.0428165	0.659861	0.0689655	0.0689655		0.0689655	0.517241		0		0.218781	0.222375	0.996899	0.264368	0.586207	1	0	0.0229885		0		0.800844	1.10096	0.00418013	0.473684	0.236842	1	0.973684	0.973684	1	0		0.498745	0.547635	5.18054e-08	0.278481	0.544304	1	0.0759615	0.101122		1
218873_at_219846_at	-0.0411096	-0.0411327	0.65671	0	0.0344828		1	1	1	0		0.504802	0.555729	0.375129	0.091954	0.218391		0.965517	0.701149	1	1		0.670525	0.811697	0.177262	0.0789474	0.131579		0.921053	0.763158	1	1		-0.1252	-0.12586	0.99891	0.0506329	0.177215		0.735897	0.41234	1	1
206209_s_at_206208_at	0.129359	0.130088	0.319336	0.0344828	0.413793		0.793103	0		0		0.784971	1.05819	4.25141e-07	0.206897	0.37931	1	0.827586	0.0114943		1		0.852993	1.26704	0.000147476	0.289474	0.631579	1	1	0.447368	1	0		0.608574	0.706653	1.43885e-13	0.208861	0.620253	1	0.773237	0.050641		1
203325_s_at_212489_at	-0.00756976	-0.00756991	0.591872	0.275862	0.413793	1	0	0		0		0.223268	0.227093	0.996467	0.37931	0.54023	1	0	0		0		0.888846	1.4164	3.34474e-06	0.605263	0.578947	1	0.394737	0.605263	1	0		0.645546	0.767625	0	0.64557	0.658228	1	0.113782	0.0759615		1
201633_s_at_201634_s_at	-0.0507279	-0.0507715	0.674599	0.0689655	0.0344828		0.965517	0.896552	1	0		0.677832	0.825092	0.00265949	0.344828	0.264368	1	0.781609	0.747126	1	0		0.764974	1.0081	0.0184093	0.236842	0.315789	1	0.552632	0.526316	1	0		0.318727	0.33023	0.00447959	0.170886	0.272152	1	0.577724	0.322756	1	0
222285_at_215621_s_at	0.616727	0.719706	0.000254447	0.586207	0.586207	1	0	0.103448		1		0.0976714	0.0979838	0.999947	0.45977	0.448276	1	0	0		0		0.257079	0.262979	0.989841	0.394737	0.657895	1	0	0		0		0.463554	0.501829	1.01709e-06	0.601266	0.506329	1	0.0317308	0.0570513		0
202952_s_at_204943_at	0.406741	0.4317	0.0223491	0.517241	0.172414	1	0	0		0		0.0302726	0.0302819	0.999997	0.402299	0.310345	1	0	0		0		0.143658	0.144659	0.998738	0.631579	0.236842	1	0.0789474	0.105263		1		0.371505	0.390168	0.000389961	0.493671	0.170886	1	0.0125	0.0700321		0
208269_s_at_208268_at	0.26407	0.270478	0.117927	0.413793	0.103448	1	0	0.793103		1		0.622046	0.728336	0.0286993	0.448276	0.505747	1	0.0114943	0.218391		1		0.459454	0.496618	0.825924	0.5	0.289474	1	0	0.131579		1		0.109948	0.110394	0.549077	0.462025	0.379747	1	0.00625	0.107532		1
201381_x_at_211761_s_at	0.137158	0.138028	0.305011	0	0		1	1	1	0		0.912007	1.53933	0	0.402299	0.241379	1	0.977011	1	1	0		0.815339	1.14275	0.0019608	0.210526	0.236842	1	1	0.973684	1	0		0.642579	0.762554	0	0.221519	0.113924	1	0.772917	0.778045	1	0
217029_at_208478_s_at	-0.125541	-0.126207	0.798787	0	0.0344828		0	0.724138		0		0.353581	0.36953	0.917469	0.149425	0.287356	1	0	0.436782		1		0.225934	0.2299	0.994067	0.0789474	0.578947		0	0.210526		1		-0.319955	-0.331597	1	0.132911	0.474684	1	0	0.214103		1
210835_s_at_201219_at	0.623904	0.731372	0.000203488	0.0689655	0		1	0.275862	1	0		0.851436	1.26135	5.78793e-12	0.390805	0.298851	1	1	0.666667	1	0		0.744677	0.960899	0.0352614	0.105263	0.131579	1	1	0.815789	1	0		0.635807	0.751104	1.9984e-15	0.310127	0.373418	1	0.930288	0.183333	1	0
211922_s_at_215573_at	0.0815049	0.0816861	0.411863	0	0.413793		0.896552	0.0344828		0		0.505865	0.557156	0.370179	0.321839	0.425287	1	0.965517	0.0344828		1		0.45325	0.488783	0.837574	0.263158	0.421053	1	0.842105	0		1		0.189354	0.191667	0.187133	0.613924	0.594937	1	0.245994	0.00625		1
216899_s_at_204361_s_at	0.696753	0.860962	1.35657e-05	0.0689655	0.241379		0.862069	0.517241	1	1		0.917733	1.57447	0	0.45977	0.517241	1	0.781609	0.712644	1	0		0.733916	0.937164	0.047646	0.236842	0.263158	1	0.289474	0.131579	1	0		0.472368	0.513114	5.02915e-07	0.329114	0.493671	1	0.284295	0.132372	1	0
212532_s_at_212529_at	0.281336	0.289132	0.10018	0	0.551724		1	0		0		0.712979	0.893217	0.000323119	0.241379	0.770115	1	0.942529	0.16092	1	0		0.747632	0.967565	0.0323029	0.342105	0.526316	1	0.763158	0.0263158		1		0.602375	0.696867	3.53162e-13	0.0886076	0.405063		0.855288	0.0375		0
200735_x_at_208635_x_at	0.966956	2.04321	0	0	0.0689655		1	1	1	0		0.992468	2.78899	0	0.091954	0.114943		1	1	1	1		0.982417	2.36256	0	0.0789474	0.0526316		1	1	1	0		0.991999	2.75864	0	0.43038	0.436709	1	1	1	1	0
208108_s_at_208111_at	0.318799	0.330309	0.0680477	0.0344828	0.344828		0	0		0		0.271317	0.278285	0.986943	0.114943	0.471264	1	0	0		0		0.505681	0.556909	0.719547	0.289474	0.473684	1	0	0		0		0.141895	0.142859	0.389408	0.0822785	0.417722		0	0		0
202817_s_at_209954_x_at	0.626544	0.735706	0.000187119	0.0689655	0.413793		1	0		0		0.834014	1.20118	2.27398e-10	0.367816	0.298851	1	0.873563	0		1		0.685878	0.84013	0.136964	0.368421	0.131579	1	0.973684	0		1		0.296248	0.305402	0.0105974	0.335443	0.341772	1	0.526282	0.0125		1
212051_at_212050_at	0.158997	0.160358	0.266345	0	0		0.827586	1	1	0		0.59972	0.692709	0.0577735	0.195402	0.103448	1	0.517241	1	1	0		0.818936	1.15358	0.0015969	0.105263	0.131579	1	0.763158	1	1	0		0.50118	0.550881	4.14534e-08	0.101266	0.0632911		0.271314	0.97484	1	1
201483_s_at_201484_at	0.221426	0.225155	0.169964	0.0344828	0		0.724138	1	1	0		0.770909	1.02256	2.144e-06	0.229885	0.183908	1	0.931034	0.91954	1	0		0.832274	1.19549	0.00069577	0.447368	0.315789	1	0.789474	0.842105	1	0		0.50257	0.552738	3.64627e-08	0.424051	0.0949367		0.290545	0.392308	1	1
201989_s_at_201990_s_at	0.657838	0.788993	6.42466e-05	0	0		1	1	1	0		0.794545	1.08364	1.25681e-07	0.310345	0.275862	1	0.873563	0.885057	1	0		0.947523	1.80697	4.7472e-12	0.105263	0.342105	1	1	1	1	0		0.763908	1.00553	0	0.177215	0.139241	1	0.830449	0.798237	1	0
212091_s_at_213428_s_at	-0.00224533	-0.00224533	0.581297	0.103448	0.103448	1	0	0.206897		1		0.595773	0.686568	0.0645755	0.264368	0.298851	1	0	0.0689655		0		0.828916	1.18466	0.000867081	0.710526	0.315789	1	0.210526	1	1	0		0.793209	1.08003	0	0.512658	0.449367	1	0.0378205	0.791827		1
212550_at_212549_at	0.116911	0.117448	0.342699	0.0689655	0		1	1	1	0		0.845242	1.23925	2.30721e-11	0.218391	0.206897	1	0.781609	0.54023	1	0		0.836663	1.20994	0.000515534	0.263158	0.157895	1	0.684211	0.763158	1	0		0.650892	0.776845	0	0.234177	0.14557	1	0.252404	0.341186	1	0
45687_at_218714_at	-0.0967204	-0.0970237	0.754427	0	0		1	0.172414	1	0		0.851313	1.2609	5.95435e-12	0.149425	0.425287	1	0.931034	0.229885	1	0		0.695393	0.858324	0.114741	0.0526316	0.526316		0.5	0.0263158		0		0.631672	0.744193	3.9968e-15	0.113924	0.651899	1	0.424038	0.13125	1	0
212409_s_at_216100_s_at	0.555702	0.626593	0.00134439	0	0.206897		0.758621	0.655172	1	1		0.801714	1.10339	4.70667e-08	0.287356	0.494253	1	0.758621	0.62069	1	0		0.818567	1.15246	0.00163139	0.157895	0.342105	1	0.763158	0.289474	1	0		0.246598	0.251788	0.0508144	0.196203	0.727848	1	0.119712	0.0126603		1
212014_x_at_209835_x_at	0.846151	1.24244	4.08765e-10	0	0		1	1	1	0		0.977574	2.23971	0	0.54023	0.45977	1	0.965517	1	1	0		0.923685	1.61356	7.15014e-09	0.447368	0.394737	1	1	1	1	0		0.898854	1.46622	0	0.481013	0.512658	1	0.708814	0.752724	1	0
213926_s_at_218091_at	0.161317	0.162739	0.262373	0.344828	0		0.103448	1	1	1		0.68014	0.829375	0.00235446	0.37931	0.252874	1	0.436782	0.965517	1	0		0.472491	0.513272	0.799449	0.368421	0.184211	1	0.447368	1	1	0		0.307689	0.31799	0.00692317	0.487342	0.107595	1	0.156731	0.589423	1	0
212293_at_212291_at	-0.294137	-0.303089	0.959002	0	0.310345		1	0.724138	1	1		0.624599	0.732511	0.0262795	0.344828	0.517241	1	0.977011	0.747126	1	0		0.654695	0.783472	0.223966	0.210526	0.631579	1	0.973684	0.236842	1	0		0.627359	0.737049	8.10463e-15	0.329114	0.639241	1	0.45	0.176603	1	0
208010_s_at_206060_s_at	0.352005	0.36773	0.0463521	0.103448	0.0344828		0.862069	0.896552	1	1		0.837713	1.21346	1.10164e-10	0.563218	0.574713	1	0.689655	0.689655	1	0		0.510353	0.563207	0.70686	0.684211	0.578947	1	0.0263158	0.0526316		0		0.587913	0.674471	2.61169e-12	0.64557	0.651899	1	0.0751603	0.119231		1
201362_at_201363_s_at	0.648177	0.772148	9.07609e-05	0	0.0344828		1	1	1	0		0.942264	1.75787	0	0.367816	0.425287	1	0.873563	0.862069	1	0		0.868508	1.32697	3.52975e-05	0.315789	0.236842	1	1	1	1	0		0.741383	0.953542	0	0.196203	0.367089	1	0.582853	0.634295	1	0
210374_x_at_210832_x_at	0.360531	0.377497	0.041717	0.206897	0.206897	1	0.172414	0		1		0.350132	0.365594	0.922822	0.275862	0.344828	1	0.0344828	0		0		0.638712	0.755995	0.275484	0.289474	0.289474	1	0.263158	0		1		0.323423	0.335465	0.00369452	0.297468	0.348101	1	0.0887821	0.0253205		0
214360_at_215714_s_at	-0.155691	-0.156968	0.839924	0.413793	0.0344828		0	0.103448		0		0.245839	0.250979	0.993334	0.551724	0.54023	1	0	0.436782		1		0.244438	0.249488	0.991807	0.552632	0.710526	1	0	0.0263158		0		-0.107747	-0.108166	0.997775	0.462025	0.639241	1	0	0.0629808		0
203160_s_at_203161_s_at	-0.00845376	-0.00845396	0.593621	0	0.0344828		1	0		0		0.553055	0.622771	0.175475	0.149425	0.126437	1	0.873563	0		1		0.570501	0.648265	0.516363	0.236842	0.184211	1	0.947368	0		1		0.104216	0.104596	0.577503	0.0949367	0.0949367		0.576122	0		0
204957_at_211213_at	0.540779	0.605256	0.00191126	0	0.551724		1	0		0		0.266461	0.27305	0.988472	0.356322	0.62069	1	0.91954	0		1		0.11535	0.115865	0.99929	0.0789474	0.657895		1	0		0		-0.149771	-0.150906	0.999633	0.132911	0.632911	1	0.805128	0		1
213551_x_at_214239_x_at	0.0696595	0.0697725	0.43565	0	0.0689655		1	0.0689655		0		0.403998	0.428417	0.801929	0.0689655	0.298851		0.91954	0.045977		0		0.814104	1.13908	0.00210049	0.263158	0.368421	1	0.973684	0.921053	1	0		0.549013	0.616967	3.13577e-10	0.101266	0.335443	1	0.9125	0.412821	1	0
213029_at_213032_at	-0.216184	-0.219649	0.905536	0.275862	0.62069	1	0	0		0		0.301198	0.310837	0.972959	0.402299	0.505747	1	0	0		0		0.885522	1.40079	5.1459e-06	0.105263	0.236842	1	0.973684	0.973684	1	0		0.77066	1.02195	0	0.360759	0.71519	1	0.494872	0.0892628		1
201287_s_at_201286_at	-0.316127	-0.327338	0.968759	0.0344828	0.241379		0	0		0		0.291833	0.300569	0.978323	0.149425	0.448276	1	0.0344828	0.0114943		0		0.462059	0.499927	0.82085	0.210526	0.473684	1	0.210526	0.0526316		1		0.731063	0.931007	0	0.265823	0.56962	1	0.234295	0.273237	1	0
211681_s_at_211680_at	-0.00781353	-0.00781369	0.592354	0.0344828	0.551724		0.586207	0		0		0.244693	0.24976	0.99354	0.149425	0.724138	1	0.091954	0		0		-0.0669871	-0.0670876	0.99999	0.157895	0.315789	1	0.157895	0		1		-0.0879789	-0.088207	0.995283	0.341772	0.56962	1	0.0440705	0		0
208400_at_208390_s_at	-0.152145	-0.153336	0.835375	0.344828	0.0344828		0	0		0		0.224672	0.228571	0.996321	0.436782	0.206897	1	0	0		0		0.400564	0.424321	0.914015	0.289474	0.289474	1	0.0789474	0		0		0.0989456	0.0992704	0.603269	0.455696	0.101266	1	0	0		0
211704_s_at_207841_at	0.0301418	0.0301509	0.515962	0.0344828	0.0689655		0.344828	0		0		0.309738	0.320255	0.967105	0.586207	0.321839	1	0.0114943	0		0		0.276871	0.28429	0.985894	0.447368	0.157895	1	0.0526316	0		0		-0.206667	-0.209687	0.99998	0.531646	0.21519	1	0.0126603	0		0
222062_at_205926_at	0.216507	0.219988	0.176713	0.0689655	0.0344828		0.965517	1	1	0		0.641152	0.760128	0.0142025	0.678161	0.183908	1	0.0689655	0.781609		1		0.433567	0.464281	0.870655	0.605263	0.105263	1	0.0789474	0.105263		1		0.611431	0.711203	9.42579e-14	0.658228	0.329114	1	0.151122	0.271955	1	0
213640_s_at_204298_s_at	-0.11087	-0.111328	0.776798	0.275862	0.310345	1	0	0.0344828		0		0.258636	0.264646	0.990601	0.356322	0.402299	1	0	0.0114943		0		0.703007	0.873221	0.0985549	0.578947	0.447368	1	0	0.473684		1		0.464485	0.503015	9.45378e-07	0.512658	0.303797	1	0.0253205	0.107853		1
210375_at_211265_at	0.0628724	0.0629555	0.449372	0.551724	0.689655	1	0.0689655	0		0		0.098209	0.0985266	0.999946	0.54023	0.37931	1	0.0344828	0		0		0.150515	0.151667	0.998554	0.552632	0.5	1	0.0263158	0		0		0.0201433	0.020146	0.893784	0.518987	0.544304	1	0.0254808	0.00641026		0
210356_x_at_217418_x_at	0.95525	1.88859	0	0.172414	0.275862	1	0.896552	0.655172	1	0		0.619524	0.724232	0.0312558	0.287356	0.402299	1	0.0689655	0.0229885		0		0.566343	0.642122	0.530836	0.157895	0.236842	1	0.0789474	0.0263158		0		0.866714	1.31972	0	0.272152	0.35443	1	0.234135	0.183494	1	0
212212_s_at_212210_at	0.193066	0.19552	0.21093	0.0344828	0.37931		1	0		0		0.378453	0.398253	0.869704	0.206897	0.551724	1	0.977011	0.0114943		1		0.0675968	0.0677	0.999745	0.236842	0.5	1	0.736842	0		1		-0.0754621	-0.0756058	0.992636	0.240506	0.512658	1	0.791827	0		1
201333_s_at_201334_s_at	0.136541	0.137399	0.306134	0.103448	0.0689655		0	0.241379		0		0.186605	0.188817	0.998835	0.436782	0.586207	1	0	0.0114943		0		0.676012	0.821733	0.162257	0.210526	0.210526	1	0	0.973684		1		0.27021	0.277091	0.0254675	0.240506	0.632911	1	0	0.361699		1
209994_s_at_209993_at	0.713018	0.893297	6.46828e-06	0.172414	0		0.275862	0.344828	1	1		0.58305	0.667072	0.0903229	0.402299	0.390805	1	0.045977	0.0574713		0		0.533062	0.594413	0.640434	0.315789	0.184211	1	0.315789	0.210526	1	0		0.5481	0.615662	3.4754e-10	0.689873	0.227848	1	0.113782	0.107692	1	0
201296_s_at_210561_s_at	0.312574	0.323396	0.0728017	0	0.0689655		1	1	1	0		0.739187	0.948684	4.43129e-05	0.333333	0.310345	1	1	0.988506	1	0		0.925882	1.62874	4.21664e-09	0.289474	0.236842	1	1	1	1	0		0.870628	1.33567	0	0.398734	0.398734	1	0.96875	0.955929	1	0
200023_s_at_200865_at	0.00157612	0.00157612	0.57367	0	0.551724		1	0		0		0.214023	0.217384	0.997304	0.195402	0.517241	1	1	0		1		0.139664	0.140583	0.998835	0.210526	0.552632	1	1	0		1		-0.0754125	-0.075556	0.992624	0.512658	0.544304	1	0.9875	0.00641026		1
204742_s_at_215888_at	-0.237044	-0.24164	0.92305	0	0.0344828		0.586207	1	1	0		0.701566	0.870378	0.000682142	0.390805	0.206897	1	0.287356	0.942529	1	0		0.559561	0.632193	0.554132	0.263158	0.105263	1	0.421053	1	1	0		0.00332397	0.00332399	0.927351	0.639241	0.101266	1	0.0254808	0.537981		1
208834_x_at_203012_x_at	0.837042	1.21121	1.10061e-09	0.758621	0.896552	1	0.724138	0.586207	1	0		0.938093	1.72191	0	0.045977	0.045977		1	1	1	0		0.897706	1.46027	9.5428e-07	0.0263158	0.0526316		1	1	1	0		0.94516	1.78434	0	0.386076	0.379747	1	1	0.9875	1	0
202594_at_202595_s_at	0.590045	0.677736	0.000553099	0	0		1	1	1	0		0.764768	1.0076	4.10242e-06	0.241379	0.37931	1	1	0.931034	1	0		0.88128	1.38147	8.66901e-06	0.131579	0.157895	1	1	0.868421	1	0		0.555182	0.625841	1.54753e-10	0.158228	0.240506	1	0.975	0.380288	1	0
205030_at_216192_at	0.260731	0.266892	0.12158	0.0344828	0.103448		0.137931	0		0		0.330787	0.343712	0.947905	0.195402	0.367816	1	0.091954	0		0		0.44209	0.474825	0.857039	0.131579	0.236842	1	0.315789	0		1		0.243498	0.24849	0.05525	0.449367	0.487342	1	0.385417	0		1
208954_s_at_214216_s_at	-0.0398461	-0.0398672	0.654333	0	0.310345		0.931034	0		0		0.0604145	0.0604882	0.999988	0.367816	0.54023	1	0.494253	0		1		0.141733	0.142694	0.998785	0.289474	0.605263	1	0.684211	0		1		0.168366	0.169984	0.268103	0.449367	0.512658	1	0.15016	0		1
204551_s_at_210929_s_at	0.334095	0.34743	0.0573067	0.344828	0.206897	1	0	0		0		0.210429	0.21362	0.997578	0.54023	0.264368	1	0	0		0		0.074501	0.0746393	0.999703	0.526316	0.368421	1	0.0263158	0		0		0.648985	0.773544	0	0.424051	0.525316	1	0.0383013	0.0383013		0
201031_s_at_213470_s_at	-0.189383	-0.191698	0.879247	0	0.275862		1	0.931034	1	1		0.453419	0.488995	0.615364	0.206897	0.563218	1	1	0.586207	1	0		0.740758	0.952158	0.0394737	0.421053	0.447368	1	1	0.447368	1	0		0.613895	0.715148	6.51701e-14	0.474684	0.449367	1	0.830609	0.354327	1	0
212287_at_213971_s_at	0.411207	0.437063	0.0209341	0	0.0689655		1	0.896552	1	0		0.810408	1.12822	1.30897e-08	0.310345	0.344828	1	0.988506	0.91954	1	0		0.495869	0.543814	0.745043	0.0789474	0.289474		0.973684	0.342105	1	1		0.618281	0.722217	3.34177e-14	0.348101	0.512658	1	0.373397	0.270994	1	0
204139_x_at_210336_x_at	0.49426	0.541682	0.00511018	0	0.241379		0.413793	0.344828	1	1		0.80962	1.12592	1.47631e-08	0.563218	0.54023	1	0.0229885	0.045977		0		0.826061	1.1756	0.00103933	0.289474	0.394737	1	0.0526316	0.0263158		0		0.59228	0.681171	1.44695e-12	0.531646	0.367089	1	0.0564103	0.06875		0
201937_s_at_215135_at	0.16616	0.167715	0.254171	0.0689655	0.172414		0	0.275862		1		0.138955	0.13986	0.999761	0.45977	0.367816	1	0	0.0574713		0		0.23831	0.242982	0.99263	0.394737	0.289474	1	0.263158	0.131579	1	0		0.00255282	0.00255283	0.928668	0.721519	0.208861	1	0.0125	0.04375		0
204873_at_215023_s_at	-0.00835913	-0.00835932	0.593434	0.0689655	0.0344828		0.793103	0.827586	1	0		0.309044	0.319489	0.967618	0.597701	0.218391	1	0.103448	0.505747	1	0		0.756793	0.988667	0.0242582	0.289474	0.184211	1	0.763158	0.842105	1	0		0.2275	0.231552	0.0830147	0.702532	0.21519	1	0.0753205	0.259135		1
211192_s_at_211190_x_at	0.781743	1.04984	1.23886e-07	0.206897	0.0344828		0.137931	0.413793	1	1		0.748217	0.968891	2.02166e-05	0.367816	0.241379	1	0.149425	0.413793	1	0		0.686457	0.841224	0.135549	0.315789	0.131579	1	0.0263158	0.0789474		0		0.313355	0.324261	0.00555376	0.443038	0.21519	1	0.03125	0.0701923		0
57532_at_218759_at	0.118633	0.119195	0.339432	0	0.482759		0.965517	0		0		0.594915	0.685239	0.0661263	0.137931	0.402299	1	0.517241	0		1		0.743766	0.958856	0.0362114	0.105263	0.552632	1	0.842105	0		1		0.209011	0.212137	0.126445	0.056962	0.291139		0.44359	0		0
209854_s_at_209855_s_at	0.131726	0.132496	0.314962	0.137931	0.0344828		0	0		0		0.609406	0.707975	0.043296	0.252874	0.126437	1	0	0		0		0.691261	0.850368	0.124122	0.236842	0.131579	1	0	0		0		0.729823	0.928348	0	0.227848	0.0506329		0.0126603	0.0126603		0
208293_x_at_208068_x_at	-0.0300873	-0.0300963	0.635789	0.241379	0.0689655		0	0		0		0.394023	0.416554	0.830783	0.275862	0.126437	1	0	0		0		0.383864	0.404584	0.930918	0.342105	0.263158	1	0	0		0		0.759528	0.995099	0	0.424051	0.335443	1	0.0253205	0.0253205		0
200733_s_at_200731_s_at	0.407643	0.432782	0.0220573	0.0344828	0.0344828		1	1	1	0		0.815744	1.14396	5.66379e-09	0.287356	0.356322	1	0.954023	0.942529	1	0		0.79123	1.07471	0.0065347	0.131579	0.315789	1	1	0.973684	1	0		0.49201	0.538709	9.48549e-08	0.189873	0.183544	1	0.854968	0.905449	1	0
207795_s_at_207796_x_at	0.524911	0.583095	0.00272254	0.103448	0		0.172414	0		1		0.458366	0.495241	0.593317	0.275862	0.206897	1	0	0		0		0.543981	0.609793	0.605894	0.210526	0.315789	1	0	0		0		0.468569	0.508235	6.83514e-07	0.348101	0.240506	1	0.0439103	0.0501603		0
214866_at_211924_s_at	0.199616	0.202333	0.201034	0.0344828	0.241379		0.172414	0.517241	1	1		0.750585	0.974294	1.62997e-05	0.218391	0.425287	1	0.816092	0.91954	1	0		0.688753	0.845579	0.13002	0.315789	0.526316	1	0.210526	0.368421	1	0		0.348886	0.364175	0.00119785	0.373418	0.512658	1	0.0761218	0.145673		1
204796_at_204797_s_at	0.19349	0.19596	0.210282	0.482759	0.0689655		0.137931	0.0689655		1		0.137461	0.138337	0.999774	0.597701	0.333333	1	0	0.0689655		0		0.893674	1.43988	1.72314e-06	0.184211	0.236842	1	0.868421	0.973684	1	0		0.282654	0.290564	0.0170125	0.550633	0.196203	1	0.0884615	0.43141		1
204063_s_at_204062_s_at	0.488979	0.534718	0.00565817	0	0		0.827586	1	1	0		0.598738	0.691177	0.0594155	0.241379	0.356322	1	0.0574713	0.114943		1		0.691799	0.851398	0.122877	0.157895	0.289474	1	0.973684	0.973684	1	0		0.591577	0.680088	1.5925e-12	0.139241	0.21519	1	0.342147	0.488141	1	0
203317_at_215923_s_at	0.55346	0.623355	0.0014191	0	0.344828		1	0.0689655		0		0.634729	0.749296	0.018203	0.275862	0.597701	1	0.931034	0.0229885		1		0.55957	0.632206	0.554102	0.526316	0.5	1	0.421053	0		1		0.577109	0.658117	1.07273e-11	0.531646	0.651899	1	0.424199	0.0375		1
200774_at_210516_at	0.240497	0.245302	0.145247	0	0.103448		1	0.172414	1	1		0.239107	0.243827	0.994463	0.390805	0.413793	1	0.988506	0.0804598		1		0.440835	0.473267	0.85911	0.0789474	0.315789		1	0.0526316		0		-0.14982	-0.150956	0.999634	0.367089	0.531646	1	0.94375	0.025		1
218077_s_at_218078_s_at	-0.0157146	-0.0157159	0.607919	0	0		0.689655	1	1	0		0.894884	1.44593	0	0.287356	0.367816	1	0.873563	0.977011	1	0		0.736571	0.942942	0.0443491	0.131579	0.157895	1	0.447368	1	1	0		0.12295	0.123576	0.483735	0.208861	0.234177	1	0.367308	0.513141	1	0
211037_s_at_209179_s_at	0.405525	0.430244	0.0227469	0.448276	0		0	0		0		0.637665	0.754229	0.0162755	0.551724	0.241379	1	0	0.701149		1		0.350466	0.365975	0.956466	0.447368	0.394737	1	0	0.0263158		0		0.146164	0.147219	0.368761	0.335443	0.481013	1	0	0.0758013		0
203166_at_210701_at	0.00202613	0.00202614	0.57277	0	0.413793		0.931034	0.0689655		0		0.0312746	0.0312848	0.999996	0.218391	0.505747	1	0.62069	0.0344828		1		0.590461	0.678374	0.445476	0.263158	0.447368	1	0.868421	0		1		0.109219	0.109656	0.552711	0.367089	0.436709	1	0.265545	0.0126603		1
208067_x_at_210322_x_at	0.599546	0.692437	0.000423456	0.344828	0.0689655		0	0.0689655		0		0.566101	0.641766	0.134183	0.229885	0.195402	1	0.0229885	0.0114943		0		0.547439	0.614718	0.59464	0.131579	0.157895	1	0	0.105263		1		0.217635	0.221172	0.104586	0.170886	0.139241	1	0	0.0190705		0
211211_x_at_210116_at	0.237159	0.241761	0.149406	0	0		0.0689655	1		0		0.49029	0.536442	0.443726	0.436782	0.367816	1	0	0.0344828		0		0.163058	0.164526	0.998151	0.421053	0.368421	1	0	0.0526316		0		0.54423	0.610146	5.35248e-10	0.487342	0.525316	1	0.01875	0.0951923		0
215910_s_at_202304_at	0.362032	0.379223	0.0409382	0.241379	0		0.0344828	1		0		0.409839	0.435417	0.78359	0.425287	0.356322	1	0.0344828	0.804598		1		0.501427	0.551211	0.730792	0.394737	0.157895	1	0.0263158	0.842105		1		0.178145	0.180067	0.228411	0.544304	0.272152	1	0.01875	0.436859		1
209360_s_at_210365_at	-0.0767491	-0.0769003	0.721022	0	0.0344828		0.551724	0.862069	1	0		0.0690275	0.0691374	0.999983	0.333333	0.195402	1	0.287356	0.758621	1	0		0.388957	0.410571	0.926086	0.473684	0.236842	1	0.0526316	0.184211		1		-0.130576	-0.131326	0.999134	0.398734	0.14557	1	0.0125	0.285737		1
204657_s_at_204656_at	-0.246703	-0.251899	0.930323	0.137931	0.172414	1	0	0		0		0.404432	0.428936	0.800604	0.137931	0.482759	1	0.0229885	0.0114943		0		0.659046	0.791125	0.210656	0.289474	0.342105	1	0	0.0526316		0		0.359247	0.376021	0.000727016	0.21519	0.367089	1	0	0		0
201347_x_at_216308_x_at	0.63452	0.748946	0.000144409	0	0		1	1	1	0		0.930309	1.66069	0	0.195402	0.264368	1	1	0.965517	1	0		0.984374	2.42207	0	0.289474	0.289474	1	1	1	1	0		0.921272	1.59737	0	0.0822785	0.139241		0.98125	0.92484	1	1
1494_f_at_207718_x_at	0.593246	0.68266	0.000506063	0	0		0.310345	0		0		0.794604	1.0838	1.24707e-07	0.0574713	0.126437		0.701149	0.0574713		0		0.588865	0.675927	0.451203	0.105263	0.184211	1	0.421053	0.210526	1	0		0.718897	0.905359	0	0.0759494	0.0759494		0.557532	0.050641		0
214252_s_at_204085_s_at	0.0308229	0.0308327	0.514577	0	0.0689655		0.931034	0.793103	1	0		0.550675	0.61935	0.183689	0.206897	0.333333	1	0.586207	0.114943	1	0		0.786955	1.06338	0.00787092	0.289474	0.157895	1	0.842105	0.815789	1	0		0.176908	0.178789	0.233251	0.234177	0.227848	1	0.322756	0.094391		1
215220_s_at_201731_s_at	0.467208	0.506493	0.00845053	0.586207	0		0.413793	1	1	1		0.553191	0.622968	0.175009	0.62069	0.287356	1	0.54023	0.954023	1	0		0.426069	0.455084	0.881774	0.5	0.0526316		0.105263	0.973684	1	1		0.160828	0.162237	0.300797	0.71519	0.227848	1	0.03125	0.526122		1
208874_x_at_216105_x_at	0.612712	0.713251	0.000287521	0.0344828	0		0.965517	0.37931	1	0		0.925935	1.62911	0	0.264368	0.310345	1	0.724138	0.494253	1	0		0.972832	2.14258	0	0.315789	0.368421	1	0.973684	0.657895	1	0		0.829232	1.18567	0	0.177215	0.367089	1	0.569391	0.182692	1	0
218234_at_48825_at	0.152303	0.153497	0.277957	0.103448	0		0	0.62069		0		0.675284	0.820394	0.00303486	0.505747	0.402299	1	0	0.0344828		0		0.593149	0.68251	0.435822	0.5	0.315789	1	0	0.210526		1		0.354706	0.370816	0.000907622	0.468354	0.449367	1	0	0.0625		0
210935_s_at_210936_at	0.404735	0.429299	0.0230084	0.37931	0.310345	1	0.931034	0		1		0.320024	0.331674	0.958648	0.54023	0.586207	1	0.758621	0		1		0.545914	0.612541	0.599623	0.315789	0.315789	1	0.842105	0		1		0.230913	0.235153	0.076371	0.563291	0.493671	1	0.340705	0		1
203751_x_at_214326_x_at	0.8755	1.35616	9.00324e-12	0.206897	0.137931	1	0.482759	0.0689655		1		0.907406	1.51264	0	0.597701	0.689655	1	0.206897	0.0689655		1		0.817028	1.14781	0.0017822	0.710526	0.631579	1	0.0263158	0		0		0.75448	0.983274	0	0.455696	0.582278	1	0.113141	0.04375		1
217154_s_at_208399_s_at	-0.207601	-0.210663	0.89759	0.344828	0.37931	1	0	0.0344828		0		0.301009	0.310629	0.973077	0.367816	0.45977	1	0	0		0		0.172088	0.173818	0.9978	0.578947	0.342105	1	0	0		0		0.146992	0.148065	0.364796	0.443038	0.481013	1	0	0.0633013		0
211553_x_at_211554_s_at	0.121705	0.122311	0.333633	0.0344828	0		0.0689655	0.0344828		0		0.429113	0.458809	0.715657	0.195402	0.172414	1	0.16092	0		1		0.308027	0.318365	0.976855	0.157895	0.157895	1	0.157895	0		1		0.137426	0.138301	0.411336	0.202532	0.322785	1	0.0700321	0		0
222141_at_221837_at	0.198301	0.200963	0.203	0.206897	0.413793	1	0.344828	0		1		0.400139	0.423815	0.81346	0.609195	0.264368	1	0	0		0		0.52691	0.585859	0.659181	0.263158	0.473684	1	0	0		0		0.0762372	0.0763854	0.707719	0.481013	0.265823	1	0.0126603	0		0
211059_s_at_204384_at	0.229242	0.233389	0.159553	0.310345	0.655172	1	0	0		0		0.599381	0.692181	0.0583354	0.413793	0.563218	1	0	0		0		0.529166	0.588986	0.652371	0.447368	0.605263	1	0	0		0		0.357907	0.374484	0.000776583	0.322785	0.613924	1	0	0		0
215687_x_at_213222_at	0.0996721	0.100004	0.37594	0.137931	0		0	0.896552		0		0.545897	0.612517	0.2008	0.241379	0.287356	1	0	0.103448		1		0.409724	0.43528	0.903382	0.236842	0.342105	1	0	0.921053		1		0.177227	0.179118	0.232	0.183544	0.474684	1	0	0.315865		1
208860_s_at_208859_s_at	-0.178534	-0.180468	0.867355	0.0689655	0.206897		1	0.655172	1	1		0.483994	0.528187	0.473741	0.367816	0.241379	1	0.885057	0.724138	1	0		0.557981	0.629897	0.559497	0.184211	0.394737	1	1	0.578947	1	0		0.522324	0.57953	5.40944e-09	0.265823	0.563291	1	0.702404	0.194712	1	0
212478_at_212482_at	0.279401	0.287032	0.102074	0.310345	0		0.0344828	1		0		0.303372	0.313229	0.971561	0.586207	0.344828	1	0.045977	0.908046		1		0.350118	0.365578	0.956683	0.605263	0.236842	1	0.0526316	1		1		0.0901954	0.0904412	0.644956	0.620253	0.265823	1	0.025	0.696635		1
37201_at_206287_s_at	-0.0278824	-0.0278896	0.631554	0	0.103448		0.965517	0		0		0.703597	0.874388	0.000600055	0.103448	0.137931	1	0.275862	0		1		0.598964	0.69153	0.414911	0.157895	0.210526	1	0.5	0		1		0.453499	0.489096	2.20063e-06	0.0759494	0.113924		0.487981	0.0254808		0
216113_at_207268_x_at	0.0289784	0.0289866	0.518329	0.0344828	0		0	0.137931		0		0.485112	0.529648	0.468412	0.241379	0.0689655		0	0.0574713		0		0.228633	0.232747	0.993777	0.394737	0.131579	1	0	0.157895		1		-0.133687	-0.134492	0.999243	0.297468	0.056962		0	0.0508013		0
208286_x_at_210905_x_at	0.109276	0.109714	0.357305	0.310345	0.482759	1	0	0		0		0.0862802	0.0864953	0.999966	0.298851	0.206897	1	0	0		0		0.383162	0.40376	0.931563	0.394737	0.236842	1	0	0		0		0.19843	0.201097	0.157227	0.265823	0.360759	1	0	0		0
210866_s_at_203291_at	0.473923	0.515118	0.00749062	0.586207	0		0	0.965517		0		0.517021	0.572266	0.319227	0.505747	0.172414	1	0	0.873563		1		0.599789	0.692817	0.411944	0.342105	0.184211	1	0	1		1		0.146864	0.147933	0.365411	0.506329	0.0822785		0	0.691026		0
213705_at_200769_s_at	0.185229	0.187392	0.223104	0.0344828	0.241379		0.37931	0.103448	1	1		0.209708	0.212866	0.997629	0.252874	0.517241	1	0.609195	0.471264	1	0		0.324799	0.337002	0.970115	0.131579	0.263158	1	0.631579	0.0526316		1		0.137809	0.138692	0.409444	0.43038	0.151899	1	0.343109	0.05625		1
203124_s_at_210047_at	-0.217763	-0.221307	0.906951	0.0689655	0.275862		1	0		0		0.3117	0.322427	0.965617	0.344828	0.62069	1	0.643678	0		1		0.379581	0.39957	0.934775	0.315789	0.473684	1	0.894737	0		1		0.141274	0.142225	0.392439	0.348101	0.417722	1	0.512981	0		1
213446_s_at_200791_s_at	-0.0947205	-0.0950053	0.751176	0.241379	0		0.689655	1	1	1		0.673001	0.816208	0.00340877	0.344828	0.413793	1	0.942529	0.885057	1	0		0.662359	0.797004	0.200756	0.342105	0.394737	1	0.447368	0.842105	1	0		0.691456	0.850741	0	0.348101	0.78481	1	0.309135	0.316026	1	0
209765_at_221128_at	0.208934	0.212057	0.1874	0	0.0344828		1	0.517241	1	0		0.47434	0.515656	0.519532	0.333333	0.149425	1	0.0344828	0.172414		1		0.578001	0.659456	0.489956	0.157895	0.210526	1	0.921053	0.184211	1	0		0.027936	0.0279432	0.874894	0.253165	0.113924	1	0.278846	0.0628205		1
212960_at_212956_at	0.244534	0.249591	0.140315	0	0.310345		0.172414	0.241379	1	1		0.501348	0.551105	0.391305	0.137931	0.448276	1	0.045977	0.0574713		0		0.765767	1.01001	0.017904	0.184211	0.236842	1	0.105263	0.921053	1	0		0.31199	0.322749	0.00585996	0.0759494	0.550633		0.0878205	0.304327		1
215197_at_206720_at	0.163437	0.164916	0.258768	0.655172	0.310345	1	0	0		0		0.190547	0.192905	0.998681	0.367816	0.448276	1	0	0		0		0.259772	0.265864	0.98937	0.526316	0.394737	1	0	0		0		0.0490292	0.0490686	0.812413	0.322785	0.424051	1	0	0		0
205161_s_at_205160_at	0.149673	0.150806	0.282577	0.206897	0.241379	1	0	0		0		0.290112	0.298689	0.979201	0.321839	0.425287	1	0	0		0		0.389479	0.411186	0.925575	0.236842	0.368421	1	0	0.447368		1		0.077443	0.0775984	0.702509	0.234177	0.322785	1	0	0.0126603		0
208541_x_at_203176_s_at	0.649232	0.77397	8.74619e-05	0.103448	0		0.37931	0.931034	1	1		0.938385	1.72435	0	0.528736	0.287356	1	0.574713	0.712644	1	0		0.776807	1.03727	0.0119001	0.315789	0.342105	1	0.421053	0.5	1	0		0.527907	0.587239	3.06176e-09	0.417722	0.310127	1	0.150641	0.144551	1	0
201741_x_at_208863_s_at	0.193997	0.196487	0.209508	0.103448	0.0344828		0	0.965517		0		0.420769	0.448626	0.746438	0.333333	0.275862	1	0.0114943	0.873563		1		0.58837	0.67517	0.452977	0.157895	0.210526	1	0	0.842105		1		-0.0390554	-0.0390753	0.976384	0.253165	0.322785	1	0.0126603	0.411058		1
212839_s_at_212852_s_at	0.134287	0.135103	0.310254	0	0		0.862069	1	1	0		0.57518	0.65523	0.109304	0.218391	0.218391	1	0.724138	1	1	0		0.575163	0.655205	0.499989	0.157895	0.184211	1	0.868421	1	1	0		0.140484	0.141419	0.396302	0.189873	0.348101	1	0.201923	0.804167	1	0
210079_x_at_210078_s_at	0.152423	0.15362	0.277747	0.206897	0.413793	1	0	0.0344828		0		0.163694	0.16518	0.999445	0.218391	0.517241	1	0	0.0114943		0		0.514708	0.569114	0.694726	0.263158	0.315789	1	0	0.763158		1		0.317808	0.329207	0.00464931	0.221519	0.71519	1	0	0.113782		1
213828_x_at_208755_x_at	0.982528	2.36576	0	0.137931	0.137931	1	1	1	1	0		0.985508	2.46002	0	0.114943	0.114943	1	1	1	1	0		0.975259	2.19	0	0.0263158	0.0263158		1	1	1	0		0.992361	2.78192	0	0.379747	0.392405	1	1	1	1	0
212366_at_212368_at	0.326911	0.339365	0.0621874	0	0.103448		1	1	1	1		0.813412	1.13703	8.21078e-09	0.229885	0.275862	1	0.931034	0.977011	1	0		0.749673	0.972208	0.0303658	0.210526	0.421053	1	0.921053	1	1	0		0.554282	0.624541	1.71758e-10	0.246835	0.398734	1	0.393269	0.49984	1	0
214449_s_at_212119_at	0.334824	0.348251	0.0568273	0.0689655	0.0689655		0.551724	0.931034	1	0		0.805583	1.11432	2.69664e-08	0.310345	0.298851	1	0.678161	0.873563	1	0		0.939607	1.73468	8.49709e-11	0.289474	0.210526	1	1	1	1	0		0.570684	0.648537	2.40837e-11	0.335443	0.278481	1	0.277244	0.461218	1	0
222257_s_at_219962_at	-0.0472855	-0.0473208	0.668238	0.0344828	0.37931		0.103448	0.0344828		0		0.315255	0.32637	0.962773	0.264368	0.586207	1	0.0229885	0.0344828		0		0.908454	1.5186	1.62836e-07	0.263158	0.342105	1	0.894737	0.921053	1	0		0.368724	0.386945	0.000450561	0.303797	0.582278	1	0.0897436	0.108494		1
208541_x_at_203177_x_at	-0.110135	-0.110584	0.775664	0.103448	0		0.37931	1	1	1		0.735598	0.940818	5.96178e-05	0.528736	0.448276	1	0.574713	0.988506	1	0		0.624528	0.732394	0.323949	0.315789	0.105263	1	0.421053	1	1	0		0.416206	0.443094	2.92539e-05	0.417722	0.310127	1	0.150641	0.601763	1	0
209053_s_at_209054_s_at	0.0886545	0.0888878	0.397633	0.482759	0		0.0344828	1		0		0.826307	1.17638	9.46858e-10	0.781609	0.287356	1	0.551724	0.942529	1	0		0.512809	0.566533	0.700055	0.605263	0.131579	1	0.0263158	0.894737		1		0.651763	0.778357	0	0.550633	0.240506	1	0.081891	0.634615		1
201557_at_214792_x_at	0.590917	0.679073	0.000539936	0.0344828	0.103448		1	1	1	1		0.817569	1.14944	4.21176e-09	0.298851	0.356322	1	0.16092	0.517241	1	0		0.855054	1.27466	0.000123792	0.289474	0.447368	1	0.789474	1	1	0		0.739396	0.949144	0	0.424051	0.329114	1	0.486058	0.607051	1	0
204911_s_at_213884_s_at	0.000796645	0.000796645	0.575228	0.103448	0.0344828		0	0		0		0.526536	0.58534	0.277699	0.333333	0.126437	1	0	0		0		0.590818	0.678922	0.444195	0.342105	0.263158	1	0	0		0		0.144144	0.145155	0.378494	0.297468	0.0886076		0	0		0
208469_s_at_209826_at	0.251127	0.256616	0.132484	0.172414	0.137931	1	0.137931	0.0344828		1		0.405664	0.43041	0.796808	0.643678	0.367816	1	0.045977	0.0229885		0		0.474459	0.515809	0.795215	0.394737	0.236842	1	0.210526	0.236842	1	0		0.297094	0.306329	0.010278	0.550633	0.322785	1	0.112981	0.08125		1
37547_at_37549_g_at	0.169966	0.171632	0.247812	0.655172	0		0	0.965517		0		0.425423	0.454295	0.729519	0.609195	0.149425	1	0	0.229885		1		0.636138	0.75166	0.284113	0.342105	0.263158	1	0.447368	0.868421	1	0		0.075096	0.0752377	0.712609	0.563291	0.177215	1	0.0189103	0.267468		1
213326_at_207100_s_at	0.747634	0.96757	1.06915e-06	0	0.0689655		1	0.689655	1	0		0.811832	1.13238	1.05102e-08	0.218391	0.45977	1	0.816092	0.114943	1	0		0.221495	0.225228	0.994517	0.184211	0.473684	1	0.473684	0		1		0.689533	0.847065	0	0.468354	0.702532	1	0.486538	0.151763	1	0
204553_x_at_208363_s_at	0.652526	0.779684	7.78294e-05	0.344828	0		0	0.827586		0		0.83048	1.18968	4.43357e-10	0.643678	0.298851	1	0	0.436782		1		0.514677	0.569072	0.694813	0.289474	0.315789	1	0	0.210526		1		0.515762	0.570549	1.03797e-08	0.297468	0.246835	1	0	0.157372		1
220257_x_at_220981_x_at	0.129134	0.129859	0.319753	0.0689655	0.37931		0	0		0		0.577209	0.658268	0.104182	0.218391	0.413793	1	0	0		0		0.191067	0.193445	0.99685	0.131579	0.263158	1	0	0		0		0.389769	0.411528	0.000144056	0.348101	0.481013	1	0	0		0
212230_at_209355_s_at	0.365539	0.383265	0.0391606	0	0.137931		0.689655	0		0		0.673725	0.817533	0.00328614	0.229885	0.436782	1	0.701149	0.0344828		1		0.859131	1.29002	8.64556e-05	0.210526	0.5	1	1	0.894737	1	0		0.85618	1.27886	0	0.449367	0.607595	1	0.873878	0.558013	1	0
206250_x_at_206251_s_at	0.059334	0.0594038	0.456546	0.0344828	0.103448		0	0.206897		1		0.372205	0.39098	0.883301	0.252874	0.310345	1	0	0.137931		1		0.344439	0.359121	0.960081	0.421053	0.184211	1	0	0.421053		1		-0.0922187	-0.0924815	0.995965	0.208861	0.265823	1	0	0.145192		1
216697_at_208178_x_at	0.0129406	0.0129414	0.550836	0.172414	0.103448	1	0.310345	0		1		0.177889	0.179802	0.999117	0.436782	0.390805	1	0.149425	0.0114943		1		0.408223	0.433477	0.905194	0.263158	0.605263	1	0.5	0.105263	1	0		-0.117013	-0.117551	0.998468	0.316456	0.367089	1	0.170994	0.0125		1
211367_s_at_206011_at	0.821515	1.16146	5.06506e-09	0.0689655	0.0344828		1	0.862069	1	0		0.789621	1.07043	2.3822e-07	0.310345	0.183908	1	0.83908	0.137931	1	0		0.588614	0.675543	0.452102	0.552632	0.421053	1	0.447368	0.0789474		1		0.567538	0.643884	3.54918e-11	0.525316	0.443038	1	0.207853	0.100321	1	0
202970_at_202969_at	0.394646	0.417292	0.0265557	0.0344828	0		1	1	1	0		0.561043	0.634355	0.149423	0.333333	0.264368	1	0.413793	0.655172	1	0		0.700736	0.868745	0.103232	0.342105	0.0789474		0.578947	0.973684	1	1		0.262297	0.268573	0.032447	0.487342	0.411392	1	0.100962	0.157853	1	0
201368_at_201367_s_at	-0.480501	-0.523635	0.997907	0	0.310345		1	1	1	1		0.534184	0.595981	0.245975	0.195402	0.724138	1	1	0.666667	1	0		0.757183	0.989579	0.0239522	0.263158	0.552632	1	1	0.368421	1	0		0.638819	0.756175	0	0.56962	0.658228	1	0.772917	0.175962	1	0
50277_at_218114_at	0.350989	0.366571	0.046929	0	0		1	0.448276	1	0		0.876551	1.36068	6.99441e-15	0.218391	0.252874	1	1	0.344828	1	0		0.674252	0.818499	0.166999	0.0789474	0.184211		1	0.0263158		0		0.667531	0.806276	0	0.0949367	0.126582		0.98125	0.158974	1	1
206087_x_at_211329_x_at	0.500253	0.549643	0.00454197	0.0344828	0.0344828		1	0.655172	1	0		0.53503	0.597166	0.242565	0.218391	0.218391	1	0.83908	0.103448	1	0		0.699686	0.866686	0.105437	0.105263	0.315789	1	1	0.0526316		1		0.117797	0.118346	0.509704	0.0759494	0.417722		0.911378	0.0764423		0
207999_s_at_203865_s_at	-0.398548	-0.421921	0.99049	0	0		0.103448	0.965517	1	0		0.231892	0.236188	0.995477	0.126437	0.505747	1	0.0229885	0.0229885		0		0.564083	0.638801	0.538644	0.157895	0.131579	1	0.184211	0.105263	1	0		-0.0152852	-0.0152864	0.954298	0.113924	0.753165	1	0.0689103	0.094391		0
200796_s_at_200797_s_at	-0.513701	-0.567744	0.998995	0.37931	0.103448	1	0.551724	1	1	0		0.466448	0.50552	0.55641	0.666667	0.298851	1	0.275862	1	1	0		0.544572	0.610633	0.603981	0.447368	0.263158	1	0.263158	1	1	0		0.699468	0.866259	0	0.607595	0.329114	1	0.150481	0.980929	1	0
203100_s_at_203099_s_at	0.601709	0.695821	0.000397912	0.310345	0.103448	1	0.0344828	0		0		0.449225	0.483729	0.633671	0.517241	0.264368	1	0.137931	0		1		0.668915	0.808777	0.181788	0.315789	0.157895	1	0.0526316	0		0		0.629906	0.74126	5.32907e-15	0.392405	0.196203	1	0.04375	0.03125		0
210713_at_35776_at	0.0774448	0.0776002	0.419989	0.517241	0		0	0.0344828		0		0.36391	0.381385	0.899656	0.367816	0.137931	1	0	0.298851		1		0.372897	0.391784	0.94043	0.368421	0.157895	1	0	1		1		0.140934	0.141878	0.3941	0.341772	0.120253	1	0.0254808	0.354487		1
218398_at_222275_at	-0.136966	-0.137832	0.815027	0	0		1	0.827586	1	0		0.628769	0.739378	0.0226712	0.252874	0.264368	1	0.977011	0.632184	1	0		0.843624	1.23361	0.000310896	0.157895	0.236842	1	0.973684	0.894737	1	0		0.203275	0.206146	0.142585	0.272152	0.196203	1	0.531891	0.152083	1	0
205849_s_at_209065_at	0.0887532	0.0889873	0.397438	0	0		1	0.965517	1	0		0.747351	0.966927	2.18508e-05	0.195402	0.137931	1	1	0.954023	1	0		0.869156	1.32962	3.30481e-05	0.157895	0.368421	1	1	0.947368	1	0		0.45778	0.4945	1.59069e-06	0.386076	0.164557	1	0.99375	0.658494	1	0
217764_s_at_217763_s_at	0.804178	1.11033	2.27805e-08	0.103448	0.103448	1	0.965517	0.758621	1	0		0.915009	1.55746	0	0.413793	0.482759	1	0.850575	0.827586	1	0		0.92972	1.65632	1.5832e-09	0.289474	0.315789	1	0.973684	0.684211	1	0		0.803991	1.1098	0	0.525316	0.481013	1	0.507372	0.347917	1	0
217049_x_at_210292_s_at	0.321262	0.333054	0.066228	0	0.0689655		0.413793	0		0		0.32283	0.334803	0.956045	0.172414	0.298851	1	0.402299	0		1		0.651201	0.777381	0.234892	0.157895	0.289474	1	0.368421	0.0263158		1		0.117762	0.118311	0.50988	0.196203	0.424051	1	0.259615	0.0823718		1
200772_x_at_208549_x_at	0.500087	0.549422	0.00455699	0	0.0689655		1	1	1	0		0.944437	1.7776	0	0.149425	0.218391	1	1	1	1	0		0.951134	1.84354	1.03029e-12	0.394737	0.342105	1	1	0.552632	1	0		0.891109	1.42729	0	0.544304	0.588608	1	0.9875	0.783654	1	0
210665_at_209676_at	0.339781	0.353845	0.0536444	0.482759	0.310345	1	0	0.37931		1		0.387849	0.409266	0.847097	0.666667	0.471264	1	0.0804598	0.241379		1		0.863683	1.30766	5.66896e-05	0.368421	0.289474	1	0.236842	0.947368	1	0		0.375093	0.394337	0.000322755	0.613924	0.379747	1	0.0698718	0.297756		1
205122_at_205123_s_at	0.210392	0.213582	0.185315	0.0689655	0.344828		0.206897	0.0344828		0		0.375406	0.394702	0.876475	0.563218	0.505747	1	0.0344828	0.0114943		0		0.377137	0.396717	0.936893	0.394737	0.263158	1	0.5	0.157895	1	0		0.490961	0.537326	1.04063e-07	0.689873	0.518987	1	0.285096	0.164583	1	0
202005_at_216906_at	-0.339518	-0.353547	0.977061	0.344828	0.103448	1	0	0		0		0.249301	0.254667	0.992676	0.413793	0.229885	1	0.0574713	0		0		0.385394	0.406379	0.929496	0.447368	0.236842	1	0.0526316	0		0		0.169768	0.171428	0.262213	0.493671	0.310127	1	0.0884615	0		0
216955_at_216711_s_at	0.134015	0.134826	0.310753	0.0689655	0		0	0.0689655		0		0.416192	0.443078	0.762439	0.241379	0.195402	1	0.0114943	0.16092		1		0.624923	0.733043	0.322571	0.210526	0.236842	1	0.105263	0.0789474		1		0.238427	0.243105	0.063143	0.202532	0.113924	1	0.0379808	0.0503205		0
215258_at_215259_s_at	-0.13932	-0.140232	0.818275	0.0689655	0.206897		0	0		0		-0.0333201	-0.0333324	1	0.344828	0.241379	1	0	0		0		0.246875	0.252083	0.991458	0.236842	0.5	1	0	0		0		0.315883	0.327067	0.0050232	0.335443	0.518987	1	0	0		0
217217_at_217469_at	-0.00756237	-0.00756251	0.591857	0.0689655	0.206897		0	0		0		0.37478	0.393973	0.877834	0.275862	0.37931	1	0	0		0		0.459764	0.497012	0.825325	0.315789	0.421053	1	0	0		0		0.228501	0.232607	0.0810243	0.132911	0.335443	1	0	0		0
208746_x_at_207573_x_at	0.916352	1.56578	3.33067e-15	0	0.0344828		1	1	1	0		0.989012	2.59931	0	0.137931	0.206897	1	1	1	1	0		0.980284	2.30477	0	0.157895	0.342105	1	1	1	1	0		0.978699	2.26573	0	0.367089	0.348101	1	0.98125	0.94375	1	0
207223_s_at_214698_at	0.411626	0.437568	0.0208048	0.0344828	0.137931		0.344828	0.689655	1	1		0.766826	1.01258	3.31255e-06	0.252874	0.275862	1	0.528736	0.735632	1	0		0.294571	0.303564	0.981251	0.105263	0.263158	1	0.0263158	0.263158		1		0.196688	0.199285	0.162718	0.170886	0.227848	1	0.106891	0.289904	1	0
204913_s_at_204914_s_at	-0.148179	-0.149278	0.830194	0.0344828	0.172414		0	0		0		0.473466	0.514528	0.523649	0.517241	0.37931	1	0	0		0		0.620705	0.726151	0.337334	0.289474	0.447368	1	0	0		0		0.285803	0.29399	0.0152926	0.525316	0.455696	1	0.0192308	0.0128205		0
214319_at_214318_s_at	0.0165649	0.0165664	0.543514	0	0.37931		0.827586	0.172414	1	1		0.558633	0.630844	0.157031	0.264368	0.494253	1	0.758621	0.609195	1	0		0.442185	0.474944	0.85688	0.210526	0.394737	1	0.789474	0.763158	1	0		0.0880825	0.0883113	0.654779	0.246835	0.341772	1	0.303846	0.0503205		1
212511_at_215832_x_at	0.254206	0.259904	0.128924	0.0344828	0.0344828		1	0.689655	1	0		0.606727	0.703725	0.0469962	0.390805	0.321839	1	0.885057	0.781609	1	0		0.704676	0.87653	0.0951989	0.342105	0.157895	1	0.947368	0.815789	1	0		0.26507	0.271554	0.0298437	0.424051	0.0506329		0.404647	0.379327	1	1
208622_s_at_208623_s_at	-0.0549036	-0.0549589	0.68225	0.0689655	0		1	1	1	0		0.819873	1.15643	2.87611e-09	0.724138	0.413793	1	0.264368	0.965517	1	0		0.872561	1.34371	2.31765e-05	0.368421	0.368421	1	0.736842	1	1	0		0.859387	1.291	0	0.740506	0.468354	1	0.213942	0.88734	1	0
213548_s_at_212010_s_at	-0.174413	-0.176215	0.862646	0.413793	0		0.827586	1	1	1		0.544429	0.610429	0.206213	0.655172	0.206897	1	0.643678	1	1	0		0.717533	0.902541	0.0716938	0.473684	0.157895	1	0.473684	1	1	0		0.61928	0.723836	2.86438e-14	0.696203	0.392405	1	0.125321	0.9375	1	0
211599_x_at_213816_s_at	0.510779	0.563783	0.00367035	0.0344828	0		0.0344828	0.275862		0		0.493717	0.540963	0.427414	0.114943	0.287356	1	0.195402	0.0574713		1		0.637253	0.753535	0.280365	0.0789474	0.157895		0.447368	0.236842	1	1		0.27869	0.286261	0.0194048	0.113924	0.21519	1	0.133013	0.158974	1	0
57163_at_218028_at	0.169071	0.17071	0.249301	0	0.0689655		1	0		0		0.840348	1.22236	6.46295e-11	0.229885	0.448276	1	0.873563	0.114943	1	0		0.800527	1.10008	0.00424504	0.157895	0.5	1	0.736842	0		1		0.703205	0.873612	0	0.28481	0.696203	1	0.53766	0.025		1
215431_at_214708_at	0.191058	0.193435	0.214015	0.172414	0.37931	1	0	0		0		0.157485	0.158807	0.999549	0.264368	0.356322	1	0	0.0229885		0		0.37622	0.395649	0.937673	0.315789	0.631579	1	0	0		0		0.137392	0.138266	0.411505	0.272152	0.632911	1	0	0		0
207657_x_at_212635_at	0.124871	0.125526	0.327692	0	0		1	1	1	0		0.761172	0.998995	5.90956e-06	0.172414	0.298851	1	0.988506	0.954023	1	0		0.842102	1.22836	0.000348397	0.394737	0.131579	1	0.973684	1	1	0		0.462208	0.500115	1.13004e-06	0.14557	0.246835	1	0.867628	0.645994	1	0
210371_s_at_217301_x_at	0.458876	0.495886	0.00977769	0.0344828	0.0344828		1	1	1	0		0.907316	1.51213	0	0.37931	0.413793	1	0.977011	0.954023	1	0		0.849266	1.25351	0.00020032	0.210526	0.0789474		1	1	1	1		0.820234	1.15753	0	0.379747	0.132911	1	0.805769	0.830769	1	0
211627_x_at_211235_s_at	-0.233297	-0.237673	0.920088	0.62069	0.310345	1	0	0		0		-0.0122324	-0.012233	0.999999	0.655172	0.298851	1	0.0229885	0		0		0.203203	0.206071	0.996059	0.5	0.289474	1	0	0		0		-0.0648966	-0.0649879	0.989467	0.506329	0.373418	1	0	0		0
216510_x_at_211647_x_at	0.260698	0.266857	0.121616	0.344828	0.0689655		0.62069	0.37931	1	1		0.226185	0.230165	0.996157	0.551724	0.574713	1	0.0114943	0.0229885		0		0.644888	0.766498	0.255125	0.631579	0.447368	1	0.131579	0.105263	1	0		0.430917	0.461023	1.10786e-05	0.702532	0.531646	1	0.126763	0.114583	1	0
209613_s_at_209612_s_at	0.262462	0.26875	0.119677	0.448276	0.310345	1	0	0		0		0.235743	0.240261	0.994959	0.701149	0.528736	1	0.0114943	0		0		0.948678	1.81839	2.96041e-12	0.421053	0.342105	1	0.973684	0.973684	1	0		0.711477	0.890168	0	0.683544	0.632911	1	0.310737	0.259936	1	0
217822_at_217821_s_at	0.386972	0.408234	0.0295245	0	0.0344828		1	0.931034	1	0		0.853515	1.26896	3.56226e-12	0.252874	0.425287	1	0.988506	0.758621	1	0		0.786563	1.06235	0.00800343	0.184211	0.315789	1	1	0.815789	1	0		0.651875	0.778552	0	0.379747	0.765823	1	0.582853	0.170032	1	0
216559_x_at_213356_x_at	0.148931	0.150047	0.283888	0	0.551724		1	1	1	1		0.837016	1.21112	1.26544e-10	0.252874	0.149425	1	0.942529	1	1	0		0.802767	1.10635	0.00380363	0.157895	0.0789474		0.789474	1	1	1		0.776655	1.03688	0	0.316456	0.531646	1	0.576282	1	1	0
200754_x_at_214882_s_at	0.211212	0.21444	0.184148	0	0		1	1	1	0		0.920371	1.59145	0	0.264368	0.402299	1	1	1	1	0		0.892691	1.43502	1.97991e-06	0.0789474	0.184211		1	1	1	1		0.926749	1.63485	0	0.424051	0.411392	1	0.9875	0.96875	1	0
200730_s_at_200731_s_at	0.772461	1.0264	2.32915e-07	0.103448	0.0344828		1	1	1	1		0.84858	1.25106	1.10766e-11	0.37931	0.356322	1	0.896552	0.942529	1	0		0.809078	1.12435	0.0027554	0.342105	0.315789	1	1	0.973684	1	0		0.548815	0.616684	3.20652e-10	0.14557	0.183544	1	0.785577	0.905449	1	0
211740_at_210547_x_at	-0.156989	-0.158298	0.841569	0.275862	0.0689655		0.482759	0		1		0.381172	0.40143	0.863433	0.37931	0.425287	1	0.241379	0		1		0.246647	0.25184	0.991491	0.210526	0.184211	1	0.5	0.736842	1	0		0.112907	0.11339	0.534276	0.303797	0.310127	1	0.202083	0.0192308		1
201680_x_at_201679_at	-0.246546	-0.251732	0.930209	0	0.517241		1	0.137931	1	1		0.674252	0.818498	0.00319938	0.298851	0.758621	1	0.988506	0.54023	1	0		0.76746	1.01412	0.0168607	0.236842	0.552632	1	1	0		1		0.615544	0.717799	5.08482e-14	0.208861	0.588608	1	0.728686	0.088141		1
214535_s_at_214454_at	0.069175	0.0692857	0.436627	0.172414	0.310345	1	0	0		0		0.459413	0.496567	0.588595	0.425287	0.287356	1	0	0		0		0.593576	0.683169	0.434289	0.210526	0.368421	1	0.0263158	0.105263		1		0.258947	0.26498	0.0358318	0.291139	0.28481	1	0.00641026	0.0690705		0
215427_s_at_212655_at	0.314389	0.325408	0.0713921	0.448276	0		0	1		0		0.345123	0.359897	0.930099	0.356322	0.218391	1	0	0.482759		1		0.210269	0.213453	0.995518	0.447368	0.289474	1	0	0.973684		1		0.290659	0.299285	0.0129286	0.360759	0.335443	1	0	0.641026		1
208211_s_at_208212_s_at	0.306203	0.31635	0.077904	0.310345	0.0344828		0	0.172414		0		0.290638	0.299263	0.978936	0.471264	0.310345	1	0	0.0114943		0		0.273006	0.280109	0.986759	0.368421	0.394737	1	0	0.105263		1		0.0086166	0.00861681	0.917803	0.405063	0.265823	1	0	0.0951923		0
210374_x_at_208169_s_at	-0.0382133	-0.0382319	0.651254	0.206897	0.0344828		0.172414	0		1		0.153709	0.154937	0.999603	0.275862	0.333333	1	0.0344828	0.103448		1		0.595029	0.685416	0.429063	0.289474	0.315789	1	0.263158	0.0263158		1		0.243604	0.248602	0.0550946	0.297468	0.234177	1	0.0887821	0.120513		1
211494_s_at_203908_at	0.158091	0.159428	0.267904	0	0		0	0.827586		0		0.334408	0.347783	0.943807	0.436782	0.367816	1	0	0.310345		1		0.283411	0.291387	0.984315	0.184211	0.263158	1	0	1		1		0.459993	0.497302	1.34195e-06	0.341772	0.424051	1	0.00641026	0.633333		1
217717_s_at_208743_s_at	-0.125549	-0.126215	0.798798	0.0344828	0		1	1	1	0		0.906101	1.5053	0	0.275862	0.321839	1	1	0.988506	1	0		0.830967	1.19125	0.000758715	0.157895	0.342105	1	1	1	1	0		0.839099	1.21812	0	0.367089	0.487342	1	0.98109	0.791827	1	0
208876_s_at_205962_at	-0.0845539	-0.0847563	0.734322	0.0344828	0.310345		0.931034	0		0		0.327603	0.340141	0.951301	0.390805	0.344828	1	0.735632	0		1		0.427705	0.457085	0.879415	0.184211	0.342105	1	0.394737	0.0789474		1		-0.0144884	-0.0144895	0.953338	0.443038	0.411392	1	0.100801	0.00641026		1
207284_s_at_209135_at	-0.0222537	-0.0222574	0.620675	0.37931	0.137931	1	0	0.103448		1		0.371163	0.389771	0.885461	0.310345	0.333333	1	0	0.206897		1		0.369635	0.388001	0.943035	0.236842	0.184211	1	0.684211	0.947368	1	0		0.0699082	0.0700225	0.734326	0.278481	0.405063	1	0	0.209135		1
201417_at_213668_s_at	0.428831	0.458464	0.0160183	0.137931	0.551724	1	0.965517	0		1		0.70093	0.869126	0.000709811	0.436782	0.609195	1	0.862069	0.0804598		1		0.659334	0.791635	0.209786	0.368421	0.473684	1	1	0		1		0.65466	0.783412	0	0.5	0.56962	1	0.526282	0.056891		1
208877_at_208876_s_at	0.0764239	0.0765732	0.422037	0	0.0344828		1	0.931034	1	0		0.79465	1.08393	1.23936e-07	0.402299	0.390805	1	0.91954	0.735632	1	0		0.514267	0.568513	0.695971	0.368421	0.184211	1	0.947368	0.394737	1	0		0.314637	0.325684	0.00527879	0.398734	0.443038	1	0.525962	0.100801	1	0
219482_at_213989_x_at	0.140447	0.141382	0.299046	0.103448	0.172414	1	0	0		0		0.547657	0.615028	0.194404	0.632184	0.494253	1	0	0		0		0.42857	0.458144	0.878153	0.578947	0.368421	1	0	0		0		0.0772652	0.0774195	0.70328	0.455696	0.272152	1	0	0		0
203804_s_at_208835_s_at	0.101042	0.101388	0.373266	0	0.206897		1	1	1	1		0.70326	0.873721	0.000613045	0.241379	0.195402	1	1	0.977011	1	0		0.733914	0.937159	0.0476487	0.236842	0.394737	1	1	0.947368	1	0		0.719489	0.906585	0	0.405063	0.405063	1	0.94984	0.803846	1	0
200842_s_at_200841_s_at	0.478435	0.520953	0.00689695	0.0344828	0.551724		0.965517	0.103448	1	1		0.70282	0.872851	0.000630375	0.413793	0.471264	1	0.885057	0.494253	1	0		0.47823	0.520687	0.786924	0.210526	0.368421	1	0.921053	0.105263	1	0		0.633596	0.747402	2.88658e-15	0.177215	0.518987	1	0.778526	0.0814103		1
213333_at_209036_s_at	0.425747	0.45469	0.0168053	0	0		0.517241	1	1	0		0.783259	1.05375	5.2318e-07	0.298851	0.356322	1	0.494253	0.977011	1	0		0.950063	1.83242	1.64735e-12	0.342105	0.289474	1	0.842105	1	1	0		0.441293	0.473835	5.37581e-06	0.177215	0.291139	1	0.258173	0.93125	1	0
213933_at_210832_x_at	0.300886	0.310494	0.082348	0.344828	0.206897	1	0.689655	0		1		0.557476	0.629163	0.160762	0.264368	0.344828	1	0.091954	0		0		0.736485	0.942755	0.0444529	0.210526	0.289474	1	0.763158	0		1		0.347931	0.363088	0.00125269	0.291139	0.348101	1	0.209295	0.0253205		1
215770_at_216476_at	0.374388	0.393517	0.0349324	0.103448	0.275862	1	0.103448	0		1		0.395244	0.417999	0.827419	0.218391	0.367816	1	0.241379	0		1		0.364689	0.382284	0.946801	0.473684	0.210526	1	0.0526316	0		0		0.183114	0.185203	0.209535	0.341772	0.360759	1	0.0634615	0		0
205837_s_at_211820_x_at	0.026004	0.0260099	0.524375	0.517241	0.310345	1	0	0		0		0.625617	0.734182	0.0253597	0.62069	0.597701	1	0.045977	0.045977		0		0.179744	0.181718	0.997454	0.5	0.394737	1	0	0		0		0.635164	0.750026	2.22045e-15	0.626582	0.518987	1	0.0570513	0.0762821		0
214047_s_at_209579_s_at	-0.0879183	-0.0881459	0.739959	0	0.0344828		1	1	1	0		0.893153	1.4373	0	0.310345	0.252874	1	0.954023	1	1	0		0.784181	1.05614	0.00884668	0.131579	0.263158	1	0.973684	1	1	0		0.678761	0.826813	0	0.506329	0.329114	1	0.372756	0.766506	1	0
207782_s_at_203460_s_at	0.577326	0.658442	0.000779029	0.172414	0		0.517241	1	1	1		0.691451	0.850731	0.00125539	0.390805	0.310345	1	0.344828	1	1	0		0.889876	1.42133	2.91454e-06	0.236842	0.184211	1	0.315789	1	1	0		0.505687	0.556918	2.72674e-08	0.164557	0.14557	1	0.0878205	0.95625		1
221828_s_at_52975_at	0.109062	0.109498	0.357717	0.206897	0.0344828		0	0		0		0.387495	0.408849	0.847996	0.206897	0.471264	1	0	0		0		0.446012	0.479711	0.850413	0.236842	0.236842	1	0	0		0		0.57492	0.654841	1.41673e-11	0.379747	0.537975	1	0.00641026	0.0950321		0
204771_s_at_204772_s_at	-0.0307905	-0.0308003	0.637136	0	0		1	0.931034	1	0		0.731202	0.931306	8.47816e-05	0.126437	0.137931	1	0.988506	0.528736	1	0		0.680866	0.830727	0.149535	0.0789474	0.184211		1	0.789474	1	1		0.337666	0.351456	0.00200187	0.240506	0.164557	1	0.747436	0.0692308		1
211040_x_at_204317_at	-0.0164112	-0.0164126	0.609283	0.0689655	0.310345		1	0		0		0.553728	0.623742	0.173187	0.126437	0.609195	1	1	0.195402	1	0		0.435468	0.466624	0.86771	0.131579	0.5	1	1	0.0263158		1		0.327691	0.34024	0.00308858	0.170886	0.493671	1	0.822436	0.0439103		1
209148_at_215098_at	0.0350638	0.0350782	0.505943	0	0.172414		1	0		0		0.588513	0.675388	0.0785355	0.206897	0.264368	1	1	0		1		0.477093	0.519214	0.789447	0.289474	0.5	1	1	0		1		-0.0796424	-0.0798115	0.993637	0.0886076	0.316456		0.95609	0.00625		0
209068_at_212454_x_at	0.181799	0.183843	0.228542	0	0		1	1	1	0		0.81408	1.13901	7.38791e-09	0.206897	0.206897	1	0.425287	1	1	0		0.719902	0.907441	0.067813	0.210526	0.210526	1	0.184211	1	1	0		0.592483	0.681484	1.40732e-12	0.234177	0.291139	1	0.100321	1	1	0
216316_x_at_217167_x_at	0.179948	0.181929	0.231507	0.482759	0.275862	1	0	0		0		0.628236	0.738496	0.0231095	0.551724	0.62069	1	0.0689655	0.0689655		0		0.419405	0.446969	0.891008	0.236842	0.5	1	0	0		0		0.365973	0.383765	0.000518826	0.424051	0.468354	1	0.00641026	0.00641026		0
201742_x_at_208863_s_at	0.790367	1.07241	6.65686e-08	0.0689655	0.0344828		1	0.965517	1	0		0.83506	1.20462	1.85795e-10	0.563218	0.275862	1	0.965517	0.873563	1	0		0.739273	0.948874	0.0411582	0.263158	0.210526	1	1	0.842105	1	0		0.73657	0.94294	0	0.278481	0.322785	1	0.887019	0.411058	1	0
207086_x_at_208155_x_at	0.507569	0.55945	0.00392	0.0689655	0.0344828		0.103448	0.275862	1	0		0.592927	0.682168	0.069821	0.0804598	0.172414		0.137931	0.229885	1	1		0.526545	0.585353	0.660277	0.289474	0.131579	1	0.0789474	0.184211		1		0.83942	1.21921	0	0.21519	0.221519	1	0.455769	0.519071	1	0
221719_s_at_47550_at	-0.203746	-0.206638	0.893877	0.310345	0.310345	1	0	0		0		0.370971	0.389548	0.885855	0.344828	0.494253	1	0	0		0		0.495062	0.542743	0.747071	0.552632	0.552632	1	0	0.0263158		0		0.0940766	0.0943557	0.626654	0.303797	0.56962	1	0	0.0695513		0
36019_at_204090_at	0.439378	0.471459	0.013545	0	0.0689655		1	0		0		0.665701	0.802983	0.00487719	0.149425	0.321839	1	0.988506	0		1		0.649975	0.775256	0.238771	0.131579	0.342105	1	1	0		1		0.56188	0.635577	7.03447e-11	0.0253165	0.506329		0.924679	0.0190705		0
211127_x_at_206217_at	0.222495	0.226279	0.168518	0.551724	0.0689655		0	0.0689655		0		0.368062	0.386179	0.891707	0.436782	0.137931	1	0	0		0		0.555183	0.625843	0.568941	0.447368	0.157895	1	0	0.0526316		0		0.0194702	0.0194727	0.895313	0.462025	0.0886076		0	0		0
215663_at_201152_s_at	0.274561	0.281791	0.106917	0.413793	0		0.0344828	1		0		0.35408	0.3701	0.91667	0.494253	0.298851	1	0.0229885	0.988506		1		0.235071	0.23955	0.993034	0.447368	0.236842	1	0	1		1		-0.00957508	-0.00957537	0.947054	0.639241	0.424051	1	0	0.747115		1
208467_at_206965_at	-0.0141541	-0.0141551	0.604857	0.37931	0.103448	1	0	1		1		0.363254	0.380629	0.90087	0.206897	0.62069	1	0	0.0229885		0		0.110967	0.111426	0.999352	0.447368	0.447368	1	0	0.447368		1		0.11816	0.118714	0.507875	0.411392	0.443038	1	0	0.04375		0
212340_at_212342_at	-0.0732232	-0.0733545	0.714914	0.0344828	0.241379		0.655172	0		0		0.59256	0.681603	0.0705177	0.16092	0.264368	1	0.850575	0.0804598		1		0.663408	0.798877	0.197662	0.131579	0.236842	1	0.973684	0.368421	1	0		0.205083	0.208033	0.137358	0.0822785	0.43038		0.627244	0.0564103		0
209012_at_208178_x_at	0.516565	0.571643	0.00325369	0.103448	0.103448	1	0.172414	0		1		0.715309	0.897973	0.000275134	0.597701	0.390805	1	0.367816	0.0114943		1		0.653802	0.781911	0.226739	0.105263	0.605263	1	0.973684	0.105263	1	0		0.468619	0.5083	6.80752e-07	0.316456	0.367089	1	0.354808	0.0125		1
216145_at_216285_at	-0.212222	-0.215497	0.901923	0.37931	0.172414	1	0	0		0		0.216563	0.220047	0.997095	0.425287	0.275862	1	0	0		0		0.533106	0.594474	0.6403	0.447368	0.184211	1	0	0		0		0.226377	0.230367	0.0852922	0.329114	0.164557	1	0	0.0189103		0
200640_at_200641_s_at	0.650666	0.776453	8.31459e-05	0	0.172414		1	1	1	1		0.753136	0.980161	1.28662e-05	0.218391	0.413793	1	1	0.988506	1	0		0.841625	1.22672	0.000360903	0.210526	0.315789	1	1	1	1	0		0.774575	1.03166	0	0.35443	0.417722	1	0.98109	0.94359	1	0
202875_s_at_211096_at	0.0551298	0.0551857	0.465085	0.0344828	0.0689655		0.172414	0		0		0.279269	0.286889	0.98405	0.425287	0.137931	1	0.091954	0.126437		1		0.588935	0.676034	0.450952	0.5	0.342105	1	0.289474	0.157895	1	0		-0.23859	-0.243278	0.999997	0.373418	0.14557	1	0.094391	0.266026		1
217188_s_at_202563_at	0.189593	0.191915	0.216281	0.413793	0.413793	1	0	0.0689655		0		0.0820638	0.0822488	0.999971	0.632184	0.586207	1	0.0114943	0.0114943		0		0.147244	0.148322	0.998644	0.552632	0.394737	1	0	0		0		-0.234899	-0.239369	0.999996	0.683544	0.544304	1	0.0315705	0.00625		0
206425_s_at_210814_at	0.146605	0.147669	0.288011	0.172414	0.62069	1	0.344828	0.0344828		1		0.226414	0.230406	0.996131	0.218391	0.586207	1	0.218391	0		1		0.453449	0.489033	0.83721	0.289474	0.473684	1	0.105263	0.0263158		1		0.146217	0.147273	0.368509	0.183544	0.506329	1	0.303686	0.0126603		1
201918_at_201917_s_at	0.660436	0.793586	5.83999e-05	0.103448	0.0344828		0.793103	1	1	1		0.928759	1.64928	0	0.321839	0.390805	1	0.931034	0.942529	1	0		0.901789	1.48171	5.04882e-07	0.263158	0.368421	1	0.894737	0.973684	1	0		0.641074	0.759996	0	0.265823	0.234177	1	0.264263	0.632692	1	0
210358_x_at_207954_at	0.188724	0.191014	0.217631	0.103448	0.103448	1	0.172414	0.0689655		1		0.597107	0.68864	0.0622149	0.183908	0.16092	1	0.287356	0		1		0.719655	0.906929	0.0682111	0.210526	0.105263	1	0.0789474	0		0		0.297197	0.306442	0.0102397	0.0822785	0.056962		0.0251603	0.00641026		0
211017_s_at_211092_s_at	0.243361	0.248343	0.141738	0.413793	0.310345	1	0	0		0		0.425625	0.454542	0.72877	0.586207	0.517241	1	0	0		0		0.258702	0.264716	0.98956	0.447368	0.315789	1	0	0		0		0.149585	0.150715	0.352467	0.556962	0.613924	1	0	0		0
211650_x_at_216541_x_at	0.243447	0.248435	0.141633	0.655172	0.137931	1	0.172414	0		1		0.435825	0.467066	0.689458	0.275862	0.390805	1	0.0114943	0		0		0.745241	0.962165	0.0346829	0.5	0.473684	1	0.131579	0.0526316		1		0.652863	0.780273	0	0.487342	0.449367	1	0.101282	0.0442308		1
206016_at_214037_s_at	0.628344	0.738674	0.000176625	0	0.0689655		1	0.689655	1	0		0.654027	0.782303	0.00831281	0.356322	0.229885	1	0.747126	0.517241	1	0		0.706443	0.880046	0.0917246	0.315789	0.394737	1	0.473684	0.0526316		1		0.344214	0.358865	0.00148845	0.613924	0.449367	1	0.12516	0.0815705		1
206146_s_at_206145_at	0.245955	0.251103	0.138604	0.137931	0.344828	1	0	0.344828		1		0.519972	0.576301	0.306132	0.287356	0.482759	1	0.0229885	0.195402		1		0.508418	0.560595	0.712156	0.368421	0.236842	1	0	0.473684		1		0.586758	0.672707	3.04745e-12	0.449367	0.525316	1	0.0442308	0.202564		1
206475_x_at_208356_x_at	0.215166	0.218582	0.17858	0.0344828	0.0344828		0	0		0		0.506051	0.557408	0.36931	0.114943	0.149425	1	0	0		0		0.745021	0.961671	0.0349075	0.157895	0.157895	1	0	0		0		0.939906	1.73725	0	0.240506	0.322785	1	0.0189103	0.0253205		0
217261_at_216665_s_at	-0.276747	-0.284156	0.949776	0.0344828	0.482759		0	0		0		0.452386	0.487696	0.619908	0.126437	0.528736	1	0.0689655	0		0		0.448817	0.483217	0.845533	0.157895	0.473684	1	0	0		0		0.166028	0.167579	0.278058	0.234177	0.550633	1	0.0126603	0		0
206284_x_at_205172_x_at	0.563816	0.63841	0.00110115	0	0		0.965517	0.551724	1	0		0.915779	1.56222	0	0.218391	0.287356	1	0.747126	0.287356	1	0		0.948521	1.81683	3.15936e-12	0.368421	0.342105	1	1	0.894737	1	0		0.63796	0.754726	0	0.151899	0.329114	1	0.56234	0.328205	1	0
209060_x_at_209061_at	-0.0106409	-0.0106413	0.597942	0.241379	0		0.517241	1	1	1		0.754915	0.984284	1.08776e-05	0.229885	0.264368	1	0.747126	0.931034	1	0		0.669154	0.809209	0.181114	0.315789	0.210526	1	0.315789	0.973684	1	0		0.585452	0.670718	3.62466e-12	0.322785	0.449367	1	0.195513	0.398718	1	0
209671_x_at_211902_x_at	0.74764	0.967584	1.06878e-06	0.37931	0.137931	1	1	1	1	0		0.644577	0.765964	0.0123797	0.402299	0.344828	1	0.0114943	0.0114943		0		0.870491	1.3351	2.88089e-05	0.631579	0.315789	1	0.0526316	0.184211		1		0.807221	1.119	0	0.43038	0.246835	1	0.0948718	0.151763		1
36742_at_210885_s_at	-0.0247709	-0.024776	0.625552	0.241379	0.206897	1	0	0		0		0.445796	0.479442	0.648357	0.16092	0.172414	1	0.0804598	0		0		0.463036	0.50117	0.81892	0.263158	0.236842	1	0	0		0		0.269319	0.27613	0.0261859	0.158228	0.189873	1	0.190224	0		1
208367_x_at_205998_x_at	0.154733	0.155986	0.273716	0.241379	0		0	0.172414		0		0.347335	0.36241	0.926958	0.229885	0.091954		0	0.045977		0		0.020706	0.020709	0.999913	0.315789	0.184211	1	0	0.0526316		0		-0.0532283	-0.0532787	0.984654	0.329114	0.120253	1	0	0.120192		1
211014_s_at_209640_at	0.118206	0.118761	0.340242	0	0		0.931034	1	1	0		0.807112	1.11869	2.15218e-08	0.114943	0.103448	1	0.977011	0.827586	1	0		0.85631	1.27934	0.000111041	0.210526	0.0526316		0.947368	1	1	1		0.405674	0.430423	5.64629e-05	0.0189873	0.0126582		0.658173	0.810256	1	0
201795_at_220644_at	-0.123488	-0.124121	0.795785	0	0.0689655		1	0		0		0.0990558	0.0993817	0.999944	0.436782	0.287356	1	1	0		1		0.244113	0.249143	0.991853	0.315789	0.263158	1	0.973684	0		1		-0.184921	-0.187074	0.999935	0.601266	0.291139	1	0.646314	0		1
211091_s_at_211017_s_at	0.110261	0.110711	0.355409	0.344828	0.413793	1	0	0		0		0.538219	0.601645	0.229916	0.517241	0.586207	1	0.0114943	0		0		0.305815	0.315923	0.977635	0.684211	0.447368	1	0.0526316	0		0		0.234142	0.238567	0.0704551	0.588608	0.556962	1	0	0		0
214928_at_212775_at	0.361015	0.378052	0.0414649	0.0689655	0.37931		0	0		0		0.312623	0.32345	0.964897	0.183908	0.747126	1	0	0.126437		1		0.817563	1.14942	0.00172856	0.289474	0.368421	1	0.815789	0.973684	1	0		0.125701	0.126369	0.469886	0.196203	0.626582	1	0	0.374199		1
206109_at_211411_at	0.00286175	0.00286176	0.571098	0.0689655	0.275862		0	0		0		0.459346	0.496482	0.588898	0.137931	0.321839	1	0	0		0		0.306713	0.316913	0.977322	0.210526	0.236842	1	0.131579	0		1		0.0465355	0.0465691	0.820675	0.183544	0.335443	1	0.03125	0		0
208032_s_at_206730_at	0.137963	0.138849	0.303546	0.206897	0.551724	1	0	0		0		0.230411	0.234624	0.995664	0.252874	0.436782	1	0	0		0		0.326491	0.338896	0.969347	0.368421	0.684211	1	0	0		0		0.442752	0.475649	4.84325e-06	0.253165	0.607595	1	0	0.050641		0
40189_at_200631_s_at	0.585077	0.670148	0.000633532	0	0		1	1	1	0		0.973016	2.14604	0	0.275862	0.229885	1	1	0.988506	1	0		0.940318	1.74079	6.7063e-11	0.289474	0.131579	1	1	1	1	0		0.915371	1.5597	0	0.398734	0.424051	1	0.92484	0.899359	1	0
201684_s_at_201685_s_at	0.294536	0.303526	0.0878802	0	0		1	1	1	0		0.761634	1.00009	5.64226e-06	0.229885	0.218391	1	1	0.83908	1	0		0.8065	1.11694	0.00315078	0.184211	0.342105	1	0.973684	0.921053	1	0		0.369358	0.38768	0.000436029	0.0632911	0.202532		0.924359	0.392147	1	1
209688_s_at_209689_at	0.0561874	0.0562466	0.462936	0	0		1	0.793103	1	0		0.827771	1.18101	7.28133e-10	0.229885	0.413793	1	0.885057	0.517241	1	0		0.887904	1.41193	3.78697e-06	0.263158	0.289474	1	0.947368	0.447368	1	0		0.228336	0.232433	0.0813509	0.240506	0.506329	1	0.246314	0.0189103		1
210768_x_at_208715_at	0.187949	0.19021	0.218838	0	0		1	1	1	0		0.815732	1.14393	5.67475e-09	0.218391	0.229885	1	0.942529	0.931034	1	0		0.770219	1.02087	0.0152585	0.289474	0.157895	1	0.921053	0.973684	1	0		0.494987	0.542644	7.27593e-08	0.0886076	0.234177		0.640705	0.245673	1	1
203359_s_at_203361_s_at	0.299644	0.309129	0.0834106	0	0.137931		1	0.0344828		0		0.793291	1.08025	1.4831e-07	0.45977	0.333333	1	1	0.114943	1	0		0.404587	0.429121	0.90947	0.157895	0.368421	1	0.947368	0		1		0.317976	0.329394	0.00461787	0.291139	0.392405	1	0.818109	0.01875		1
220591_s_at_220523_at	-0.0465251	-0.0465587	0.666826	0	0.206897		1	0.413793	1	1		0.633837	0.747804	0.0188226	0.229885	0.37931	1	0.873563	0.241379	1	0		0.462928	0.501031	0.819135	0.184211	0.210526	1	1	0.315789	1	0		0.340006	0.354099	0.00180265	0.0822785	0.227848		0.867308	0.209295	1	1
202437_s_at_202434_s_at	0.274166	0.281363	0.107319	0.482759	0.137931	1	0.448276	0		1		0.596179	0.687198	0.063851	0.586207	0.402299	1	0.793103	0.0114943		1		0.408211	0.433463	0.905209	0.447368	0.342105	1	1	0		1		0.277622	0.285103	0.0200952	0.493671	0.221519	1	0.442468	0		1
211220_s_at_209657_s_at	0.0888681	0.0891032	0.39721	0.103448	0		0.724138	1	1	1		0.695553	0.858634	0.000985835	0.37931	0.275862	1	0.471264	0.816092	1	0		0.74308	0.957322	0.0369383	0.236842	0.368421	1	0.815789	0.973684	1	0		0.226468	0.230463	0.085107	0.417722	0.234177	1	0.265545	0.437821	1	0
211576_s_at_209776_s_at	0.381389	0.401684	0.0318389	0.0689655	0.448276		0.103448	0		0		0.678516	0.826359	0.00256575	0.413793	0.701149	1	0.758621	0.103448	1	0		0.604009	0.699435	0.396777	0.447368	0.421053	1	0.0526316	0		0		0.346144	0.361056	0.00136151	0.234177	0.405063	1	0.151442	0		1
32128_at_209924_at	-0.226515	-0.230513	0.914524	0.275862	0.413793	1	0	0		0		0.181649	0.183688	0.999004	0.37931	0.425287	1	0	0		0		0.958724	1.92989	2.33147e-14	0.894737	0.789474	1	0.526316	0.447368	1	0		0.32047	0.332171	0.00417269	0.550633	0.550633	1	0.0825321	0.0511218		0
203848_at_203847_s_at	0.329654	0.342439	0.0602901	0	0		0.862069	0		0		0.809106	1.12444	1.59583e-08	0.206897	0.218391	1	0.206897	0		1		0.859461	1.29128	8.39135e-05	0.263158	0.236842	1	0	0		0		0.515672	0.570426	1.04718e-08	0.398734	0.221519	1	0.05	0.00625		0
215665_at_206294_at	-0.0514098	-0.0514552	0.675853	0.551724	0.413793	1	0	0		0		0.230488	0.234705	0.995654	0.574713	0.574713	1	0	0		0		0.533993	0.595715	0.63755	0.473684	0.421053	1	0	0		0		0.357614	0.374147	0.00078785	0.506329	0.550633	1	0.025641	0.025641		0
208913_at_214190_x_at	0.359888	0.376757	0.0420541	0	0.37931		1	0.0689655		0		0.428853	0.458491	0.716646	0.448276	0.632184	1	0.850575	0.195402	1	0		0.321246	0.333036	0.971672	0.157895	0.447368	1	0.842105	0		1		0.431723	0.462013	1.04856e-05	0.227848	0.487342	1	0.601763	0.0625		1
202604_x_at_214895_s_at	0.880411	1.37759	4.22773e-12	0.0689655	0.172414		1	0.931034	1	1		0.782612	1.05208	5.65389e-07	0.264368	0.390805	1	0.885057	0.804598	1	0		0.830141	1.18859	0.00080091	0.0526316	0.184211		0.947368	0.736842	1	1		0.583046	0.667065	4.97702e-12	0.21519	0.443038	1	0.398718	0.169712	1	0
203473_at_211557_x_at	0.269687	0.276526	0.111945	0.0344828	0.137931		0	0		0		0.541812	0.606717	0.216047	0.126437	0.252874	1	0.0229885	0		0		0.795004	1.08489	0.00551002	0.447368	0.473684	1	0.578947	0.157895	1	0		0.370843	0.3894	0.000403668	0.202532	0.386076	1	0.215865	0.0126603		1
212026_s_at_212035_s_at	0.468032	0.507548	0.0083276	0.0344828	0.0344828		0.0344828	0.0689655		0		0.511569	0.564853	0.343873	0.528736	0.298851	1	0.045977	0		0		0.484571	0.528941	0.772456	0.631579	0.315789	1	0.184211	0.131579	1	0		0.279731	0.28739	0.018751	0.35443	0.310127	1	0	0.00625		0
213318_s_at_201255_x_at	0.617645	0.721188	0.00024737	0	0		1	1	1	0		0.937933	1.72058	0	0.310345	0.229885	1	0.977011	0.988506	1	0		0.924292	1.61771	6.19373e-09	0.210526	0.131579	1	1	0.921053	1	0		0.87286	1.34496	0	0.373418	0.221519	1	0.880769	0.829487	1	0
214408_s_at_214409_at	0.357976	0.374563	0.0430681	0	0		0	0.655172		0		0.504546	0.555385	0.376325	0.241379	0.206897	1	0.045977	0.229885		1		0.267226	0.273874	0.987963	0.394737	0.263158	1	0.0263158	0.368421		1		0.309601	0.320104	0.00643148	0.253165	0.259494	1	0.0894231	0.146635		1
202638_s_at_215485_s_at	0.0677305	0.0678343	0.439544	0.0344828	0.137931		0.586207	0		0		0.482647	0.526429	0.480158	0.356322	0.344828	1	0.16092	0.0229885		1		0.590112	0.677838	0.44673	0.263158	0.210526	1	0.447368	0.0263158		1		0.244617	0.249679	0.053617	0.240506	0.367089	1	0.221474	0.0317308		1
211355_x_at_202377_at	0.0566997	0.0567606	0.461895	0.0689655	0		0	1		0		0.474728	0.516156	0.517704	0.436782	0.367816	1	0.0574713	1		1		0.70763	0.882421	0.0894324	0.184211	0.236842	1	0.421053	1	1	0		0.262324	0.268603	0.0324206	0.253165	0.392405	1	0.101442	0.91859	1	0
205391_x_at_205389_s_at	0.390708	0.412635	0.028049	0.413793	0.172414	1	0	0		0		0.562462	0.636428	0.145048	0.367816	0.494253	1	0.0114943	0.045977		0		0.880255	1.3769	9.79028e-06	0.447368	0.342105	1	0.5	0.815789	1	0		0.685182	0.838816	0	0.651899	0.575949	1	0.0439103	0.101122		1
211375_s_at_217805_at	0.745747	0.963305	1.19001e-06	0	0		1	1	1	0		0.927117	1.63746	0	0.402299	0.37931	1	0.954023	0.977011	1	0		0.933313	1.68349	5.88155e-10	0.342105	0.289474	1	1	0.973684	1	0		0.814712	1.14089	0	0.424051	0.259494	1	0.754647	0.723237	1	0
205994_at_206919_at	0.0245143	0.0245192	0.527401	0.310345	0		0	0.206897		0		0.273207	0.280326	0.986301	0.37931	0.390805	1	0	0.045977		0		0.229424	0.233581	0.99369	0.289474	0.342105	1	0	0		0		0.132979	0.133771	0.433403	0.512658	0.316456	1	0	0.00641026		0
212560_at_203509_at	0.552948	0.622617	0.00143666	0	0		1	1	1	0		0.932836	1.67981	0	0.344828	0.264368	1	0.988506	0.988506	1	0		0.951009	1.84223	1.08924e-12	0.263158	0.184211	1	0.921053	0.894737	1	0		0.806652	1.11737	0	0.689873	0.405063	1	0.804487	0.740705	1	0
211737_x_at_209465_x_at	-0.11137	-0.111834	0.777568	0.241379	0.413793	1	0	0.0689655		0		0.283382	0.291356	0.982342	0.264368	0.62069	1	0	0.0114943		0		0.868177	1.32563	3.64979e-05	0.447368	0.473684	1	0.947368	0.947368	1	0		0.83028	1.18904	0	0.556962	0.702532	1	0.531731	0.48141	1	0
212933_x_at_214976_at	0.106748	0.107156	0.362183	0.103448	0		1	0.137931	1	1		0.457799	0.494523	0.595867	0.0804598	0.206897		1	0.045977		0		0.445496	0.479067	0.851298	0.184211	0.236842	1	1	0.105263	1	0		0.0179105	0.0179124	0.898795	0.392405	0.221519	1	1	0.157692	1	0
212339_at_212336_at	0.0628489	0.0629319	0.449419	0.172414	0.482759	1	0	0		0		0.530979	0.591508	0.25907	0.310345	0.482759	1	0.0229885	0.0229885		0		0.805052	1.11281	0.0033923	0.131579	0.342105	1	0.210526	0.605263	1	0		0.613635	0.714731	6.78346e-14	0.639241	0.518987	1	0.266026	0.171154	1	0
206963_s_at_206964_at	0.288891	0.297356	0.0930073	0.241379	0.310345	1	0	0.0344828		0		0.153656	0.154883	0.999604	0.448276	0.356322	1	0	0.045977		0		0.324613	0.336795	0.970198	0.368421	0.473684	1	0	0.0263158		0		0.209253	0.21239	0.125791	0.525316	0.5	1	0.0254808	0.0192308		0
35265_at_203172_at	0.418779	0.446211	0.0186952	0	0.344828		0.965517	0		0		0.588881	0.675952	0.0777811	0.333333	0.298851	1	0.195402	0		1		0.881572	1.38278	8.37113e-06	0.263158	0.578947	1	0.947368	0.157895	1	0		0.537103	0.600075	1.16353e-09	0.139241	0.525316	1	0.638942	0.00625		1
207358_x_at_208634_s_at	0.381955	0.402347	0.0315978	0	0		1	1	1	0		0.920774	1.59409	0	0.229885	0.333333	1	0.954023	0.988506	1	0		0.882634	1.38757	7.36347e-06	0.289474	0.131579	1	1	1	1	0		0.788495	1.06744	0	0.196203	0.272152	1	0.830128	0.892788	1	0
213670_x_at_214100_x_at	0.860224	1.29421	7.49797e-11	0.0344828	0.0344828		0.965517	1	1	0		0.954281	1.87763	0	0.505747	0.597701	1	0.678161	0.689655	1	0		0.825877	1.17503	0.00105135	0.552632	0.473684	1	0.0789474	0.131579		1		0.905976	1.5046	0	0.746835	0.658228	1	0.176282	0.170353	1	0
212634_at_212633_at	0.148338	0.14944	0.284938	0.0344828	0.0344828		0.655172	1	1	0		0.816124	1.1451	5.3274e-09	0.264368	0.333333	1	0.678161	0.942529	1	0		0.824441	1.17053	0.00114914	0.289474	0.263158	1	0.684211	1	1	0		0.474356	0.515676	4.2746e-07	0.303797	0.297468	1	0.194872	0.722436	1	0
202485_s_at_214396_s_at	0.119373	0.119945	0.338032	0.0344828	0.448276		0.137931	0		0		0.409522	0.435037	0.784612	0.126437	0.574713	1	0.298851	0		1		0.467397	0.506734	0.810119	0.157895	0.394737	1	0.289474	0		1		0.103074	0.103441	0.583125	0.0696203	0.493671		0.153045	0.025641		0
215362_at_221285_at	0.516951	0.572169	0.00322737	0.0689655	0.137931		0	0		0		0.38913	0.410775	0.843808	0.149425	0.183908	1	0	0		0		0.725573	0.919314	0.059083	0.394737	0.263158	1	0	0		0		0.19878	0.201462	0.156137	0.202532	0.221519	1	0	0		0
209073_s_at_207545_s_at	0.0524158	0.0524639	0.470604	0	0.0344828		0.724138	0.896552	1	0		0.712773	0.892798	0.000327699	0.37931	0.413793	1	0.367816	0.563218	1	0		0.783773	1.05508	0.00899763	0.263158	0.5	1	0.552632	0.657895	1	0		0.209732	0.212891	0.124506	0.544304	0.43038	1	0.075641	0.240385		1
211354_s_at_211355_x_at	0.135344	0.13618	0.30832	0.0344828	0.0689655		0.0344828	0		0		0.616465	0.719282	0.0345865	0.448276	0.436782	1	0.0344828	0.0574713		0		0.742047	0.95502	0.0380513	0.184211	0.184211	1	0.184211	0.421053	1	0		0.305669	0.315761	0.00747734	0.246835	0.253165	1	0.108013	0.101442	1	0
201880_at_201879_at	0.372443	0.391257	0.0358307	0	0		1	0.931034	1	0		0.763947	1.00563	4.46321e-06	0.298851	0.252874	1	0.942529	0.91954	1	0		0.790168	1.07188	0.00684857	0.289474	0.236842	1	0.947368	0.921053	1	0		0.446977	0.480916	3.56738e-06	0.291139	0.0632911		0.284135	0.347917	1	1
204127_at_204128_s_at	0.239719	0.244475	0.146211	0	0		0.965517	0.0344828		0		0.904398	1.49586	0	0.597701	0.62069	1	0.91954	0.701149	1	0		0.527746	0.587016	0.656667	0.263158	0.157895	1	0.973684	0.184211	1	0		0.647748	0.771409	0	0.253165	0.411392	1	0.595353	0.0884615		1
221894_at_44120_at	-0.0144074	-0.0144084	0.605354	0.137931	0		0	0.965517		0		0.516259	0.571225	0.322642	0.206897	0.183908	1	0	0.310345		1		0.366942	0.384885	0.945113	0.263158	0.210526	1	0	0.526316		1		0.0366314	0.0366478	0.851169	0.386076	0.348101	1	0	0.283814		1
33646_g_at_215891_s_at	0.473053	0.513996	0.00760977	0.103448	0.586207	1	0.0689655	0		0		0.89349	1.43897	0	0.344828	0.54023	1	0.517241	0.206897	1	0		0.79642	1.08875	0.00516028	0.368421	0.631579	1	0.421053	0.0526316		1		0.483619	0.527697	1.96773e-07	0.28481	0.474684	1	0.0817308	0.0503205		0
218915_at_204991_s_at	0.012717	0.0127177	0.551288	0	0.482759		0.827586	0		0		0.398793	0.422213	0.817373	0.390805	0.482759	1	0.310345	0		1		0.322995	0.334987	0.970914	0.289474	0.473684	1	0.105263	0		1		0.0285491	0.0285569	0.873313	0.518987	0.531646	1	0.119391	0.0128205		1
210593_at_213988_s_at	0.276743	0.284152	0.104715	0.137931	0.103448	1	0	0.862069		1		0.281514	0.289325	0.983137	0.321839	0.62069	1	0	0.551724		1		0.169506	0.171158	0.997906	0.236842	0.421053	1	0	0.578947		1		-0.0625577	-0.0626395	0.988624	0.310127	0.550633	1	0.00625	0.296795		1
219587_at_215598_at	0.351022	0.366609	0.0469101	0.62069	0.0344828		0	0.103448		0		0.25422	0.259919	0.991641	0.0804598	0.287356		0	0		0		0.402605	0.426754	0.911733	0.421053	0.157895	1	0	0		0		-0.126783	-0.127469	0.998981	0.297468	0.208861	1	0.0384615	0.0189103		0
204317_at_204318_s_at	0.167068	0.168648	0.252648	0.310345	0.103448	1	0	0.137931		1		0.746201	0.964327	2.42068e-05	0.609195	0.390805	1	0.195402	0.724138	1	0		0.200353	0.2031	0.99626	0.5	0.342105	1	0.0263158	0.0263158		0		0.193816	0.196299	0.172028	0.493671	0.335443	1	0.0439103	0.184455		1
213428_s_at_212937_s_at	-0.0708699	-0.0709889	0.710804	0.103448	0.275862	1	0.206897	0		1		0.236906	0.241493	0.994792	0.298851	0.574713	1	0.0689655	0		0		0.705464	0.878095	0.0936401	0.315789	0.447368	1	1	0.131579	1	0		0.536626	0.599405	1.22458e-09	0.449367	0.518987	1	0.791827	0.00625		1
212191_x_at_212734_x_at	0.90942	1.52416	1.75415e-14	0.586207	0.551724	1	0.965517	0.965517	1	0		0.970574	2.1021	0	0.16092	0.114943	1	1	1	1	0		0.982989	2.37926	0	0.342105	0.342105	1	1	1	1	0		0.982223	2.35702	0	0.56962	0.512658	1	0.99375	1	1	0
207238_s_at_212587_s_at	0.682084	0.833	2.52047e-05	0	0.275862		1	1	1	1		0.766062	1.01073	3.58766e-06	0.494253	0.321839	1	0.758621	0.977011	1	0		0.749691	0.972249	0.030349	0.657895	0.5	1	0.184211	0.263158	1	0		0.845311	1.23949	0	0.746835	0.613924	1	0.195994	0.265224	1	0
33307_at_214828_s_at	0.269803	0.276651	0.111823	0.0689655	0.448276		0.724138	0.310345	1	1		0.760216	0.996726	6.50013e-06	0.54023	0.724138	1	0.758621	0.195402	1	0		0.664156	0.800214	0.19547	0.368421	0.526316	1	0.605263	0.0526316		1		0.481551	0.525001	2.34607e-07	0.253165	0.443038	1	0.404968	0.05625		1
209298_s_at_216472_at	-0.300215	-0.309756	0.961904	0.517241	0.103448	1	0	0		0		0.300903	0.310512	0.973144	0.586207	0.287356	1	0.218391	0		1		0.597188	0.688765	0.421297	0.315789	0.342105	1	0.973684	0		1		0.199288	0.201991	0.154567	0.468354	0.253165	1	0.158013	0		1
200658_s_at_200659_s_at	-0.175628	-0.177468	0.864045	0	0		1	0.965517	1	0		0.903306	1.4899	0	0.655172	0.494253	1	0.965517	0.666667	1	0		0.837192	1.21171	0.000496737	0.289474	0.210526	1	1	0.815789	1	0		0.560367	0.633368	8.42312e-11	0.35443	0.594937	1	0.96859	0.188782	1	0
211120_x_at_211118_x_at	-0.235937	-0.240467	0.922183	0.448276	0.206897	1	0	0		0		0.239179	0.243903	0.994452	0.574713	0.402299	1	0	0		0		0.4603	0.497692	0.824287	0.421053	0.184211	1	0	0		0		0.0299303	0.0299393	0.869702	0.512658	0.348101	1	0	0		0
213728_at_201553_s_at	-0.0936861	-0.0939616	0.749487	0.517241	0		0	1		0		0.612135	0.712328	0.0397537	0.494253	0.195402	1	0.0229885	1		1		0.77543	1.03381	0.0125498	0.578947	0.210526	1	0	1		1		0.431927	0.462264	1.03402e-05	0.607595	0.449367	1	0	0.99375		1
213347_x_at_200933_x_at	0.908625	1.51958	2.09832e-14	0.655172	0.758621	1	0.965517	0.862069	1	0		0.956934	1.9082	0	0.0344828	0.0574713		1	1	1	0		0.978696	2.26566	0	0.157895	0.131579	1	1	1	1	0		0.980963	2.32248	0	0.493671	0.405063	1	1	1	1	0
210162_s_at_211105_s_at	-0.231596	-0.235875	0.918717	0	0		1	1	1	0		0.714043	0.895384	0.000300359	0.275862	0.241379	1	0.724138	0.655172	1	0		0.758298	0.992197	0.0230922	0.236842	0.131579	1	0.289474	0.789474	1	0		0.41589	0.442713	2.98484e-05	0.21519	0.202532	1	0.0820513	0.202083		1
213702_x_at_213902_at	-0.182678	-0.184751	0.871983	0	0.0344828		1	1	1	0		0.752338	0.97832	1.38617e-05	0.321839	0.264368	1	1	0.988506	1	0		0.717108	0.901665	0.0724058	0.0263158	0.131579		1	1	1	1		0.687267	0.842757	0	0.398734	0.21519	1	1	0.836538	1	0
212671_s_at_203290_at	-0.214532	-0.217917	0.904041	0.344828	0.862069	1	1	0.241379	1	0		0.466541	0.50564	0.555977	0.574713	0.344828	1	0.114943	0.0114943		1		0.415868	0.442686	0.895669	0.657895	0.763158	1	0.552632	0.315789	1	0		0.640962	0.759805	0	0.594937	0.689873	1	0.322917	0.132692	1	0
209658_at_202717_s_at	0.685461	0.839344	2.19373e-05	0.0344828	0		0.965517	1	1	0		0.831131	1.19178	3.92787e-10	0.241379	0.287356	1	0.770115	1	1	0		0.757464	0.990239	0.0237331	0.263158	0.131579	1	0.921053	1	1	0		0.458846	0.495848	1.46595e-06	0.265823	0.0886076		0.303526	0.930929	1	1
203268_s_at_203267_s_at	0.0842509	0.0844511	0.406385	0	0		0.0689655	0.758621		0		0.611001	0.710517	0.0411981	0.241379	0.390805	1	0	0.218391		1		0.726643	0.921577	0.0575232	0.210526	0.394737	1	0.0263158	0.131579		1		0.634578	0.749043	2.44249e-15	0.411392	0.392405	1	0.025	0.05		0
208630_at_208631_s_at	0.0112175	0.0112179	0.554312	0	0.0344828		0.793103	1	1	0		0.866695	1.31964	1.24234e-13	0.229885	0.482759	1	0.781609	0.942529	1	0		0.908937	1.52137	1.49278e-07	0.394737	0.368421	1	0.868421	1	1	0		0.74831	0.969102	0	0.373418	0.322785	1	0.163301	0.576763	1	0
215291_at_212748_at	0.219638	0.223276	0.1724	0.275862	0		0	1		0		0.389626	0.411359	0.842522	0.333333	0.241379	1	0	0.931034		1		0.579603	0.661865	0.484274	0.342105	0.289474	1	0	0.552632		1		0.115606	0.116125	0.520726	0.335443	0.14557	1	0	0.397756		1
209265_s_at_213653_at	0.528571	0.58816	0.00251368	0	0		1	1	1	0		0.837735	1.21353	1.09677e-10	0.298851	0.494253	1	0.885057	0.632184	1	0		0.478531	0.521077	0.786251	0.184211	0.368421	1	0.894737	0.105263	1	0		0.481327	0.52471	2.39097e-07	0.303797	0.575949	1	0.545192	0.125641	1	0
37012_at_201950_x_at	0.451539	0.486632	0.0110809	0	0		1	1	1	0		0.891378	1.42859	0	0.321839	0.287356	1	1	0.954023	1	0		0.894551	1.44426	1.51988e-06	0.394737	0.263158	1	1	1	1	0		0.825298	1.17321	0	0.341772	0.291139	1	0.925	0.729327	1	0
213028_at_206968_s_at	0.252673	0.258266	0.130688	0	0		0.517241	1	1	0		0.643261	0.763716	0.0130564	0.367816	0.241379	1	0.137931	0.91954	1	0		0.606515	0.70339	0.387785	0.473684	0.0526316		0	0.973684		0		0.26781	0.274503	0.0274411	0.348101	0.00632911		0.0125	0.786378		0
217356_s_at_221616_s_at	-0.0143403	-0.0143412	0.605223	0.0344828	0.0344828		1	0.862069	1	0		0.437383	0.46899	0.683206	0.425287	0.206897	1	0.954023	0.850575	1	0		0.526401	0.585153	0.660711	0.184211	0.0789474		1	0.684211	1	1		-0.0847629	-0.0849668	0.994699	0.550633	0.151899	1	0.753846	0.0634615		1
215870_s_at_215871_at	-0.105971	-0.10637	0.76918	0.206897	0.37931	1	0	0		0		0.175017	0.176838	0.999196	0.264368	0.528736	1	0	0		0		0.6783	0.825959	0.156195	0.368421	0.315789	1	0.894737	0.184211	1	0		-0.0627488	-0.0628314	0.988695	0.379747	0.594937	1	0.0126603	0		0
215118_s_at_214916_x_at	0.743031	0.957213	1.38563e-06	0.310345	0.344828	1	0.931034	0.655172	1	0		0.230388	0.234599	0.995666	0.114943	0.321839	1	0.333333	0.0804598		1		0.613583	0.714648	0.362532	0.263158	0.473684	1	0.421053	0.184211	1	0		0.595827	0.686652	8.88067e-13	0.265823	0.443038	1	0.539744	0.177404	1	0
203539_s_at_207486_x_at	0.151352	0.152524	0.279623	0	0.0344828		0	0.482759		0		0.572471	0.65119	0.116393	0.091954	0.183908		0	0.126437		1		0.555024	0.625612	0.569477	0.184211	0.157895	1	0	0.894737		1		0.305794	0.315899	0.00744208	0.0696203	0.0696203		0	0.45609		0
208801_at_208263_at	0.508007	0.56004	0.00388513	0	0.0689655		1	0.551724	1	0		0.338446	0.352336	0.938927	0.356322	0.195402	1	1	0.413793	1	0		0.349182	0.364512	0.957259	0.131579	0.236842	1	1	0.736842	1	0		-0.282243	-0.290118	1	0.392405	0.234177	1	0.93734	0.272115	1	0
202215_s_at_211797_s_at	0.205509	0.208478	0.192349	0	0.103448		1	0.758621	1	1		0.689756	0.84749	0.0013843	0.264368	0.436782	1	0.942529	0.712644	1	0		0.662624	0.797477	0.199972	0.210526	0.368421	1	1	0.710526	1	0		0.51651	0.571569	9.64514e-09	0.246835	0.544304	1	0.588942	0.245994	1	0
210282_at_210281_s_at	0.402503	0.426632	0.0237596	0.0689655	0.0689655		0.827586	0.862069	1	0		0.722207	0.912244	0.000168018	0.229885	0.298851	1	0.643678	0.632184	1	0		0.660187	0.793144	0.207224	0.421053	0.394737	1	0.447368	0.5	1	0		0.13847	0.139365	0.406189	0.5	0.518987	1	0.279006	0.170032	1	0
215701_at_216399_s_at	-0.287204	-0.295517	0.955492	0	0		0	0.482759		0		0.491961	0.538644	0.435768	0.195402	0.425287	1	0	0.0574713		0		0.450784	0.485684	0.842038	0.0789474	0.131579		0.0263158	0.868421		1		-0.171026	-0.172724	0.999868	0.113924	0.221519	1	0.00625	0.132372		1
217646_at_204295_at	0.318097	0.329529	0.0685721	0.206897	0		0	0.965517		0		0.307695	0.317997	0.968596	0.275862	0.195402	1	0	0.701149		1		0.367645	0.385698	0.944576	0.263158	0.236842	1	0	0.789474		1		0.280415	0.288133	0.0183313	0.177215	0.379747	1	0	0.175481		1
202566_s_at_215279_at	0.13755	0.138427	0.304298	0.172414	0.0689655		0.62069	0		1		0.61293	0.713601	0.0387636	0.517241	0.149425	1	0.103448	0		1		0.221314	0.225037	0.994534	0.315789	0.184211	1	0.947368	0		1		0.12937	0.130099	0.45145	0.487342	0.227848	1	0.107372	0		1
209039_x_at_209037_s_at	0.499699	0.548905	0.0045922	0	0.0344828		1	1	1	0		0.695362	0.858264	0.000997174	0.310345	0.413793	1	0.942529	0.793103	1	0		0.671981	0.814347	0.173218	0.184211	0.368421	1	0.921053	0.473684	1	0		0.490879	0.537218	1.04816e-07	0.386076	0.481013	1	0.50016	0.341506	1	0
217826_s_at_217823_s_at	0.598543	0.690874	0.000435764	0.103448	0		1	1	1	1		0.771932	1.02509	1.91805e-06	0.367816	0.321839	1	0.988506	0.988506	1	0		0.859329	1.29077	8.49201e-05	0.184211	0.342105	1	1	0.894737	1	0		0.757473	0.99026	0	0.348101	0.392405	1	0.842628	0.48125	1	0
201432_at_215573_at	-0.119567	-0.120141	0.789984	0	0.413793		1	0.0344828		0		0.58782	0.674328	0.0799701	0.229885	0.425287	1	1	0.0344828		1		0.536012	0.598542	0.631259	0.184211	0.421053	1	1	0		1		0.253419	0.259063	0.0420308	0.43038	0.594937	1	0.924359	0.00625		1
210305_at_214129_at	-0.137008	-0.137875	0.815084	0.517241	0.0344828		0	0.896552		0		0.375369	0.394658	0.876557	0.494253	0.241379	1	0.0229885	0.0344828		0		0.442617	0.475481	0.856162	0.368421	0.315789	1	1	0.815789	1	0		0.0110585	0.0110589	0.913091	0.613924	0.208861	1	0.106891	0.151442	1	0
212758_s_at_212764_at	0.0672019	0.0673033	0.440612	0.517241	0.0344828		0.0344828	1		0		0.660877	0.794369	0.00611448	0.655172	0.413793	1	0.045977	0.816092		1		0.877081	1.36297	1.41176e-05	0.368421	0.315789	1	0.210526	0.973684	1	0		0.324453	0.336616	0.00353941	0.392405	0.253165	1	0.0689103	0.721635		1
209872_s_at_209873_s_at	0.168122	0.169734	0.250883	0.172414	0		0	0		0		0.303329	0.313182	0.97159	0.494253	0.206897	1	0	0		0		0.66701	0.805338	0.187209	0.263158	0.184211	1	0	0		0		0.223073	0.226887	0.0922543	0.411392	0.234177	1	0.00625	0.0820513		0
210776_x_at_209153_s_at	-0.4298	-0.459652	0.994418	0	0		0.241379	0.965517	1	0		0.722647	0.913163	0.000162676	0.551724	0.494253	1	0.287356	0.655172	1	0		0.528775	0.588443	0.653557	0.368421	0.447368	1	0.131579	0.131579	1	0		0.715975	0.899337	0	0.550633	0.702532	1	0.221154	0.265224	1	0
208290_s_at_208706_s_at	-0.463025	-0.501155	0.997013	0	0		1	1	1	0		0.848466	1.25065	1.13621e-11	0.333333	0.264368	1	0.977011	0.988506	1	0		0.879257	1.37248	1.10026e-05	0.210526	0.210526	1	1	1	1	0		0.751852	0.977201	0	0.303797	0.291139	1	0.792468	0.943429	1	0
203203_s_at_204221_x_at	0.216631	0.220118	0.176542	0.103448	0.241379	1	0.931034	0.931034	1	0		0.225833	0.229794	0.996196	0.310345	0.37931	1	0.666667	0.425287	1	0		0.627395	0.737109	0.313987	0.157895	0.342105	1	0.368421	0.605263	1	0		0.307544	0.31783	0.00696168	0.721519	0.525316	1	0.0689103	0.138301		1
221631_at_208299_at	-0.258933	-0.264965	0.938805	0.0344828	0.0689655		1	0.0689655		0		0.335712	0.349252	0.942268	0.37931	0.195402	1	0.0229885	0.091954		0		0.601506	0.695503	0.405771	0.210526	0.289474	1	0.105263	0.342105	1	0		-0.091393	-0.0916488	0.995839	0.272152	0.14557	1	0.170994	0.0759615		1
209011_at_209012_at	0.0558946	0.0559529	0.463531	0.310345	0.103448	1	0.0344828	0.172414		1		0.675478	0.820751	0.00300478	0.505747	0.597701	1	0.172414	0.367816	1	0		0.745885	0.963615	0.0340303	0.263158	0.105263	1	0.789474	0.973684	1	0		0.586655	0.672551	3.08942e-12	0.234177	0.316456	1	0.289744	0.354808	1	0
216520_s_at_214327_x_at	0.451221	0.486232	0.0111405	0.655172	0.482759	1	1	1	1	0		0.379975	0.400031	0.866221	0.0574713	0.16092		1	1	1	1		0.731762	0.932511	0.050441	0	0.157895		1	1	1	1		0.746621	0.965276	0	0.265823	0.341772	1	1	1	1	0
202452_at_202448_s_at	0.230264	0.234468	0.158222	0	0		0	0.862069		0		0.50865	0.560907	0.357275	0.517241	0.137931	1	0	0.586207		1		0.685953	0.840271	0.136781	0.473684	0.289474	1	0	0.710526		1		0.0538414	0.0538935	0.795812	0.531646	0.113924	1	0.0126603	0.684295		1
204119_s_at_204120_s_at	-0.0671424	-0.0672436	0.704242	0	0.0344828		0.482759	0.931034	1	0		0.782375	1.05146	5.81669e-07	0.413793	0.356322	1	0.804598	0.873563	1	0		0.801865	1.10381	0.00397677	0.157895	0.289474	1	0.657895	0.921053	1	0		0.38813	0.409597	0.00015806	0.322785	0.297468	1	0.157212	0.42516	1	0
202849_x_at_210981_s_at	0.447605	0.481701	0.0118352	0.137931	0		0	1		0		0.792153	1.07719	1.72065e-07	0.425287	0.494253	1	0	0.666667		1		0.684835	0.838164	0.139531	0.421053	0.526316	1	0	0		0		0.691891	0.851575	0	0.322785	0.487342	1	0	0.157532		1
200960_x_at_216295_s_at	0.791736	1.07607	6.0123e-08	0	0		1	1	1	0		0.94302	1.76465	0	0.310345	0.356322	1	0.977011	0.977011	1	0		0.874777	1.35307	1.82429e-05	0.263158	0.315789	1	0.973684	0.947368	1	0		0.919731	1.58728	0	0.259494	0.348101	1	0.861859	0.89375	1	0
219000_s_at_216646_at	0.3075	0.317782	0.0768458	0.275862	0.0344828		0	0		0		0.276467	0.283853	0.985128	0.45977	0.137931	1	0.494253	0		1		0.346721	0.361712	0.958744	0.210526	0.289474	1	0	0		0		0.254667	0.260397	0.0405623	0.455696	0.151899	1	0.0508013	0		0
221813_at_47773_at	0.140936	0.141881	0.298163	0.0344828	0		0	1		0		0.764098	1.00599	4.39478e-06	0.241379	0.206897	1	0	0.816092		1		0.761352	0.999423	0.0208526	0.210526	0.131579	1	0.0526316	0.894737		1		0.110658	0.111113	0.545531	0.158228	0.113924	1	0	0.315224		1
210582_s_at_202193_at	0.480755	0.523966	0.00660695	0	0		0.758621	0.931034	1	0		0.763649	1.00491	4.60112e-06	0.241379	0.356322	1	0.643678	0.758621	1	0		0.690759	0.849406	0.125291	0.131579	0.263158	1	0.315789	0.578947	1	0		0.488484	0.534067	1.29301e-07	0.132911	0.310127	1	0.272596	0.291506	1	0
220258_s_at_44563_at	-0.104197	-0.104576	0.766387	0.448276	0		0	1		0		0.377825	0.39752	0.871123	0.390805	0.045977		0	1		0		0.539463	0.603398	0.620376	0.394737	0.0526316		0	1		0		0.178926	0.180873	0.225385	0.43038	0.0189873		0	0.99375		0
218719_s_at_45633_at	0.320408	0.332101	0.0668554	0.310345	0.37931	1	0	0		0		0.817859	1.15032	4.01602e-09	0.54023	0.528736	1	0.0804598	0.482759		1		0.697293	0.862012	0.110567	0.315789	0.315789	1	0.0263158	0.421053		1		0.345192	0.359975	0.00142285	0.582278	0.563291	1	0.0125	0.0504808		0
204017_at_207265_s_at	0.506013	0.557356	0.00404603	0.103448	0		0	0		0		0.667488	0.806198	0.00447593	0.333333	0.229885	1	0	0		0		0.930306	1.66066	1.3539e-09	0.289474	0.236842	1	0.921053	0.578947	1	0		0.615406	0.717576	5.18474e-14	0.246835	0.151899	1	0.241667	0.0886218		1
205109_s_at_211891_s_at	-0.0735898	-0.0737231	0.715552	0.0344828	0.103448		0	0		0		0.165255	0.166784	0.999416	0.310345	0.172414	1	0	0.0114943		0		0.653397	0.781204	0.228	0.0526316	0.315789		0.105263	0.0263158		0		0.47364	0.514753	4.53305e-07	0.455696	0.367089	1	0.309936	0.138782	1	0
212076_at_212078_s_at	0.514792	0.569228	0.00337693	0.0344828	0.0344828		1	0.62069	1	0		0.771851	1.02489	1.93519e-06	0.206897	0.149425	1	0.724138	0.770115	1	0		0.66292	0.798005	0.199099	0.236842	0.157895	1	0.710526	0.210526	1	0		0.265054	0.271536	0.0298586	0.0949367	0.170886		0.207692	0.176763	1	1
211040_x_at_204315_s_at	0.193328	0.195792	0.21053	0.0689655	0.344828		1	0		0		0.565585	0.641007	0.135692	0.126437	0.356322	1	1	0.0804598		1		0.3192	0.330756	0.972535	0.131579	0.368421	1	1	0		1		0.458673	0.495629	1.48552e-06	0.170886	0.575949	1	0.822436	0.04375		1
205457_at_217924_at	0.434682	0.465654	0.0146058	0.0344828	0.0689655		0.206897	0.172414	1	0		0.827756	1.18097	7.30144e-10	0.298851	0.45977	1	0.149425	0.218391	1	0		0.616506	0.719349	0.352154	0.157895	0.315789	1	0.105263	0.394737	1	0		0.417401	0.444541	2.70962e-05	0.265823	0.512658	1	0.132532	0.0439103		1
208936_x_at_210731_s_at	0.0432566	0.0432836	0.489253	0	0.0344828		0.62069	1	1	0		0.4472	0.481195	0.642377	0.264368	0.103448	1	0.45977	0.850575	1	0		0.856095	1.27854	0.000113141	0.105263	0.131579	1	0.868421	1	1	0		0.0831553	0.0833478	0.67726	0.335443	0.101266	1	0.10641	0.664583	1	0
205180_s_at_205179_s_at	0.262337	0.268617	0.119813	0	0.586207		0.793103	0.206897	1	1		0.0352723	0.0352869	0.999996	0.62069	0.551724	1	0.16092	0.045977		1		0.106253	0.106656	0.999413	0.447368	0.447368	1	0.0263158	0		0		0.480611	0.523779	2.53996e-07	0.575949	0.556962	1	0.100481	0.0689103		1
221642_at_34689_at	-0.0764833	-0.076633	0.720563	0	0		0.172414	0.448276	1	0		0.440967	0.47343	0.668577	0.091954	0.172414		0.0804598	0.0574713		0		0.610802	0.7102	0.372444	0.131579	0.447368	1	0.0263158	0		0		-0.0247045	-0.0247095	0.96449	0.151899	0.189873	1	0.0189103	0.0690705		0
215118_s_at_216706_x_at	0.296249	0.305403	0.0863635	0.310345	0.310345	1	0.931034	0		1		0.361502	0.378612	0.904055	0.114943	0.367816	1	0.333333	0		1		0.712885	0.893026	0.0797144	0.263158	0.289474	1	0.421053	0		1		0.157369	0.158688	0.316352	0.265823	0.360759	1	0.539744	0		1
207169_x_at_1007_s_at	0.672381	0.815076	3.71113e-05	0.0689655	0		0	0.689655		0		0.473056	0.514	0.525578	0.367816	0.114943	1	0	0.0229885		0		0.768679	1.01709	0.016138	0.289474	0.131579	1	0.421053	0.973684	1	0		0.873814	1.34899	0	0.455696	0.322785	1	0.392949	0.729006	1	0
209374_s_at_215949_x_at	0.0351221	0.0351366	0.505825	0.310345	0.551724	1	0.931034	0.137931	1	0		0.50725	0.559021	0.363746	0.482759	0.275862	1	0.0574713	0		0		0.619905	0.724851	0.340148	0.552632	0.605263	1	0.105263	0.0526316		1		0.618324	0.722287	3.31957e-14	0.740506	0.487342	1	0.247115	0.0950321		1
211392_s_at_209431_s_at	-0.165729	-0.167271	0.852377	0	0		0.965517	0.965517	1	0		0.764656	1.00733	4.15001e-06	0.287356	0.436782	1	0.816092	0.425287	1	0		0.612335	0.712648	0.366979	0.184211	0.315789	1	0.368421	0.5	1	0		0.250464	0.255908	0.0456765	0.101266	0.506329	1	0.334936	0.0939103		1
219423_x_at_216042_at	-0.138905	-0.139808	0.817704	0	0		1	0.448276	1	0		0.231183	0.235439	0.995567	0.563218	0.183908	1	0.0114943	0		0		0.568687	0.64558	0.522692	0.605263	0.210526	1	0.0789474	0		0		0.12078	0.121372	0.494675	0.512658	0.0253165		0.145833	0.01875		1
211571_s_at_215646_s_at	0.904278	1.49521	5.41789e-14	0.724138	0.793103	1	0.448276	0.448276	1	0		0.749193	0.971113	1.85083e-05	0.471264	0.54023	1	0.0804598	0.091954		0		0.906733	1.50884	2.20669e-07	0.447368	0.368421	1	0.868421	0.789474	1	0		0.718073	0.903655	0	0.639241	0.601266	1	0.120032	0.113942	1	0
211329_x_at_211328_x_at	0.140575	0.141512	0.298816	0.0344828	0		0.655172	0.965517	1	0		0.539997	0.604151	0.223002	0.218391	0.091954		0.103448	0.885057	1	1		0.580555	0.6633	0.480891	0.315789	0.157895	1	0.0526316	0.868421		1		0.114679	0.115186	0.525384	0.417722	0.0126582		0.0764423	0.678045		0
203158_s_at_203157_s_at	0.598815	0.691298	0.000432393	0.0344828	0		0.724138	0.586207	1	0		0.578074	0.659565	0.102047	0.367816	0.356322	1	0.0804598	0.103448		1		0.854883	1.27402	0.00012563	0.157895	0.289474	1	0.736842	0.526316	1	0		0.502498	0.552642	3.67063e-08	0.417722	0.582278	1	0.245032	0.251763	1	0
205149_s_at_217556_at	-0.140909	-0.141853	0.820447	0.0689655	0.241379		0	0.0344828		0		0.232623	0.236961	0.995383	0.206897	0.551724	1	0	0.0229885		0		0.612328	0.712637	0.367004	0.421053	0.236842	1	0	0.447368		1		0.29192	0.300664	0.0123676	0.417722	0.537975	1	0	0.0189103		0
202192_s_at_207704_s_at	0.291814	0.300547	0.0903285	0.0689655	0.413793		0.137931	0		0		0.675752	0.821254	0.00296279	0.172414	0.45977	1	0.298851	0.137931	1	0		0.705863	0.87889	0.0928567	0.263158	0.210526	1	0.710526	0		1		0.593943	0.683736	1.15208e-12	0.487342	0.411392	1	0.316026	0.0189103		1
215660_s_at_215662_at	0.127829	0.128532	0.322175	0.344828	0.482759	1	0	0		0		0.138719	0.139619	0.999763	0.45977	0.471264	1	0	0		0		0.514978	0.569481	0.693965	0.447368	0.394737	1	0.0789474	0		0		-0.00844587	-0.00844607	0.945519	0.424051	0.468354	1	0	0		0
214685_at_214123_s_at	-0.133833	-0.134641	0.810651	0.413793	0.241379	1	0	0		0		0.0318975	0.0319083	0.999996	0.551724	0.333333	1	0	0		0		0.249774	0.255171	0.991024	0.368421	0.184211	1	0	0		0		-0.0184198	-0.0184218	0.957923	0.392405	0.297468	1	0	0		0
203266_s_at_203265_s_at	0.150354	0.151503	0.281378	0	0		1	1	1	0		0.710883	0.888966	0.00037249	0.218391	0.287356	1	0.747126	0.264368	1	0		0.588712	0.675692	0.451753	0.131579	0.105263	1	1	0.815789	1	0		0.472909	0.513811	4.81206e-07	0.227848	0.329114	1	0.689744	0.277724	1	0
204723_at_204722_at	0.114573	0.115079	0.34715	0.241379	0.172414	1	0	0		0		0.41537	0.442084	0.765245	0.367816	0.264368	1	0	0		0		0.432446	0.462901	0.872367	0.315789	0.473684	1	0	0		0		0.776091	1.03546	0	0.518987	0.683544	1	0.202404	0.126442	1	0
201585_s_at_214016_s_at	-0.138401	-0.139295	0.81701	0	0.0344828		1	1	1	0		0.431516	0.461758	0.706421	0.390805	0.252874	1	0.816092	1	1	0		0.646557	0.769359	0.249718	0.342105	0.236842	1	0.947368	1	1	0		0.446234	0.479989	3.76575e-06	0.265823	0.360759	1	0.627244	0.855288	1	0
217620_s_at_212688_at	0.101532	0.101883	0.372309	0.137931	0		0.517241	1	1	1		0.22356	0.2274	0.996437	0.172414	0.287356	1	0.908046	1	1	0		0.272058	0.279085	0.986964	0.131579	0.236842	1	0.5	0.947368	1	0		-0.0511864	-0.0512312	0.983642	0.189873	0.189873	1	0.222276	0.562981	1	0
204113_at_221743_at	0.215551	0.218985	0.178043	0.482759	0		0	1		0		0.48757	0.532867	0.456695	0.551724	0.195402	1	0.0229885	0.977011		1		0.742492	0.956011	0.037569	0.394737	0.157895	1	0.0789474	1		1		0.267567	0.274241	0.0276472	0.607595	0.246835	1	0	0.677564		1
208825_x_at_213084_x_at	0.931543	1.66994	0	0.793103	0.862069	1	0.689655	0.758621	1	0		0.992187	2.7706	0	0.045977	0.045977		1	1	1	0		0.991354	2.71972	0	0.0263158	0.0263158		1	1	1	0		0.993179	2.83873	0	0.367089	0.398734	1	1	1	1	0
214532_x_at_210905_x_at	0.133574	0.134377	0.311562	0.172414	0.482759	1	0	0		0		0.457007	0.493522	0.599418	0.37931	0.206897	1	0	0		0		0.251176	0.256667	0.990807	0.210526	0.236842	1	0	0		0		0.2449	0.24998	0.0532089	0.367089	0.360759	1	0	0		0
206592_s_at_208710_s_at	-0.0384665	-0.0384855	0.651732	0	0.206897		1	0		0		0.334753	0.348171	0.943404	0.264368	0.632184	1	0.816092	0		1		0.610614	0.7099	0.373117	0.263158	0.5	1	0.921053	0		1		0.518512	0.574303	7.91614e-09	0.487342	0.487342	1	0.359295	0.025		1
201888_s_at_211612_s_at	0.567541	0.643888	0.00100269	0.62069	0.0344828		0.0689655	0.827586		0		0.682125	0.833077	0.00211663	0.402299	0.16092	1	0.16092	0.954023	1	0		0.632247	0.745151	0.297308	0.289474	0.184211	1	0.394737	0.947368	1	0		0.446199	0.479945	3.77543e-06	0.493671	0.158228	1	0.0758013	0.741827		1
212497_at_212643_at	0.255367	0.261146	0.127597	0.586207	0		0.0344828	1		0		0.477445	0.51967	0.504863	0.747126	0.183908	1	0.0344828	1		1		0.242736	0.247679	0.992044	0.368421	0.131579	1	0	1		1		0.580229	0.662808	7.18259e-12	0.335443	0.303797	1	0	0.9875		1
208781_x_at_213545_x_at	0.272502	0.279564	0.109023	0	0		1	1	1	0		0.846201	1.24262	1.87349e-11	0.183908	0.183908	1	0.977011	1	1	0		0.85707	1.2822	0.000103884	0.0526316	0.184211		1	1	1	1		0.741264	0.95328	0	0.164557	0.0886076		0.94984	1	1	1
220725_x_at_215266_at	0.248334	0.253636	0.135768	0	0.172414		0.551724	0		0		0.419383	0.446943	0.751349	0.114943	0.298851	1	0.885057	0		1		0.490069	0.536151	0.759378	0.0526316	0.447368		0.473684	0		0		-0.0801589	-0.0803313	0.993752	0.240506	0.28481	1	0.689583	0		1
209297_at_215791_at	-0.0427363	-0.0427623	0.65976	0.103448	0.344828	1	0	0.0344828		0		0.371565	0.390237	0.884631	0.54023	0.45977	1	0	0		0		0.501848	0.551773	0.729693	0.236842	0.289474	1	0.763158	0.5	1	0		-0.102277	-0.102636	0.997244	0.506329	0.449367	1	0.0125	0.0189103		0
209970_x_at_206011_at	0.704266	0.875716	9.70691e-06	0	0.0344828		1	0.862069	1	0		0.856231	1.27905	1.8574e-12	0.264368	0.183908	1	0.988506	0.137931	1	0		0.837085	1.21135	0.000500508	0.342105	0.421053	1	1	0.0789474		1		0.690261	0.848455	0	0.28481	0.443038	1	0.785256	0.100321	1	0
212174_at_212175_s_at	0.604054	0.699505	0.000371733	0	0		1	1	1	0		0.962279	1.97582	0	0.471264	0.54023	1	0.977011	0.954023	1	0		0.891171	1.42759	2.44433e-06	0.263158	0.131579	1	0.868421	0.763158	1	0		0.715726	0.898826	0	0.253165	0.278481	1	0.386859	0.455769	1	0
208962_s_at_208964_s_at	0.222676	0.22647	0.168273	0.172414	0		0.103448	0.689655	1	1		0.818145	1.15118	3.83183e-09	0.425287	0.183908	1	0.252874	0.896552	1	0		0.79904	1.09595	0.0045601	0.315789	0.105263	1	0.789474	0.973684	1	0		0.74277	0.95663	0	0.443038	0.208861	1	0.360897	0.835417	1	0
209481_at_207474_at	0.303979	0.313898	0.079742	0	0.206897		1	1	1	1		0.549796	0.618089	0.186778	0.287356	0.45977	1	1	0.0689655		1		0.65213	0.778997	0.231965	0.131579	0.263158	1	1	0.526316	1	0		0.239037	0.243753	0.0621497	0.208861	0.481013	1	0.98125	0.0376603		1
211670_x_at_207666_x_at	0.246056	0.251211	0.138482	0.275862	0.448276	1	0	0		0		0.195774	0.198334	0.998448	0.310345	0.528736	1	0	0		0		0.277968	0.285478	0.98564	0.526316	0.578947	1	0	0		0		0.265579	0.272101	0.0293852	0.297468	0.594937	1	0	0.0128205		0
211889_x_at_210610_at	0.27906	0.286662	0.102411	0	0.37931		0.310345	0		0		0.575793	0.656146	0.107741	0.252874	0.436782	1	0.505747	0.0114943		1		0.249346	0.254716	0.991089	0.315789	0.315789	1	0.157895	0		1		0.0991748	0.0995019	0.602157	0.234177	0.411392	1	0.235096	0		1
208629_s_at_208631_s_at	0.882756	1.38812	2.90401e-12	0.103448	0.0344828		0.758621	1	1	1		0.919874	1.58821	0	0.229885	0.482759	1	0.91954	0.942529	1	0		0.94506	1.7834	1.24027e-11	0.263158	0.368421	1	0.894737	1	1	0		0.722711	0.913296	0	0.297468	0.322785	1	0.213622	0.576763	1	0
201927_s_at_201928_at	0.0122232	0.0122238	0.552284	0.206897	0		0.241379	1	1	1		0.730264	0.929293	9.12549e-05	0.482759	0.517241	1	0.413793	0.954023	1	0		0.621259	0.727053	0.335387	0.342105	0.184211	1	0.184211	1	1	0		0.641906	0.761409	0	0.550633	0.43038	1	0.0504808	0.785897		1
213823_at_208493_at	0.113179	0.113666	0.349813	0.103448	0.448276	1	0	0		0		0.28853	0.296962	0.97998	0.356322	0.264368	1	0	0		0		0.281643	0.289466	0.984757	0.210526	0.421053	1	0	0		0		0.147002	0.148074	0.364751	0.455696	0.335443	1	0.0126603	0		0
222040_at_214280_x_at	0.56109	0.634422	0.00117831	0	0		1	1	1	0		0.867522	1.32297	9.89209e-14	0.54023	0.252874	1	0.609195	1	1	0		0.772483	1.02646	0.0140322	0.5	0.289474	1	0.236842	1	1	0		0.751416	0.9762	0	0.601266	0.411392	1	0.278205	0.905769	1	0
208293_x_at_208294_x_at	-0.0536429	-0.0536945	0.679947	0.241379	0.137931	1	0	0		0		0.473153	0.514126	0.525119	0.275862	0.241379	1	0	0		0		0.72655	0.921381	0.0576575	0.342105	0.315789	1	0	0		0		0.820182	1.15737	0	0.424051	0.272152	1	0.0253205	0.0253205		0
214880_x_at_212077_at	0.230381	0.234592	0.158069	0.655172	0.103448	1	0	0.0344828		0		0.151961	0.153147	0.999626	0.517241	0.574713	1	0	0.0574713		0		0.834457	1.20263	0.000600446	0.236842	0.236842	1	0.868421	0.973684	1	0		0.615979	0.718499	4.75175e-14	0.436709	0.550633	1	0.146154	0.779647	1	0
206418_at_207217_s_at	0.185927	0.188115	0.222006	0.344828	0.206897	1	0	0		0		0.114853	0.115362	0.999899	0.390805	0.275862	1	0	0.0229885		0		0.0138985	0.0138994	0.999926	0.342105	0.210526	1	0	0.0526316		0		0.0636915	0.0637778	0.759189	0.392405	0.208861	1	0	0.0253205		0
215497_s_at_40829_at	0.208724	0.211837	0.187701	0	0.0344828		0	0.758621		0		0.626718	0.735993	0.0243936	0.183908	0.137931	1	0.0344828	0.16092		1		0.463294	0.501498	0.818408	0.105263	0.184211	1	0.0526316	0.605263		1		0.220835	0.224534	0.0971954	0.196203	0.0949367		0.00625	0.0947115		0
209359_x_at_210805_x_at	0.373276	0.392224	0.0354441	0.206897	0.137931	1	0	0		0		0.527984	0.587346	0.271571	0.298851	0.298851	1	0.0344828	0		0		0.327361	0.339869	0.968946	0.447368	0.394737	1	0	0		0		0.256986	0.262879	0.0379414	0.601266	0.158228	1	0	0		0
213961_s_at_213211_s_at	0.161792	0.163226	0.261564	0.344828	0.37931	1	0	0		0		0.218431	0.222008	0.996931	0.218391	0.597701	1	0	0.045977		0		0.202632	0.205475	0.9961	0.263158	0.526316	1	0	0		0		0.0971772	0.0974848	0.611813	0.221519	0.474684	1	0	0.00625		0
201446_s_at_201447_at	0.686593	0.841482	2.09297e-05	0.0344828	0		0.862069	1	1	0		0.866622	1.31935	1.26787e-13	0.264368	0.298851	1	0.804598	0.827586	1	0		0.799473	1.09715	0.00446647	0.105263	0.263158	1	0.947368	0.894737	1	0		0.671122	0.812781	0	0.14557	0.468354	1	0.246474	0.304006	1	0
202977_s_at_213584_s_at	0.483698	0.527801	0.00625358	0.172414	0.241379	1	0	0.103448		1		0.563754	0.63832	0.141131	0.321839	0.505747	1	0	0.0689655		0		0.314073	0.325057	0.974599	0.342105	0.552632	1	0	0		0		0.17758	0.179483	0.230617	0.265823	0.506329	1	0	0.0125		0
208639_x_at_207668_x_at	0.767362	1.01388	3.24514e-07	0	0		1	1	1	0		0.980866	2.3199	0	0.402299	0.390805	1	1	1	1	0		0.976041	2.20626	0	0.368421	0.447368	1	1	1	1	0		0.954074	1.87532	0	0.392405	0.398734	1	0.99375	0.97484	1	0
206123_at_206124_s_at	0.0386001	0.0386193	0.49874	0.103448	0.103448	1	0	0		0		0.458259	0.495105	0.593799	0.37931	0.183908	1	0.0114943	0		0		0.48651	0.531478	0.767901	0.289474	0.289474	1	0	0		0		0.301849	0.311553	0.00863095	0.278481	0.183544	1	0.00625	0		0
207299_s_at_210940_s_at	-0.0539235	-0.0539758	0.68046	0.37931	0.206897	1	0	0		0		0.0811963	0.0813754	0.999972	0.494253	0.287356	1	0	0		0		0.196923	0.199529	0.996489	0.447368	0.631579	1	0.394737	0		1		-0.0164682	-0.0164697	0.955694	0.531646	0.493671	1	0.108013	0		1
211844_s_at_210841_s_at	0.279616	0.287265	0.101863	0.0689655	0.0689655		0	0.0344828		0		0.518539	0.57434	0.312467	0.218391	0.229885	1	0.0229885	0.0689655		0		0.566603	0.642505	0.529934	0.368421	0.315789	1	0	0.0526316		0		0.194685	0.197202	0.169176	0.164557	0.265823	1	0	0.038141		0
203750_s_at_216300_x_at	-0.189709	-0.192035	0.879593	0.448276	0.275862	1	0	0		0		0.287295	0.295615	0.980571	0.482759	0.471264	1	0	0.0574713		0		0.381754	0.402111	0.932842	0.552632	0.157895	1	0	0		0		0.120493	0.121081	0.49612	0.35443	0.405063	1	0.0375	0.0253205		0
220676_at_220677_s_at	-0.09488	-0.0951663	0.751437	0.275862	0.137931	1	0.0689655	0		0		0.214408	0.217787	0.997274	0.62069	0.321839	1	0.0344828	0		0		0.306924	0.317146	0.977247	0.289474	0.342105	1	0.157895	0		1		0.262495	0.268787	0.0322547	0.373418	0.259494	1	0.0883013	0.00641026		0
207506_at_209080_x_at	0.190992	0.193367	0.214117	0.0689655	0		0.0344828	1		0		0.597007	0.688484	0.0623904	0.195402	0.413793	1	0.0804598	0.977011		1		0.499843	0.549097	0.734903	0.131579	0.105263	1	0	1		1		-0.115939	-0.116463	0.998399	0.259494	0.0759494		0.0378205	0.98109		0
213267_at_40612_at	0.421777	0.449851	0.0178628	0.0344828	0.172414		0.793103	0		0		0.241457	0.24632	0.99409	0.643678	0.632184	1	0.0114943	0		0		0.295932	0.305055	0.980843	0.421053	0.368421	1	0.236842	0.289474	1	0		0.195975	0.198543	0.164999	0.620253	0.746835	1	0.0439103	0		0
212286_at_216550_x_at	0.238231	0.242898	0.148062	0.0344828	0.275862		1	0.758621	1	1		0.473257	0.514259	0.524632	0.425287	0.333333	1	0.390805	0.482759	1	0		0.465268	0.504014	0.814453	0.184211	0.342105	1	0.526316	0.394737	1	0		0.612524	0.71295	8.00471e-14	0.664557	0.632911	1	0.0940705	0.0753205		0
210528_at_210223_s_at	-0.102515	-0.102877	0.763724	0.137931	0		0	0		0		0.321664	0.333503	0.957142	0.425287	0.275862	1	0.0344828	0.0229885		0		0.456353	0.492695	0.831822	0.473684	0.342105	1	0	0		0		-0.0551114	-0.0551673	0.985539	0.518987	0.170886	1	0	0		0
202571_s_at_202572_s_at	0.47882	0.521452	0.00684819	0.103448	0		0	1		0		0.548984	0.616925	0.189655	0.344828	0.16092	1	0	0.83908		1		0.802515	1.10564	0.00385141	0.473684	0.447368	1	0	1		1		0.229138	0.233279	0.0797756	0.221519	0.0886076		0	0.836699		0
202560_s_at_202559_x_at	0.218075	0.221634	0.174545	0	0.0344828		1	0.103448	1	0		0.842626	1.23016	4.02725e-11	0.229885	0.241379	1	0.942529	0.425287	1	0		0.811088	1.1302	0.00247594	0.289474	0.210526	1	1	0.447368	1	0		0.620169	0.725279	2.498e-14	0.196203	0.613924	1	0.544231	0.0625		1
211399_at_211398_at	-0.0279134	-0.0279207	0.631614	0.344828	0.172414	1	0	0		0		0.260312	0.266443	0.990177	0.413793	0.310345	1	0	0		0		0.259837	0.265934	0.989359	0.394737	0.526316	1	0	0		0		-0.0309443	-0.0309541	0.970157	0.322785	0.386076	1	0	0.00625		0
207625_s_at_209145_s_at	-0.274336	-0.281547	0.948383	0	0.37931		0.931034	0.0689655		0		0.365265	0.382948	0.897113	0.54023	0.505747	1	0.0574713	0		0		0.490717	0.537005	0.757803	0.236842	0.552632	1	0.710526	0		1		0.255359	0.261137	0.0397661	0.556962	0.398734	1	0.106731	0		1
215441_at_215625_at	-0.201554	-0.204352	0.891725	0.689655	0.103448	1	0	0.275862		1		0.267612	0.27429	0.988124	0.724138	0.436782	1	0	0.045977		0		0.27379	0.280956	0.986588	0.394737	0.394737	1	0.131579	0.105263	1	0		0.0443213	0.0443504	0.827815	0.613924	0.341772	1	0	0.114423		1
215245_x_at_203689_s_at	0.351896	0.367606	0.0464137	0	0.0344828		1	1	1	0		0.841226	1.22535	5.39281e-11	0.413793	0.321839	1	0.965517	0.83908	1	0		0.862147	1.30165	6.55325e-05	0.184211	0.184211	1	1	0.947368	1	0		0.497081	0.545421	6.02554e-08	0.335443	0.189873	1	0.798397	0.487179	1	0
210022_at_210023_s_at	0.47349	0.514559	0.00754972	0.137931	0.0689655		0	0		0		0.752153	0.977893	1.41023e-05	0.517241	0.264368	1	0	0.149425		1		0.592896	0.68212	0.436732	0.5	0.157895	1	0	0.0263158		0		0.417249	0.444356	2.73633e-05	0.316456	0.481013	1	0	0.05		0
216334_s_at_208327_at	-0.0539134	-0.0539657	0.680442	0.275862	0.344828	1	0	0		0		0.210321	0.213507	0.997585	0.45977	0.494253	1	0	0		0		0.130711	0.131464	0.999027	0.421053	0.263158	1	0	0		0		0.213524	0.216861	0.114648	0.417722	0.424051	1	0	0		0
210633_x_at_213287_s_at	0.396347	0.419308	0.0259299	0	0		1	1	1	0		0.885185	1.39923	0	0.275862	0.287356	1	0.954023	0.965517	1	0		0.867598	1.32328	3.86801e-05	0.289474	0.263158	1	1	1	1	0		0.835498	1.20607	0	0.28481	0.35443	1	0.677724	0.792788	1	0
200093_s_at_208826_x_at	0.560925	0.634182	0.00118311	0	0		1	1	1	0		0.979305	2.28031	0	0.264368	0.241379	1	0.988506	0.988506	1	0		0.95468	1.88212	1.95621e-13	0.184211	0.210526	1	1	1	1	0		0.968415	2.06615	0	0.329114	0.35443	1	0.9875	1	1	0
209939_x_at_214486_x_at	0.303072	0.312899	0.0805004	0.0344828	0		1	0.586207	1	0		0.764191	1.00621	4.35284e-06	0.333333	0.252874	1	0.977011	0.091954		1		0.813387	1.13696	0.00218521	0.263158	0.157895	1	1	0.789474	1	0		0.618029	0.72181	3.475e-14	0.303797	0.202532	1	0.468269	0.113301	1	0
215521_at_220328_at	-0.250386	-0.255825	0.932962	0.0344828	0.0689655		1	0.0344828		0		0.650601	0.776341	0.00963581	0.275862	0.471264	1	0.701149	0.0229885		1		0.369975	0.388395	0.942768	0.263158	0.394737	1	0.736842	0.131579	1	0		-0.0600362	-0.0601085	0.98765	0.208861	0.493671	1	0.291827	0.00625		1
211306_s_at_211816_x_at	0.159521	0.160895	0.265446	0.172414	0.37931	1	0	0		0		0.391659	0.413759	0.837168	0.482759	0.356322	1	0	0.0344828		0		0.17439	0.176191	0.997701	0.394737	0.526316	1	0	0		0		0.310824	0.321458	0.00613311	0.335443	0.474684	1	0.00625	0.01875		0
211442_x_at_211440_x_at	-0.126568	-0.12725	0.800278	0.206897	0.0689655		0	0.0344828		0		0.42913	0.458829	0.715595	0.471264	0.0804598		0	0.0229885		0		0.551959	0.621195	0.57972	0.552632	0.131579	1	0	0.0263158		0		0.267967	0.274672	0.0273081	0.443038	0.113924	1	0	0.0575321		0
216383_at_200869_at	0.121481	0.122084	0.334054	0.0689655	0.137931		1	1	1	1		0.816705	1.14684	4.84914e-09	0.287356	0.172414	1	0.908046	1	1	0		0.795415	1.086	0.00540682	0.394737	0.368421	1	0.815789	1	1	0		0.79965	1.09764	0	0.525316	0.613924	1	0.576442	1	1	0
202168_at_203893_at	-0.116938	-0.117476	0.786045	0	0		1	1	1	0		0.666284	0.80403	0.00474313	0.275862	0.356322	1	0.988506	0.770115	1	0		0.766835	1.0126	0.0172402	0.0789474	0.263158		1	0.947368	1	1		0.67549	0.820771	0	0.424051	0.310127	1	0.811378	0.334936	1	0
44654_at_221759_at	0.21206	0.215328	0.182945	0	0.137931		0.137931	0		0		0.663592	0.799205	0.00538941	0.264368	0.747126	1	0.666667	0		1		0.641916	0.761426	0.264857	0.236842	0.526316	1	0.552632	0		1		0.519338	0.575433	7.29292e-09	0.322785	0.379747	1	0.308814	0		1
214679_x_at_40562_at	0.0463009	0.046334	0.483052	0.0344828	0		0.0344828	0.827586		0		0.580415	0.663089	0.0964129	0.206897	0.114943	1	0	0.45977		1		0.940397	1.74147	6.53052e-11	0.289474	0.315789	1	0.973684	1	1	0		0.599925	0.69303	5.00266e-13	0.265823	0.21519	1	0.240865	0.861699	1	0
217595_at_215438_x_at	0.0877726	0.087999	0.399382	0.0344828	0.0689655		0.344828	1	1	0		0.590338	0.678184	0.0748465	0.390805	0.413793	1	0.264368	0.827586	1	0		0.554073	0.624239	0.572667	0.184211	0.368421	1	0.131579	0.973684	1	0		0.120154	0.120737	0.49783	0.56962	0.411392	1	0.0251603	0.411378		1
211316_x_at_209939_x_at	0.309875	0.320407	0.0749336	0	0.0344828		1	1	1	0		0.810799	1.12936	1.23273e-08	0.183908	0.333333	1	0.988506	0.977011	1	0		0.847638	1.2477	0.00022805	0.315789	0.263158	1	1	1	1	0		0.633808	0.747755	2.77556e-15	0.126582	0.303797	1	0.943269	0.468269	1	0
210101_x_at_209090_s_at	0.623513	0.730733	0.000206013	0	0		1	1	1	0		0.843584	1.23347	3.29028e-11	0.252874	0.298851	1	0.988506	1	1	0		0.855328	1.27567	0.000120907	0.0789474	0.0789474		1	1	1	0		0.461466	0.499173	1.19717e-06	0.208861	0.132911	1	0.842628	0.886378	1	0
211932_at_206808_at	-0.170303	-0.171979	0.857845	0	0.275862		1	0		0		0.557808	0.629645	0.159685	0.367816	0.62069	1	1	0.0114943		1		0.718816	0.90519	0.0695751	0.236842	0.473684	1	1	0		1		0.0650753	0.0651674	0.753768	0.259494	0.512658	1	0.861378	0		1
204946_s_at_214299_at	-0.0989184	-0.099243	0.757975	0.0344828	0.0344828		0	0.275862		0		0.373412	0.392383	0.880761	0.206897	0.402299	1	0.0114943	0		0		0.452919	0.488367	0.838178	0.157895	0.5	1	0.0263158	0.0263158		0		0.182164	0.18422	0.213076	0.132911	0.487342	1	0.0375	0.01875		0
210776_x_at_209152_s_at	0.376065	0.395469	0.0341714	0	0.0344828		0.241379	0.275862	1	0		0.772149	1.02563	1.87297e-06	0.551724	0.436782	1	0.287356	0.321839	1	0		0.545445	0.611874	0.601149	0.368421	0.394737	1	0.131579	0		1		0.669528	0.809887	0	0.550633	0.411392	1	0.221154	0.157692	1	0
211295_x_at_214320_x_at	0.444772	0.478164	0.0124031	0	0.172414		0.310345	0		0		0.522096	0.579217	0.296821	0.114943	0.241379	1	0.241379	0.0114943		1		0.59911	0.691758	0.414385	0.157895	0.236842	1	0.526316	0.0526316		1		0.613056	0.713803	7.39409e-14	0.126582	0.170886	1	0.229167	0.0378205		1
213740_s_at_214310_s_at	-0.283781	-0.29179	0.953677	0.172414	0.0344828		0	0.241379		0		0.113909	0.114405	0.999903	0.206897	0.264368	1	0	0.413793		1		-0.00515041	-0.00515046	0.999953	0.184211	0.342105	1	0	0.105263		1		-0.0936875	-0.0939631	0.99618	0.259494	0.443038	1	0	0.139423		1
203768_s_at_203769_s_at	-0.0334474	-0.0334599	0.642211	0.103448	0		0	0.0689655		0		0.356461	0.372826	0.912774	0.252874	0.37931	1	0.0344828	0.0344828		0		0.671952	0.814293	0.1733	0.184211	0.236842	1	0	0.789474		1		0.250898	0.25637	0.0451267	0.316456	0.417722	1	0.03125	0.195673		1
214198_s_at_202099_s_at	0.0370615	0.0370785	0.501875	0.0344828	0.137931		1	0		0		0.218936	0.222539	0.996885	0.287356	0.241379	1	0.816092	0		1		0.44493	0.478362	0.852263	0.210526	0.342105	1	0.947368	0		1		0.136851	0.137715	0.414177	0.392405	0.170886	1	0.601122	0		1
36829_at_202861_at	0.811906	1.1326	1.19319e-08	0.137931	0.517241	1	1	0.37931	1	0		0.778174	1.04072	9.52028e-07	0.229885	0.436782	1	0.816092	0.0689655		1		0.863037	1.30513	6.02707e-05	0.368421	0.605263	1	1	0.552632	1	0		0.463633	0.50193	1.01081e-06	0.0189873	0.613924		0.853846	0.050641		0
202639_s_at_202640_s_at	0.167997	0.169605	0.251092	0.344828	0.0689655		0	0.793103		0		0.682732	0.834214	0.00204813	0.367816	0.264368	1	0	0.344828		1		0.63567	0.750873	0.285693	0.342105	0.263158	1	0	0.105263		1		0.321335	0.333135	0.00402731	0.291139	0.310127	1	0.0125	0.138301		1
217538_at_36129_at	0.0922012	0.0924638	0.390617	0.586207	0		0.137931	1	1	1		0.337964	0.351792	0.939527	0.505747	0.0344828		0	0.931034		0		0.442748	0.475644	0.855943	0.421053	0.0526316		0.0263158	0.973684		0		0.313709	0.324654	0.00547671	0.5	0.0316456		0.025	0.842628		0
204108_at_204107_at	0.526269	0.584971	0.0026434	0	0.0344828		0.758621	0		0		0.632362	0.745343	0.0198848	0.344828	0.528736	1	0.344828	0		1		0.359119	0.375874	0.950785	0.473684	0.394737	1	0	0		0		0.488794	0.534474	1.25855e-07	0.689873	0.531646	1	0.063141	0		0
212176_at_212179_at	0.644025	0.765022	0.000104824	0	0		1	1	1	0		0.761198	0.999057	5.89421e-06	0.333333	0.367816	1	1	1	1	0		0.87134	1.33862	2.63683e-05	0.236842	0.184211	1	1	1	1	0		0.68703	0.842308	0	0.348101	0.443038	1	0.563782	0.911699	1	0
216638_s_at_206346_at	0.337251	0.350987	0.0552523	0.37931	0.275862	1	0.241379	0.206897	1	0		0.6077	0.705266	0.0456266	0.298851	0.45977	1	0.183908	0.149425	1	0		0.389203	0.410861	0.925846	0.342105	0.342105	1	0.263158	0.263158	1	0		0.29569	0.30479	0.0108128	0.303797	0.43038	1	0.285096	0.107692	1	0
217890_s_at_216767_at	0.47754	0.519792	0.00701159	0.0344828	0.275862		0	0.0689655		0		0.342784	0.357244	0.933302	0.149425	0.287356	1	0	0.0344828		0		-0.10503	-0.105418	0.999997	0.368421	0.5	1	0.552632	0		1		0.207713	0.21078	0.129985	0.449367	0.398734	1	0.0317308	0.0128205		0
215737_x_at_214879_x_at	0.194481	0.19699	0.208771	0	0		0.965517	0.172414	1	0		0.75738	0.990041	8.58487e-06	0.218391	0.37931	1	0.666667	0.114943	1	0		0.763348	1.00419	0.0194778	0.315789	0.342105	1	0.552632	0		1		0.60622	0.702924	2.02949e-13	0.411392	0.417722	1	0.220032	0.0626603		1
221487_s_at_221486_at	-0.254337	-0.260044	0.935711	0.275862	0		0	0.448276		0		0.739612	0.949621	4.27602e-05	0.689655	0.298851	1	0.0344828	0.505747		1		0.782673	1.05223	0.00941514	0.421053	0.184211	1	0.526316	0.973684	1	0		0.425614	0.454529	1.58351e-05	0.512658	0.151899	1	0.00625	0.316987		1
204236_at_210786_s_at	0.18462	0.186762	0.224064	0.0344828	0.172414		1	1	1	1		0.71564	0.89865	0.00026887	0.413793	0.471264	1	0.91954	0.942529	1	0		0.652855	0.780259	0.229693	0.421053	0.289474	1	0.657895	0.947368	1	0		0.675387	0.820582	0	0.544304	0.35443	1	0.284455	0.626442	1	0
206791_s_at_211818_s_at	0.0313291	0.0313393	0.513547	0	0.103448		0	0		0		0.612364	0.712696	0.0394657	0.114943	0.298851	1	0	0		0		0.704843	0.87686	0.0948686	0.236842	0.342105	1	0	0.394737		1		0.239835	0.244599	0.0608705	0.0253165	0.196203		0.0128205	0.00625		0
216294_s_at_214929_s_at	0.474808	0.51626	0.00737097	0.137931	0.448276	1	0.275862	0.137931	1	0		0.567237	0.64344	0.130893	0.183908	0.425287	1	0.218391	0.0344828		1		0.135291	0.136125	0.998933	0.105263	0.394737	1	0.421053	0		1		0.218763	0.222357	0.101937	0.132911	0.506329	1	0.151603	0.0189103		1
212251_at_212248_at	0.134091	0.134904	0.310612	0	0		1	1	1	0		0.841693	1.22695	4.89515e-11	0.172414	0.218391	1	1	0.908046	1	0		0.897382	1.45861	1.00192e-06	0.236842	0.0789474		1	0.947368	1	1		0.675418	0.82064	0	0.316456	0.335443	1	0.835417	0.207853	1	0
215575_at_205872_x_at	-0.100369	-0.100708	0.760302	0.37931	0		0	0		0		0.186759	0.188977	0.998829	0.505747	0.195402	1	0.0114943	0.0229885		0		0.602408	0.696918	0.402529	0.473684	0.394737	1	0.5	0.973684	1	0		-0.0662034	-0.0663004	0.989915	0.474684	0.753165	1	0.00641026	0.113301		1
215292_s_at_212748_at	0.12939	0.130119	0.319278	0	0		0	1		0		0.56416	0.638915	0.139914	0.206897	0.241379	1	0	0.931034		1		0.630951	0.742994	0.301742	0.210526	0.289474	1	0	0.552632		1		-0.155493	-0.156765	0.999719	0.120253	0.14557	1	0	0.397756		1
204038_s_at_204037_at	0.228159	0.232247	0.160973	0.206897	0.551724	1	0.0344828	0		0		0.125424	0.126088	0.999852	0.137931	0.563218	1	0.37931	0.0114943		1		0.71024	0.887667	0.0845199	0.131579	0.105263	1	0.657895	0.842105	1	0		0.427106	0.456352	1.43333e-05	0.151899	0.506329	1	0.829006	0.455288	1	0
209845_at_201285_at	-0.107349	-0.107764	0.771336	0.0344828	0		1	1	1	0		0.900533	1.47503	0	0.413793	0.333333	1	0.965517	0.988506	1	0		0.891624	1.42979	2.29683e-06	0.342105	0.131579	1	0.921053	1	1	0		0.635424	0.750461	2.10942e-15	0.398734	0.367089	1	0.564263	0.799359	1	0
221990_at_209552_at	0.223425	0.227258	0.167265	0.0689655	0.206897		0	0		0		0.227754	0.231819	0.99598	0.390805	0.367816	1	0	0.0114943		0		0.453699	0.489349	0.836751	0.315789	0.368421	1	0	0		0		0.25782	0.263772	0.0370322	0.265823	0.455696	1	0.0189103	0.038141		0
212075_s_at_212072_s_at	0.275379	0.282674	0.106089	0.172414	0		0.103448	1	1	1		0.834864	1.20398	1.92986e-10	0.37931	0.310345	1	0.551724	0.931034	1	0		0.794407	1.08327	0.00566303	0.289474	0.289474	1	0.236842	0.973684	1	0		0.486097	0.530937	1.59055e-07	0.335443	0.373418	1	0.100481	0.5125	1	0
211893_x_at_211900_x_at	0.960864	1.95705	0	0.275862	0.172414	1	0.862069	0.896552	1	0		0.400197	0.423883	0.813292	0.298851	0.310345	1	0	0		0		0.654999	0.784004	0.223025	0.394737	0.447368	1	0	0.0263158		0		0.488723	0.534382	1.26629e-07	0.411392	0.386076	1	0.025	0.0570513		0
214899_at_215570_s_at	0.0992043	0.0995317	0.376855	0.655172	0.586207	1	0	0		0		0.333178	0.346399	0.945228	0.632184	0.574713	1	0.0229885	0		0		0.45408	0.489828	0.836051	0.526316	0.5	1	0	0		0		0.110195	0.110644	0.547842	0.607595	0.5	1	0.00641026	0		0
221966_at_43934_at	0.0621249	0.0622051	0.450886	0	0.0344828		0	0.655172		0		0.479567	0.522422	0.494801	0.183908	0.149425	1	0	0.586207		1		0.651012	0.777052	0.235489	0.421053	0.342105	1	0	0.736842		1		0.423174	0.451552	1.8613e-05	0.221519	0.0696203		0	0.620353		0
215945_s_at_202342_s_at	0.0874176	0.0876413	0.400087	0.172414	0.0344828		0.206897	0.862069	1	1		0.452526	0.487873	0.619291	0.505747	0.229885	1	0	0.310345		1		0.848509	1.2508	0.000212831	0.263158	0.289474	1	0.763158	1	1	0		0.757724	0.990849	0	0.518987	0.594937	1	0.373718	0.595833	1	0
218033_s_at_218032_at	0.509847	0.562522	0.00374148	0.0689655	0		0.137931	1	1	0		0.755575	0.985821	1.02142e-05	0.298851	0.321839	1	0.229885	0.988506	1	0		0.638009	0.754808	0.277833	0.315789	0.131579	1	0.184211	0.973684	1	0		0.628447	0.738845	6.77236e-15	0.329114	0.487342	1	0.189103	0.773237	1	0
214889_at_214890_s_at	-0.105015	-0.105403	0.767676	0.551724	0.206897	1	0	0		0		0.229516	0.233679	0.995773	0.494253	0.241379	1	0	0		0		0.618664	0.722838	0.344521	0.315789	0.789474	1	0.131579	0		1		0.529164	0.588984	2.68849e-09	0.588608	0.449367	1	0.0695513	0		0
207004_at_203684_s_at	0.160443	0.161842	0.263867	0.0344828	0.172414		0.448276	0		0		0.258015	0.26398	0.990754	0.183908	0.218391	1	0.091954	0		0		0.294139	0.303091	0.981379	0.315789	0.447368	1	0.342105	0		1		0.215261	0.218682	0.110317	0.373418	0.240506	1	0.0315705	0		0
213936_x_at_214354_x_at	0.384362	0.405168	0.0305899	0.0344828	0.0344828		1	0		0		0.364238	0.381764	0.899043	0.045977	0.287356		0.977011	0		0		0.419297	0.446838	0.891153	0.131579	0.394737	1	0.815789	0		1		0.585383	0.670614	3.65774e-12	0.101266	0.189873	1	0.854808	0.0254808		1
208688_x_at_211501_s_at	0.224267	0.228145	0.166135	0	0		1	1	1	0		0.921456	1.59859	0	0.413793	0.494253	1	1	0.942529	1	0		0.890968	1.4266	2.51333e-06	0.263158	0.289474	1	1	0.921053	1	0		0.844328	1.23606	0	0.259494	0.373418	1	0.930929	0.804647	1	0
213149_at_211150_s_at	-0.0505332	-0.0505763	0.67424	0	0.62069		0.896552	0		0		0.798055	1.09323	7.83106e-08	0.425287	0.816092	1	0.781609	0.62069	1	0		0.632098	0.744903	0.297817	0.394737	0.105263	1	1	0.921053	1	0		0.514836	0.569288	1.13633e-08	0.531646	0.487342	1	0.227083	0.0439103		1
214112_s_at_213315_x_at	-0.0958275	-0.0961225	0.752979	0	0		1	0.965517	1	0		0.861725	1.30001	4.67626e-13	0.114943	0.264368	1	1	0.643678	1	0		0.894719	1.4451	1.48345e-06	0.131579	0.368421	1	0.973684	0.842105	1	0		0.679835	0.828808	0	0.056962	0.240506		0.92484	0.219872	1	1
222003_s_at_221794_at	-0.309912	-0.320448	0.966205	0.344828	0.310345	1	0	0		0		0.319447	0.331031	0.959167	0.482759	0.45977	1	0	0		0		0.859377	1.29096	8.45546e-05	0.552632	0.315789	1	0	0.578947		1		0.215858	0.219307	0.108857	0.43038	0.322785	1	0	0.044391		0
216339_s_at_213451_x_at	0.248111	0.253399	0.136031	0.172414	0.0344828		0	0		0		0.359882	0.37675	0.906928	0.218391	0.310345	1	0	0		0		0.714179	0.895662	0.0774269	0.631579	0.368421	1	0.0263158	0.947368		1		0.351752	0.367442	0.00104584	0.424051	0.708861	1	0	0.214744		1
204131_s_at_210655_s_at	0.099586	0.0999172	0.376109	0	0.689655		1	0		0		0.497084	0.545426	0.411431	0.241379	0.701149	1	0.988506	0.0804598		1		0.762196	1.00143	0.0202628	0.394737	0.789474	1	0.973684	0.342105	1	0		0.701806	0.87085	0	0.259494	0.386076	1	0.816026	0.0125		1
217190_x_at_211235_s_at	-0.185365	-0.187533	0.874927	0.0689655	0.310345		0	0		0		0.0634783	0.0635638	0.999986	0.275862	0.298851	1	0	0		0		0.335036	0.348491	0.965201	0.368421	0.289474	1	0	0		0		-0.0119952	-0.0119958	0.950228	0.341772	0.373418	1	0	0		0
210224_at_210223_s_at	0.630017	0.741444	0.000167333	0	0		0.310345	0		0		0.80506	1.11283	2.91095e-08	0.264368	0.275862	1	0.402299	0.0229885		1		0.590673	0.678699	0.444717	0.184211	0.342105	1	0.105263	0		1		0.166538	0.168103	0.275873	0.443038	0.170886	1	0.10016	0		1
204956_at_211364_at	0.154537	0.155785	0.274057	0.137931	0		0.37931	1	1	1		0.437295	0.468882	0.683558	0.264368	0.114943	1	0.413793	0.965517	1	0		0.48696	0.532068	0.766834	0.184211	0.0789474		0.342105	0.947368	1	1		0.11495	0.11546	0.524024	0.405063	0.0443038		0.170673	0.817147	1	1
207717_s_at_214154_s_at	0.019377	0.0193794	0.537821	0.241379	0.448276	1	0.241379	0		1		0.283549	0.291538	0.98227	0.37931	0.471264	1	0.114943	0		1		0.447372	0.481409	0.848062	0.342105	0.342105	1	0.973684	0.342105	1	0		0.293935	0.302868	0.0115143	0.35443	0.360759	1	0.329968	0		1
208348_s_at_209682_at	-0.133947	-0.134757	0.810812	0.275862	0		0	1		0		0.318655	0.330149	0.95987	0.517241	0.298851	1	0	0.850575		1		0.169167	0.170809	0.99792	0.236842	0.263158	1	0.0263158	1		1		-0.0331021	-0.0331142	0.971933	0.5	0.196203	1	0.0253205	0.716026		1
213672_at_213671_s_at	0.286377	0.294615	0.0953542	0.0344828	0		0.275862	1	1	0		0.609954	0.708848	0.0425661	0.413793	0.287356	1	0.206897	0.885057	1	0		0.291891	0.300632	0.982032	0.368421	0.236842	1	0	0.921053		1		0.296253	0.305408	0.0105953	0.556962	0.316456	1	0.0690705	0.480769		1
201377_at_214695_at	-0.395949	-0.418835	0.990081	0.0344828	0		1	0.965517	1	0		0.814057	1.13894	7.41521e-09	0.344828	0.206897	1	0.942529	0.816092	1	0		0.638271	0.755251	0.276955	0.236842	0.131579	1	0.842105	0.815789	1	0		0.234182	0.238609	0.0703839	0.512658	0.158228	1	0.194872	0.297436	1	0
212580_at_208908_s_at	0.183978	0.186097	0.22508	0.0689655	0.0344828		0.655172	0.793103	1	0		0.299438	0.308903	0.974047	0.367816	0.632184	1	0.045977	0.0689655		0		0.538202	0.60162	0.624371	0.210526	0.236842	1	0.894737	0.947368	1	0		-0.0344671	-0.0344808	0.97301	0.183544	0.664557	1	0.208814	0.176122	1	0
201940_at_201941_at	-0.137178	-0.138048	0.81532	0.0344828	0		0.758621	0.965517	1	0		0.918478	1.57921	0	0.310345	0.37931	1	0.977011	0.942529	1	0		0.714921	0.897179	0.076134	0.184211	0.210526	1	0.842105	1	1	0		0.598993	0.691575	5.70544e-13	0.556962	0.240506	1	0.297115	0.531731	1	0
211769_x_at_221473_x_at	0.880999	1.38021	3.85114e-12	0.172414	0.0344828		1	1	1	1		0.959195	1.93574	0	0.195402	0.206897	1	1	0.988506	1	0		0.954675	1.88206	1.96176e-13	0.263158	0.315789	1	1	1	1	0		0.906119	1.5054	0	0.21519	0.227848	1	0.98109	0.924519	1	0
202301_s_at_202302_s_at	0.542129	0.607166	0.00185282	0	0		1	1	1	0		0.837635	1.21319	1.119e-10	0.149425	0.241379	1	0.977011	1	1	0		0.855346	1.27574	0.000120717	0.157895	0.0526316		1	1	1	1		0.749873	0.972664	0	0.126582	0.196203	1	0.848237	0.893109	1	0
208392_x_at_209761_s_at	0.369672	0.388043	0.0371405	0.0344828	0.137931		0.931034	1	1	1		0.606758	0.703774	0.0469522	0.563218	0.275862	1	0.0344828	0.977011		1		0.6793	0.827812	0.153582	0.552632	0.236842	1	0.0263158	1		1		0.800441	1.09984	0	0.626582	0.303797	1	0.0814103	0.766827		1
201147_s_at_201150_s_at	-0.183031	-0.185117	0.872373	0.103448	0.37931	1	0	0		0		0.662129	0.796596	0.0057705	0.344828	0.54023	1	0.0229885	0.0229885		0		0.959994	1.94583	1.12133e-14	0.394737	0.421053	1	0.868421	0.973684	1	0		0.828659	1.18384	0	0.664557	0.525316	1	0.241506	0.691667	1	0
205535_s_at_210273_at	0.0838114	0.0840084	0.40726	0.551724	0.0344828		0	0		0		0.453062	0.488546	0.616936	0.517241	0.149425	1	0	0		0		0.754704	0.983796	0.0259478	0.447368	0.263158	1	0.263158	0.921053	1	0		0.0835649	0.0837602	0.675415	0.474684	0.14557	1	0	0.0948718		0
211327_x_at_211863_x_at	0.46228	0.500207	0.00921647	0	0		0.965517	0.655172	1	0		0.752263	0.978148	1.3958e-05	0.0804598	0.149425		0.965517	0.229885	1	1		0.758651	0.993029	0.0228245	0.184211	0.210526	1	0.368421	0.105263	1	0		0.256391	0.262242	0.0386004	0.0696203	0.132911		0.392147	0.100962	1	1
212492_s_at_215616_s_at	0.498819	0.547732	0.00467296	0.0689655	0.275862		1	0.103448	1	1		0.67084	0.812269	0.00379789	0.195402	0.367816	1	0.954023	0.045977		1		0.720087	0.907826	0.0675155	0.289474	0.368421	1	1	0		1		0.682329	0.833459	0	0.139241	0.367089	1	0.760577	0.0251603		1
213698_at_219924_s_at	0.706376	0.879913	8.81645e-06	0.0344828	0.0344828		0.965517	0.793103	1	0		0.825696	1.17446	1.05536e-09	0.183908	0.321839	1	0.689655	0.287356	1	0		0.881104	1.38068	8.85331e-06	0.315789	0.263158	1	0.868421	0.236842	1	0		0.508393	0.56056	2.11236e-08	0.240506	0.405063	1	0.373397	0.131891	1	0
204325_s_at_210631_at	-0.248915	-0.254256	0.931917	0	0.482759		0.241379	0		0		0.298086	0.307418	0.974857	0.241379	0.551724	1	0.321839	0		1		-0.00133936	-0.00133936	0.999949	0.105263	0.473684	1	0.131579	0		1		0.117416	0.11796	0.511622	0.183544	0.582278	1	0.0700321	0		0
211476_at_213782_s_at	-0.0195298	-0.0195323	0.615376	0.310345	0.137931	1	0	0		0		0.17177	0.17349	0.999276	0.37931	0.275862	1	0	0		0		0.865066	1.31313	4.96333e-05	0.394737	0.131579	1	0.973684	0.973684	1	0		0.398029	0.421305	8.93112e-05	0.487342	0.341772	1	0	0.0251603		0
211672_s_at_217817_at	-0.136887	-0.137752	0.814917	0.103448	0		0.931034	0.965517	1	1		0.466134	0.505119	0.557862	0.586207	0.367816	1	0.701149	0.862069	1	0		0.711089	0.889383	0.0829585	0.552632	0.763158	1	0.289474	0.157895	1	0		0.630182	0.741718	5.10703e-15	0.531646	0.702532	1	0.226763	0.347756	1	0
207580_at_207581_s_at	0.445896	0.479566	0.0121752	0.413793	0.137931	1	0	0		0		0.217705	0.221246	0.996996	0.62069	0.402299	1	0	0		0		0.31541	0.326542	0.974074	0.526316	0.342105	1	0	0		0		0.306698	0.316896	0.00719045	0.613924	0.512658	1	0.00641026	0		0
201674_s_at_201675_at	-0.0361294	-0.0361451	0.64731	0.0344828	0		0.172414	1	1	0		0.886444	1.40508	0	0.517241	0.54023	1	0.517241	0.804598	1	0		0.863921	1.3086	5.54158e-05	0.263158	0.210526	1	0.894737	1	1	0		0.611618	0.711503	9.17044e-14	0.474684	0.151899	1	0.113462	0.429647	1	0
204683_at_213620_s_at	0.618263	0.722188	0.000242699	0	0.0344828		1	1	1	0		0.711787	0.890796	0.000350435	0.344828	0.505747	1	0.206897	0.0689655		1		0.939301	1.73208	9.39578e-11	0.394737	0.394737	1	0.842105	0.947368	1	0		0.775447	1.03385	0	0.360759	0.639241	1	0.277885	0.252244	1	0
216077_s_at_206823_at	0.288035	0.296422	0.0938026	0	0.310345		0	0		0		0.367382	0.385393	0.89304	0.275862	0.37931	1	0	0		0		0.455167	0.491198	0.834038	0.157895	0.473684	1	0	0		0		0.0581011	0.0581666	0.780403	0.21519	0.487342	1	0.0126603	0		0
211990_at_211991_s_at	0.352324	0.368094	0.0461723	0.172414	0.172414	1	1	1	1	0		0.886707	1.4063	0	0.586207	0.678161	1	0.252874	0.137931	1	0		0.913819	1.5502	5.95378e-08	0.552632	0.605263	1	1	0.894737	1	0		0.924408	1.61851	0	0.696203	0.727848	1	0.841346	0.448878	1	0
222196_at_59433_at	0.24978	0.255178	0.134062	0.482759	0		0.137931	0.965517	1	1		0.466939	0.506148	0.554136	0.528736	0.137931	1	0	0.885057		1		0.420468	0.448261	0.889575	0.526316	0.131579	1	0	0.921053		1		0.0498494	0.0498908	0.809645	0.550633	0.056962		0.0126603	0.880449		0
216510_x_at_211430_s_at	0.716692	0.90081	5.42545e-06	0.344828	0.517241	1	0.62069	0.931034	1	0		0.483672	0.527766	0.475276	0.551724	0.62069	1	0.0114943	0.091954		0		0.69707	0.861579	0.111051	0.631579	0.789474	1	0.131579	0.552632	1	0		0.666612	0.804621	0	0.702532	0.822785	1	0.126763	0.373558	1	0
45288_at_221552_at	0.448828	0.483231	0.0115964	0	0.586207		0.482759	0		0		0.607254	0.704559	0.0462505	0.471264	0.413793	1	0.0689655	0.0114943		0		0.721453	0.910669	0.0653464	0.236842	0.368421	1	0.815789	0.0263158		1		0.663735	0.799461	0	0.481013	0.556962	1	0.424199	0.0314103		1
202207_at_202208_s_at	0.718191	0.903898	5.04506e-06	0	0		1	1	1	0		0.621507	0.727456	0.0292321	0.264368	0.655172	1	0.54023	0.310345	1	0		0.738511	0.947195	0.0420418	0.315789	0.5	1	0.421053	0.105263	1	0		0.811625	1.13177	0	0.417722	0.677215	1	0.379487	0.277564	1	0
206971_at_214104_at	-0.129084	-0.129808	0.803906	0.275862	0.448276	1	0	0		0		0.203598	0.206484	0.998028	0.425287	0.471264	1	0	0.0114943		0		0.150029	0.15117	0.998568	0.342105	0.315789	1	0.0526316	0.236842		1		0.081513	0.0816943	0.684613	0.373418	0.341772	1	0.0565705	0.146314		1
222053_at_213211_s_at	0.255246	0.261016	0.127735	0.448276	0.37931	1	0	0		0		0.288541	0.296974	0.979975	0.609195	0.597701	1	0	0.045977		0		0.0832026	0.0833954	0.999641	0.263158	0.526316	1	0	0		0		0.0406632	0.0406857	0.839204	0.316456	0.474684	1	0	0.00625		0
205650_s_at_205649_s_at	0.212288	0.215566	0.182623	0.172414	0.551724	1	0.0344828	0		0		0.195639	0.198194	0.998455	0.229885	0.425287	1	0.0229885	0		0		0.482609	0.526381	0.777002	0.236842	0.421053	1	0.0263158	0		0		0.584623	0.669458	4.04454e-12	0.259494	0.386076	1	0.0636218	0.0383013		0
64899_at_218509_at	0.10789	0.108311	0.359978	0.241379	0.275862	1	0.0344828	0		0		0.829084	1.1852	5.73508e-10	0.344828	0.402299	1	0.172414	0.137931	1	0		0.665578	0.802762	0.191335	0.447368	0.368421	1	0.0263158	0.105263		1		0.509299	0.561783	1.93794e-08	0.411392	0.316456	1	0.0445513	0.0762821		0
208798_x_at_213650_at	0.20141	0.204202	0.198367	0	0.0689655		1	1	1	0		0.518931	0.574875	0.310732	0.471264	0.195402	1	0.977011	0.862069	1	0		0.791125	1.07443	0.00656517	0.342105	0.157895	1	0.973684	0.815789	1	0		0.585274	0.670447	3.71125e-12	0.506329	0.189873	1	0.671474	0.663782	1	0
46142_at_219136_s_at	0.174482	0.176286	0.240367	0.0344828	0.586207		0.827586	0		0		0.331125	0.344092	0.947533	0.298851	0.195402	1	0.045977	0		0		0.426285	0.455348	0.881464	0.342105	0.447368	1	0.447368	0		1		0.247372	0.252612	0.0497515	0.310127	0.253165	1	0.221474	0		1
217020_at_208530_s_at	0.122441	0.123059	0.332248	0	0.241379		0.965517	0		0		0.584483	0.669244	0.0871239	0.149425	0.37931	1	1	0		1		0.338121	0.351969	0.963588	0.157895	0.131579	1	1	0		1		0.327365	0.339874	0.00313162	0.0886076	0.272152		0.918429	0		0
208593_x_at_211897_s_at	-0.0631512	-0.0632353	0.697143	0.103448	0.275862	1	0.172414	0		1		0.476538	0.518495	0.509158	0.126437	0.54023	1	0.0689655	0		0		0.256715	0.262589	0.989903	0.184211	0.368421	1	0.0526316	0		0		0.188317	0.190592	0.190752	0.101266	0.544304	1	0.0637821	0		0
200646_s_at_200649_at	0.647093	0.770281	9.42622e-05	0.0344828	0.0344828		0.965517	1	1	0		0.80059	1.10025	5.51282e-08	0.356322	0.241379	1	0.83908	0.942529	1	0		0.941981	1.75535	3.79403e-11	0.5	0.473684	1	0.921053	1	1	0		0.518824	0.57473	7.67501e-09	0.278481	0.278481	1	0.614263	0.563462	1	0
214247_s_at_202196_s_at	-0.370007	-0.388432	0.985162	0.310345	0.655172	1	0.103448	0		1		-0.0208893	-0.0208924	1	0.563218	0.551724	1	0	0		0		0.97427	2.17016	0	0.315789	0.342105	1	0.973684	0.973684	1	0		0.901057	1.47781	0	0.689873	0.683544	1	0.728846	0.456731	1	0
222112_at_222113_s_at	-0.0614813	-0.0615589	0.694152	0.310345	0		0	1		0		0.452153	0.487404	0.620926	0.298851	0.195402	1	0	0.988506		1		0.353918	0.369915	0.954272	0.447368	0.236842	1	0	1		1		0.238994	0.243707	0.0622201	0.303797	0.0316456		0	0.98734		0
212154_at_212157_at	0.359435	0.376237	0.042293	0.37931	0		0	0.965517		0		0.547753	0.615165	0.194059	0.402299	0.16092	1	0.137931	0.689655	1	0		0.787648	1.06521	0.00764102	0.184211	0.105263	1	0.631579	1	1	0		0.568379	0.645125	3.20139e-11	0.56962	0.139241	1	0.139583	0.861378	1	0
210618_at_203911_at	0.207861	0.210935	0.188943	0.310345	0.172414	1	0	0.137931		1		0.215758	0.219203	0.997163	0.321839	0.252874	1	0	0.091954		0		0.564216	0.638996	0.538185	0.315789	0.315789	1	0	0.210526		1		-0.0198951	-0.0198977	0.959546	0.265823	0.5	1	0	0.512981		1
212006_at_212008_at	0.589171	0.676396	0.00056658	0	0.137931		1	0.965517	1	1		0.86962	1.33152	5.4956e-14	0.275862	0.356322	1	0.977011	0.862069	1	0		0.71783	0.903153	0.0712005	0.210526	0.157895	1	1	0.973684	1	0		0.487255	0.532455	1.43882e-07	0.449367	0.139241	1	0.582853	0.462019	1	0
208956_x_at_208955_at	-0.224592	-0.228487	0.912898	0	0		1	1	1	0		0.93482	1.69531	0	0.471264	0.413793	1	1	0.977011	1	0		0.746138	0.964184	0.0337765	0.315789	0.0526316		1	1	1	1		0.669003	0.808936	0	0.506329	0.139241	1	0.9875	0.949038	1	0
201038_s_at_201051_at	-0.0101301	-0.0101305	0.596934	0	0.0344828		1	1	1	0		0.861682	1.29984	4.72844e-13	0.252874	0.310345	1	0.942529	1	1	0		0.823096	1.16634	0.00124743	0.263158	0.289474	1	0.842105	1	1	0		0.801231	1.10204	0	0.487342	0.386076	1	0.404968	0.99375	1	0
202270_at_202269_x_at	0.60117	0.694977	0.000404145	0.0689655	0.172414		1	1	1	1		0.63122	0.743442	0.0207394	0.609195	0.586207	1	0.0574713	0.0804598		0		0.687183	0.842598	0.133788	0.5	0.421053	1	0.657895	0.789474	1	0		0.697152	0.861737	0	0.537975	0.708861	1	0.208814	0.202083	1	0
211271_x_at_212016_s_at	-0.376913	-0.396457	0.98663	0	0.0689655		1	0.965517	1	0		0.861994	1.30105	4.36096e-13	0.436782	0.54023	1	0.988506	0.91954	1	0		0.802421	1.10537	0.00386936	0.368421	0.263158	1	1	0.868421	1	0		0.76313	1.00367	0	0.531646	0.35443	1	0.823878	0.620833	1	0
209256_s_at_209254_at	-0.292265	-0.301041	0.958075	0.37931	0.137931	1	0	0.137931		1		0.395232	0.417985	0.827452	0.712644	0.183908	1	0	0.586207		1		0.527863	0.587178	0.656313	0.236842	0.157895	1	0.0263158	0.578947		1		-0.0376969	-0.0377148	0.975424	0.405063	0.183544	1	0.00625	0.323558		1
214790_at_202319_at	0.214268	0.21764	0.179836	0	0		1	0.689655	1	0		0.244312	0.249355	0.993607	0.264368	0.252874	1	0.770115	0.528736	1	0		0.63761	0.754136	0.279168	0.263158	0.263158	1	0.815789	0.631579	1	0		0.168439	0.17006	0.267792	0.443038	0.335443	1	0.321795	0.120032	1	0
215120_s_at_215495_s_at	0.115119	0.115631	0.34611	0.206897	0.137931	1	0	0		0		0.259815	0.26591	0.990305	0.241379	0.413793	1	0	0.0114943		0		0.749583	0.972003	0.0304494	0.605263	0.421053	1	0.0789474	0.921053		1		-0.014829	-0.0148301	0.95375	0.278481	0.417722	1	0	0.101923		1
212015_x_at_211270_x_at	0.569022	0.646075	0.000965695	0	0		1	1	1	0		0.982013	2.35111	0	0.471264	0.425287	1	0.954023	0.942529	1	0		0.969889	2.09042	0	0.421053	0.394737	1	0.868421	0.947368	1	0		0.870674	1.33586	0	0.639241	0.594937	1	0.626763	0.551603	1	0
564_at_214679_x_at	-0.313798	-0.324752	0.96782	0.0344828	0.0344828		0.62069	0.0344828		0		0.592767	0.681922	0.0701234	0.126437	0.206897	1	0.356322	0		1		0.891803	1.43066	2.24073e-06	0.289474	0.289474	1	1	0.973684	1	0		0.551097	0.619956	2.47529e-10	0.208861	0.265823	1	0.785897	0.240865	1	0
217271_at_40562_at	0.230633	0.234858	0.157741	0.103448	0		0	0.827586		0		0.304526	0.314501	0.970794	0.494253	0.114943	1	0	0.45977		1		0.581271	0.664381	0.478342	0.368421	0.315789	1	0	1		1		0.0495671	0.0496077	0.810601	0.411392	0.21519	1	0	0.861699		1
217442_at_213948_x_at	0.384922	0.405825	0.0303588	0.0689655	0.0689655		0	0.137931		0		0.425556	0.454458	0.729026	0.149425	0.183908	1	0	0.0804598		0		0.680349	0.829764	0.150864	0.131579	0.131579	1	0	0.263158		1		0.0830141	0.0832056	0.677895	0.0822785	0.291139		0	0.221474		1
202924_s_at_202925_s_at	0.213295	0.216621	0.181202	0.0344828	0		0.793103	0.482759	1	0		0.796083	1.08782	1.02344e-07	0.275862	0.195402	1	0.701149	0.781609	1	0		0.8244	1.1704	0.001152	0.236842	0.157895	1	0.289474	0.236842	1	0		0.261492	0.267709	0.033236	0.170886	0.0822785		0.266026	0.0629808		1
200717_x_at_217092_x_at	0.649343	0.774161	8.71215e-05	0.37931	0.172414	1	0.965517	0.793103	1	0		0.784388	1.05668	4.56441e-07	0.045977	0.172414		1	0.977011	1	1		0.886785	1.40667	4.37936e-06	0.0526316	0.157895		1	0.973684	1	1		0.870603	1.33557	0	0.474684	0.202532	1	1	0.816987	1	0
222253_s_at_206819_at	0.280529	0.288257	0.100967	0.586207	0.413793	1	0	0		0		0.376201	0.395627	0.874735	0.54023	0.563218	1	0	0		0		0.345247	0.360038	0.959612	0.368421	0.473684	1	0	0		0		0.365598	0.383333	0.000528816	0.373418	0.468354	1	0.0641026	0.0641026		0
205028_at_211701_s_at	0.154936	0.156194	0.273363	0.517241	0.172414	1	0	0		0		0.386738	0.407958	0.849909	0.781609	0.586207	1	0	0		0		0.444633	0.477991	0.852769	0.447368	0.342105	1	0	0.0526316		0		0.129082	0.129806	0.452896	0.481013	0.297468	1	0	0.0572115		0
214047_s_at_214048_at	0.133531	0.134333	0.311641	0	0.103448		1	0.965517	1	1		0.711177	0.889561	0.000365191	0.310345	0.333333	1	0.954023	0.862069	1	0		0.620545	0.725891	0.337896	0.131579	0.184211	1	0.973684	0.631579	1	0		0.26978	0.276627	0.0258121	0.506329	0.322785	1	0.372756	0.252564	1	0
214677_x_at_215214_at	0.50549	0.556653	0.00408909	0.344828	0.275862	1	1	0.655172	1	0		0.408505	0.433815	0.787872	0.712644	0.551724	1	0.183908	0		1		0.780055	1.04551	0.0104687	0.789474	0.657895	1	0.736842	0.157895	1	0		0.785319	1.0591	0	0.879747	0.651899	1	0.411859	0.101763	1	0
211812_s_at_211379_x_at	0.347433	0.362522	0.0489883	0.448276	0.241379	1	0	0.0344828		0		0.29248	0.301276	0.977985	0.436782	0.494253	1	0.0229885	0.0689655		0		0.899613	1.47019	7.12347e-07	0.210526	0.315789	1	0.868421	0.973684	1	0		0.346808	0.361811	0.00132012	0.626582	0.544304	1	0.0758013	0.190064		1
31861_at_215980_s_at	0.266293	0.27287	0.115535	0	0.0344828		0.827586	0.137931	1	0		0.5811	0.664123	0.0948039	0.137931	0.298851	1	0.770115	0.114943	1	0		0.421884	0.449981	0.887643	0.157895	0.526316	1	0.894737	0		1		0.162721	0.16418	0.292429	0.0126582	0.506329		0.462019	0.0254808		0
200756_x_at_200757_s_at	-0.107689	-0.108108	0.771867	0.275862	0		0	0.758621		0		0.838261	1.21529	9.87253e-11	0.344828	0.287356	1	0.0804598	0.896552		1		0.840234	1.22197	0.00039964	0.263158	0.263158	1	0.342105	1	1	0		0.61548	0.717696	5.12923e-14	0.272152	0.164557	1	0.0378205	0.589263		1
207355_at_210923_at	0.197369	0.199994	0.2044	0.137931	0		0	0.448276		0		0.583254	0.66738	0.0898639	0.390805	0.091954		0	0.482759		0		0.52688	0.585816	0.659273	0.394737	0.157895	1	0	0.921053		1		0.203625	0.206511	0.141563	0.405063	0.0443038		0	0.658814		0
211162_x_at_200831_s_at	0.037996	0.0380143	0.499971	0.0344828	0.0689655		0	0		0		0.695032	0.857626	0.00101699	0.62069	0.701149	1	0	0.367816		1		0.722098	0.912015	0.0643384	0.473684	0.736842	1	0.0263158	0.105263		1		0.652581	0.779781	0	0.310127	0.734177	1	0.0126603	0.171474		1
202317_s_at_202316_x_at	-0.487984	-0.533411	0.998214	0	0.482759		1	0		0		0.494045	0.541397	0.425852	0.126437	0.563218	1	0.931034	0		1		0.654379	0.78292	0.224944	0.184211	0.578947	1	1	0.105263	1	0		0.391195	0.41321	0.000132817	0.0443038	0.35443		0.645513	0.0125		0
208917_x_at_208919_s_at	0.0439733	0.0440017	0.487793	0.206897	0.0344828		0.0689655	1		0		0.613424	0.714393	0.0381575	0.425287	0.402299	1	0.471264	0.988506	1	0		0.497189	0.545565	0.741704	0.394737	0.289474	1	0	0.973684		1		0.453476	0.489068	2.20436e-06	0.424051	0.272152	1	0.0751603	0.812179		1
213071_at_213068_at	-0.062711	-0.0627934	0.696356	0.103448	0.413793	1	0	0		0		0.157621	0.158946	0.999547	0.229885	0.632184	1	0	0		0		0.905834	1.50381	2.57781e-07	0.631579	0.473684	1	0.921053	0.973684	1	0		0.577879	0.659273	9.72067e-12	0.632911	0.544304	1	0.126923	0.171154	1	0
212635_at_209226_s_at	0.0749796	0.0751206	0.424937	0	0.0344828		1	1	1	0		0.69454	0.856674	0.00104722	0.298851	0.344828	1	0.954023	0.91954	1	0		0.873642	1.34826	2.0639e-05	0.131579	0.368421	1	1	0.947368	1	0		0.489388	0.535255	1.19484e-07	0.246835	0.411392	1	0.645994	0.532692	1	0
210536_s_at_216989_at	-0.157927	-0.15926	0.842752	0.551724	0.0344828		0	0.517241		0		0.370858	0.389418	0.886085	0.448276	0.195402	1	0	0.37931		1		0.325725	0.338038	0.969697	0.184211	0.184211	1	0	0.578947		1		0.429049	0.45873	1.25766e-05	0.563291	0.164557	1	0.0128205	0.530609		1
203392_s_at_213980_s_at	0.374276	0.393387	0.0349835	0.103448	0		1	1	1	1		0.597818	0.689745	0.0609827	0.252874	0.264368	1	0.91954	0.908046	1	0		0.839756	1.22035	0.000413717	0.315789	0.157895	1	0.973684	0.947368	1	0		0.766619	1.01208	0	0.367089	0.518987	1	0.817468	0.652083	1	0
204689_at_215933_s_at	0.878677	1.36993	5.54645e-12	0.103448	0.241379	1	0.965517	0.931034	1	0		0.941733	1.75315	0	0.310345	0.425287	1	0.977011	0.977011	1	0		0.848386	1.25037	0.000214917	0.289474	0.263158	1	0.947368	0.842105	1	0		0.768804	1.0174	0	0.291139	0.373418	1	0.753526	0.51891	1	0
215677_s_at_203754_s_at	-0.256111	-0.261942	0.936919	0.0344828	0.137931		0	0		0		0.220324	0.223996	0.996756	0.126437	0.436782	1	0	0		0		0.394252	0.416825	0.920766	0.342105	0.236842	1	0	0		0		0.020966	0.0209691	0.891893	0.234177	0.348101	1	0	0.00641026		0
212197_x_at_214694_at	-0.245814	-0.250953	0.929675	0	0.0689655		1	0		0		0.625504	0.733996	0.0254606	0.275862	0.241379	1	0.252874	0		1		0.515248	0.569848	0.693202	0.210526	0.131579	1	1	0		1		-0.115178	-0.115691	0.998349	0.170886	0.151899	1	0.606891	0		1
216593_s_at_215242_at	0.125096	0.125754	0.327271	0	0.275862		1	0		0		0.491708	0.53831	0.436971	0.413793	0.517241	1	0.770115	0		1		0.254289	0.259993	0.990308	0.184211	0.5	1	0.342105	0		1		0.230262	0.234466	0.077607	0.424051	0.462025	1	0.150321	0.0192308		1
203207_s_at_203208_s_at	0.298041	0.307368	0.0847962	0	0		0.310345	0.586207	1	0		0.764292	1.00646	4.30799e-06	0.241379	0.275862	1	0.793103	0.896552	1	0		0.86106	1.29743	7.24993e-05	0.157895	0.263158	1	0.868421	1	1	0		0.40122	0.425102	7.38952e-05	0.253165	0.183544	1	0.323077	0.627564	1	0
211357_s_at_217238_s_at	0.0590659	0.0591348	0.45709	0.37931	0.586207	1	0	0		0		0.162393	0.163844	0.999469	0.344828	0.505747	1	0	0		0		0.315229	0.326341	0.974146	0.552632	0.473684	1	0	0		0		0.731324	0.931569	0	0.506329	0.588608	1	0.0701923	0.0637821		0
201685_s_at_201683_x_at	0.0097874	0.00978771	0.557193	0	0.0344828		1	0.62069	1	0		0.471018	0.511378	0.535135	0.218391	0.275862	1	0.83908	0.781609	1	0		0.783982	1.05562	0.00891987	0.342105	0.5	1	0.921053	0.473684	1	0		0.252634	0.258224	0.0429765	0.202532	0.373418	1	0.392147	0.169231	1	0
209996_x_at_214118_x_at	0.0247977	0.0248028	0.526826	0.172414	0		0	0.689655		0		0.337865	0.35168	0.93965	0.287356	0.252874	1	0	0.551724		1		0.371728	0.390427	0.941375	0.342105	0.184211	1	0	0.842105		1		0.166061	0.167614	0.277914	0.202532	0.613924	1	0	0.119071		1
205357_s_at_208016_s_at	-0.149665	-0.150798	0.832147	0.0344828	0.206897		0.965517	0		0		0.284763	0.292858	0.981734	0.183908	0.505747	1	0.83908	0		1		0.823931	1.16894	0.00118559	0.447368	0.315789	1	1	0.684211	1	0		0.513661	0.567691	1.2739e-08	0.189873	0.341772	1	0.816667	0.108013	1	0
215703_at_205043_at	-0.021025	-0.0210281	0.618287	0.551724	0.137931	1	0	0		0		0.118655	0.119216	0.999884	0.724138	0.252874	1	0	0		0		0.0929698	0.0932391	0.999557	0.657895	0.315789	1	0	0		0		0.23283	0.237179	0.072816	0.582278	0.246835	1	0.00625	0.0253205		0
205080_at_208530_s_at	-0.353988	-0.369996	0.981255	0	0.241379		0.310345	0		0		0.480744	0.523952	0.489209	0.114943	0.37931	1	0.37931	0		1		0.810958	1.12982	0.00249335	0.184211	0.131579	1	0.973684	0		1		0.362455	0.379709	0.000619787	0.0822785	0.272152		0.323077	0		0
215205_x_at_208889_s_at	0.0308156	0.0308253	0.514592	0.241379	0.344828	1	0	0		0		0.192787	0.195231	0.998585	0.298851	0.252874	1	0	0		0		0.432442	0.462897	0.872373	0.552632	0.368421	1	0	0		0		0.131261	0.132023	0.441979	0.240506	0.240506	1	0	0.00641026		0
37965_at_37966_at	0.526061	0.584684	0.00265541	0	0.103448		0.689655	0.448276	1	1		0.856366	1.27956	1.79723e-12	0.310345	0.298851	1	0.793103	0.781609	1	0		0.852519	1.2653	0.000153451	0.421053	0.210526	1	0.973684	0.868421	1	0		0.700256	0.867802	0	0.227848	0.310127	1	0.289904	0.214583	1	0
221593_s_at_200962_at	-0.0641835	-0.0642718	0.698986	0.0344828	0.137931		1	1	1	1		0.0906222	0.0908715	0.99996	0.333333	0.344828	1	0.942529	0.885057	1	0		0.797514	1.09175	0.00490244	0.263158	0.184211	1	0.973684	0.947368	1	0		0.59574	0.686518	8.98726e-13	0.291139	0.126582	1	0.684295	0.710096	1	0
210816_s_at_209164_s_at	0.165048	0.166572	0.256044	0.0344828	0.0344828		0.896552	0		0		0.687789	0.843747	0.00154809	0.16092	0.275862	1	0.517241	0		1		0.837119	1.21147	0.000499311	0.210526	0.236842	1	0.631579	0.0263158		1		0.272949	0.280048	0.0233591	0.107595	0.177215	1	0.589904	0.0251603		1
209499_x_at_209500_x_at	0.86612	1.31734	3.43727e-11	0.206897	0.137931	1	0.482759	1	1	0		0.834993	1.2044	1.88226e-10	0.298851	0.298851	1	0.517241	1	1	0		0.889698	1.42048	2.98527e-06	0.289474	0.368421	1	0.394737	0.921053	1	0		0.6689	0.808749	0	0.259494	0.28481	1	0.151763	0.531731	1	0
219241_x_at_219919_s_at	0.0971899	0.0974977	0.3808	0	0.103448		0	0		0		0.58464	0.669483	0.0867774	0.229885	0.0804598		0	0		0		0.626236	0.735199	0.318006	0.342105	0.342105	1	0.0526316	0		0		0.323871	0.335966	0.00362629	0.246835	0.101266	1	0.00641026	0		0
205442_at_210493_s_at	0.0717823	0.071906	0.43137	0.241379	0.172414	1	0.103448	0		1		0.189851	0.192183	0.998709	0.586207	0.321839	1	0.0229885	0		0		0.0539723	0.0540248	0.999812	0.289474	0.289474	1	0.157895	0		1		0.197134	0.199748	0.161301	0.594937	0.468354	1	0.158654	0.0125		1
205737_at_210508_s_at	0.120056	0.120638	0.336742	0.0689655	0.0689655		0	0		0		0.429714	0.459546	0.713363	0.275862	0.275862	1	0	0		0		0.313252	0.324147	0.974916	0.342105	0.342105	1	0	0		0		0.445455	0.479016	3.98511e-06	0.5	0.303797	1	0.189904	0		1
204564_at_212753_at	-0.0186024	-0.0186045	0.613567	0.241379	0.0344828		0.103448	1	1	1		0.388489	0.410019	0.845461	0.298851	0.241379	1	0.149425	0.896552	1	0		0.738041	0.946163	0.0425929	0.184211	0.0526316		0.473684	0.947368	1	1		0.282234	0.290108	0.0172537	0.139241	0.265823	1	0.176923	0.601442	1	0
214543_x_at_212636_at	0.378621	0.398449	0.0330358	0.0689655	0.206897		0	0.413793		1		0.287109	0.295413	0.980658	0.310345	0.310345	1	0.0574713	0.54023		1		0.576224	0.656791	0.496246	0.368421	0.368421	1	0.710526	1	1	0		0.469764	0.509767	6.20964e-07	0.107595	0.563291	1	0.025	0.442147		1
222206_s_at_215859_at	-0.155802	-0.157081	0.840065	0.275862	0		0	0.482759		0		-0.0909853	-0.0912376	1	0.574713	0.321839	1	0.494253	0.0114943		1		0.610851	0.710277	0.372272	0.447368	0.394737	1	0	0.0263158		0		0.125389	0.126053	0.471451	0.493671	0.487342	1	0.0625	0.00641026		0
211112_at_209400_at	0.076847	0.0769988	0.421188	0.344828	0.172414	1	0	0		0		0.298336	0.307692	0.974708	0.436782	0.609195	1	0	0.0114943		0		0.528927	0.588654	0.653095	0.315789	0.236842	1	0	0		0		0.353833	0.369818	0.000946646	0.398734	0.373418	1	0.0126603	0		0
210292_s_at_211227_s_at	0.216039	0.219498	0.177363	0.0689655	0.241379		0	0.137931		1		0.401988	0.426017	0.807995	0.298851	0.574713	1	0	0.0229885		0		0.584619	0.669452	0.466404	0.289474	0.342105	1	0.0263158	0.184211		1		0.0462375	0.0462705	0.821647	0.424051	0.360759	1	0.0823718	0.0828526		0
210156_s_at_208857_s_at	0.24309	0.248055	0.142067	0.0344828	0		0.965517	1	1	0		0.886526	1.40546	0	0.310345	0.344828	1	0.885057	0.988506	1	0		0.820409	1.15807	0.00146489	0.131579	0.342105	1	0.973684	1	1	0		0.626441	0.735536	9.32587e-15	0.348101	0.259494	1	0.506571	0.97484	1	0
210845_s_at_214866_at	0.214871	0.218273	0.178992	0.413793	0.0344828		0.827586	0.172414	1	1		0.762564	1.00231	5.13761e-06	0.367816	0.218391	1	1	0.816092	1	0		0.750168	0.973339	0.0299088	0.421053	0.315789	1	0.657895	0.210526	1	0		0.317866	0.329272	0.00463846	0.196203	0.373418	1	0.221314	0.0761218		1
214167_s_at_208856_x_at	0.72404	0.916085	3.77841e-06	0	0.862069		1	0.758621	1	1		0.956605	1.90431	0	0.229885	0.0804598		0.977011	1	1	1		0.963304	1.98985	0	0.131579	0.105263	1	1	1	1	0		0.965368	2.01933	0	0.56962	0.613924	1	0.880769	1	1	0
211399_at_208225_at	0.244263	0.249303	0.140642	0.344828	0.0344828		0	0		0		0.186889	0.189112	0.998824	0.413793	0.275862	1	0	0		0		0.270316	0.277205	0.987332	0.394737	0.315789	1	0	0		0		0.0728431	0.0729724	0.722145	0.322785	0.253165	1	0	0		0
210931_at_203403_s_at	-0.0886776	-0.0889112	0.741224	0.172414	0.0344828		0	1		0		0.0676864	0.06779	0.999984	0.425287	0.344828	1	0	0.977011		1		0.238329	0.243001	0.992628	0.552632	0.263158	1	0	1		1		-0.228779	-0.232901	0.999995	0.455696	0.436709	1	0	0.747917		1
212478_at_212479_s_at	-0.175787	-0.177632	0.864227	0.310345	0.0344828		0.0344828	0.793103		0		0.439826	0.472015	0.673269	0.586207	0.298851	1	0.045977	0.850575		1		0.11836	0.118917	0.999245	0.605263	0.315789	1	0.0526316	0.894737		1		0.412082	0.438116	3.79834e-05	0.620253	0.462025	1	0.025	0.214744		1
212207_at_212209_at	0.0153902	0.0153914	0.545889	0	0		0.758621	1	1	0		0.574755	0.654594	0.110399	0.287356	0.402299	1	0.413793	0.988506	1	0		0.703689	0.87457	0.0971759	0.421053	0.315789	1	0.184211	1	1	0		0.473346	0.514374	4.64343e-07	0.373418	0.322785	1	0.106571	0.690865	1	0
212932_at_213530_at	0.420433	0.448218	0.0182323	0.275862	0.103448	1	0.62069	0.896552	1	0		0.582497	0.666234	0.0915789	0.563218	0.37931	1	0.229885	0.701149	1	0		0.71065	0.888496	0.0837626	0.342105	0.289474	1	0.710526	0.947368	1	0		0.342183	0.356563	0.00163341	0.658228	0.316456	1	0.0817308	0.450321		1
208934_s_at_208936_x_at	0.805955	1.11538	1.9695e-08	0.0344828	0		0.896552	0.62069	1	0		0.763525	1.00461	4.65949e-06	0.298851	0.264368	1	0.735632	0.45977	1	0		0.871405	1.33889	2.61898e-05	0.0526316	0.105263		0.868421	0.868421	1	1		0.44628	0.480046	3.75316e-06	0.481013	0.335443	1	0.196314	0.10641	1	0
212367_at_212373_at	-0.275131	-0.282407	0.948846	0	0.0344828		1	1	1	0		0.722702	0.913278	0.000162016	0.344828	0.310345	1	0.885057	0.931034	1	0		0.852252	1.26432	0.000156906	0.157895	0.157895	1	1	1	1	0		0.308412	0.31879	0.00673347	0.246835	0.367089	1	0.772756	0.455449	1	0
201355_s_at_201354_s_at	-0.265397	-0.271906	0.942971	0.103448	0.0344828		0	0.586207		0		0.433186	0.463812	0.699909	0.16092	0.252874	1	0	0.114943		1		0.161599	0.163029	0.998203	0.263158	0.263158	1	0	0.0263158		0		0.141063	0.14201	0.393467	0.525316	0.265823	1	0	0		0
211905_s_at_214292_at	0.0649196	0.065011	0.445227	0	0.172414		0.37931	0		0		0.332848	0.346028	0.945604	0.16092	0.229885	1	0.229885	0		1		0.49507	0.542755	0.74705	0.210526	0.342105	1	0.105263	0		1		0.245552	0.250674	0.0522796	0.158228	0.21519	1	0.063141	0		0
211821_x_at_205837_s_at	-0.0477806	-0.047817	0.669156	0.103448	0.517241	1	0	0		0		0.649144	0.773819	0.0102486	0.436782	0.62069	1	0.0574713	0.045977		0		0.185524	0.187698	0.997161	0.605263	0.5	1	0	0		0		0.671753	0.81393	0	0.537975	0.626582	1	0.0762821	0.0570513		0
203635_at_217309_s_at	0.189373	0.191687	0.216622	0	0		1	0.0689655		0		0.442469	0.475297	0.662347	0.367816	0.344828	1	0.563218	0.0344828		1		0.64672	0.76964	0.249192	0.210526	0.236842	1	0.789474	0.0263158		1		0.377165	0.39675	0.00028895	0.550633	0.531646	1	0.11266	0.025		1
216046_at_212522_at	-0.160139	-0.161529	0.845519	0.172414	0		0	1		0		0.0772669	0.0774212	0.999976	0.413793	0.356322	1	0	0.747126		1		0.195606	0.198159	0.996573	0.315789	0.131579	1	0	0.973684		1		-0.147973	-0.149067	0.999601	0.170886	0.398734	1	0.0189103	0.519391		1
200938_s_at_221643_s_at	-0.0708054	-0.070924	0.710691	0.344828	0.206897	1	0	0.862069		1		0.106913	0.107323	0.999925	0.402299	0.333333	1	0	0.586207		1		0.340034	0.354131	0.962556	0.315789	0.315789	1	0	1		1		-0.100959	-0.101304	0.997101	0.468354	0.265823	1	0	0.334776		1
214676_x_at_214898_x_at	0.65572	0.785268	6.93889e-05	0.448276	0		0	0		0		0.407021	0.432036	0.79257	0.54023	0.172414	1	0	0		0		0.616055	0.718622	0.353753	0.447368	0.289474	1	0	0		0		0.277143	0.284585	0.0204111	0.43038	0.158228	1	0	0		0
222156_x_at_221511_x_at	0.559077	0.631489	0.0012382	0	0		0.862069	1	1	0		0.822275	1.1638	1.91481e-09	0.344828	0.310345	1	0.655172	0.770115	1	0		0.864518	1.31096	5.23284e-05	0.315789	0.315789	1	1	1	1	0		0.473851	0.515024	4.45555e-07	0.379747	0.278481	1	0.323237	0.430929	1	0
215479_at_220454_s_at	-0.0823872	-0.0825744	0.73066	0.0344828	0.0344828		0.931034	0.137931	1	0		0.649843	0.775028	0.00995069	0.126437	0.183908	1	0.873563	0.252874	1	0		0.643702	0.76447	0.258994	0.157895	0.342105	1	1	0.210526	1	0		0.49784	0.54643	5.62497e-08	0.101266	0.183544	1	0.893109	0.304327	1	0
207382_at_209863_s_at	0.311256	0.321935	0.0738378	0.0689655	0		0	1		0		0.436305	0.467658	0.687538	0.183908	0.16092	1	0	0.91954		1		0.587979	0.674572	0.454379	0.447368	0.0526316		0	0.947368		0		0.331747	0.34479	0.00259597	0.392405	0.139241	1	0	0.91234		1
215285_s_at_205702_at	0.146064	0.147116	0.288974	0	0		0.62069	0		0		0.652618	0.779846	0.00883741	0.275862	0.16092	1	0.689655	0.218391	1	0		0.563031	0.63726	0.542261	0.368421	0.0526316		0.421053	0.368421	1	1		0.146319	0.147377	0.368017	0.335443	0.101266	1	0.126282	0.107692	1	0
201580_s_at_201581_at	-0.26774	-0.274428	0.944429	0	0		1	1	1	0		0.701426	0.870101	0.000688173	0.137931	0.195402	1	0.931034	1	1	0		0.880202	1.37666	9.85168e-06	0.315789	0.289474	1	0.894737	1	1	0		0.5512	0.620104	2.44634e-10	0.183544	0.373418	1	0.505609	0.905769	1	0
215125_s_at_207126_x_at	-0.126408	-0.127088	0.800046	0.275862	0.0689655		0	0.310345		0		0.562438	0.636392	0.145122	0.390805	0.16092	1	0	0.333333		1		0.463814	0.50216	0.817372	0.157895	0.0789474		0	0.473684		0		0.486933	0.532033	1.47957e-07	0.373418	0.14557	1	0.0317308	0.240385		1
209269_s_at_207540_s_at	0.699967	0.867236	1.17736e-05	0.172414	0.586207	1	0.172414	0.103448	1	0		0.835479	1.20601	1.71221e-10	0.482759	0.471264	1	0.747126	0.804598	1	0		0.648564	0.772815	0.24327	0.473684	0.605263	1	0.0526316	0.0263158		0		0.817179	1.14827	0	0.5	0.620253	1	0.081891	0.0939103		0
210362_x_at_206503_x_at	0.213613	0.216954	0.180756	0.482759	0.206897	1	0	0		0		0.660348	0.79343	0.00626494	0.724138	0.482759	1	0	0		0		0.4688	0.508531	0.807222	0.5	0.315789	1	0	0		0		0.48316	0.527099	2.04624e-07	0.639241	0.278481	1	0.00625	0		0
204448_s_at_204449_at	-0.149136	-0.150257	0.831453	0.103448	0.0344828		0	0.931034		0		0.468619	0.508299	0.546335	0.275862	0.264368	1	0	0.804598		1		0.496517	0.544673	0.743408	0.368421	0.236842	1	0	0.657895		1		0.105542	0.105937	0.57096	0.329114	0.265823	1	0	0.399679		1
216515_x_at_200772_x_at	0.310644	0.321259	0.0743216	0.0689655	0		1	1	1	0		0.873746	1.3487	1.65423e-14	0.298851	0.149425	1	0.965517	1	1	0		0.881621	1.383	8.3223e-06	0.394737	0.394737	1	0.710526	1	1	0		0.74569	0.963175	0	0.481013	0.544304	1	0.722276	0.9875	1	0
210984_x_at_211550_at	0.354361	0.370422	0.0450352	0.0344828	0.0344828		0	0		0		0.52124	0.578041	0.300561	0.195402	0.241379	1	0	0		0		0.671491	0.813454	0.174574	0.394737	0.315789	1	0	0		0		0.260207	0.266331	0.0345269	0.107595	0.151899	1	0.00625	0		0
215171_s_at_201822_at	0.17849	0.180423	0.233853	0.0344828	0.275862		1	0		0		0.330766	0.343688	0.947928	0.367816	0.264368	1	0.896552	0		1		0.776411	1.03627	0.0120844	0.315789	0.342105	1	1	0.157895	1	0		-0.00864081	-0.00864102	0.945786	0.259494	0.360759	1	0.810737	0.0445513		1
39313_at_211992_at	0.334666	0.348074	0.0569306	0.103448	0.137931	1	0.965517	1	1	0		0.604319	0.699923	0.0505175	0.195402	0.287356	1	0.666667	0.908046	1	0		0.712088	0.891408	0.0811428	0.236842	0.394737	1	0.894737	0.921053	1	0		0.199494	0.202205	0.153932	0.202532	0.291139	1	0.272115	0.779327	1	0
201993_x_at_212454_x_at	0.516228	0.571184	0.00327682	0	0		1	1	1	0		0.882586	1.38735	0	0.241379	0.206897	1	0.977011	1	1	0		0.842868	1.231	0.000329062	0.184211	0.210526	1	1	1	1	0		0.806221	1.11614	0	0.297468	0.291139	1	0.918429	1	1	0
212315_s_at_212316_at	0.586402	0.672165	0.000611158	0	0		0.413793	1	1	0		0.90724	1.5117	0	0.724138	0.494253	1	0.264368	0.862069	1	0		0.631574	0.744031	0.299608	0.394737	0.342105	1	0	0.0789474		0		0.65208	0.778909	0	0.639241	0.43038	1	0.05	0.328045		1
212431_at_34221_at	0.153352	0.154571	0.276122	0.0344828	0		0	0.793103		0		0.73615	0.942022	5.6988e-05	0.287356	0.16092	1	0.091954	0.816092		1		0.688423	0.844952	0.130806	0.5	0.289474	1	0	0.473684		1		0.394398	0.416997	0.00011044	0.297468	0.0696203		0.0125	0.455609		0
200755_s_at_214845_s_at	0.5285	0.588061	0.00251759	0.413793	0.241379	1	0.0344828	0.0689655		0		0.879555	1.3738	2.77556e-15	0.517241	0.471264	1	0.666667	0.666667	1	0		0.791249	1.07476	0.0065294	0.263158	0.236842	1	1	0.842105	1	0		0.711853	0.89093	0	0.575949	0.398734	1	0.113782	0.0947115		1
200629_at_200628_s_at	0.715566	0.898499	5.7278e-06	0.103448	0.344828	1	1	0		1		0.779112	1.04311	8.54147e-07	0.333333	0.413793	1	0.988506	0.0574713		1		0.868202	1.32573	3.64066e-05	0.263158	0.394737	1	1	0.0526316		1		0.812876	1.13545	0	0.272152	0.689873	1	0.955929	0.0501603		1
222024_s_at_209534_x_at	0.835225	1.20517	1.32909e-09	0.0344828	0.0344828		1	0.965517	1	0		0.919557	1.58615	0	0.367816	0.241379	1	0.712644	0.816092	1	0		0.97379	2.16078	0	0.421053	0.368421	1	1	0.973684	1	0		0.748742	0.970085	0	0.411392	0.164557	1	0.398878	0.506891	1	0
40560_at_205993_s_at	-0.0556845	-0.0557422	0.683672	0	0.310345		0	0		0		0.0874485	0.0876724	0.999964	0.206897	0.425287	1	0	0		0		0.66016	0.793097	0.207305	0.447368	0.473684	1	0.263158	0.236842	1	0		0.412337	0.438423	3.73807e-05	0.373418	0.436709	1	0.0379808	0.0379808		0
208248_x_at_208701_at	-0.00577211	-0.00577218	0.588308	0.0344828	0.206897		1	0		0		0.514234	0.568469	0.331758	0.310345	0.149425	1	1	0.0229885		1		0.250217	0.255644	0.990956	0.289474	0.131579	1	1	0		1		0.218248	0.221816	0.103139	0.398734	0.240506	1	0.98109	0		1
205099_s_at_205098_at	0.636671	0.752556	0.000134459	0.517241	0.172414	1	0.448276	0.965517	1	0		0.890117	1.42249	0	0.551724	0.528736	1	0.758621	0.816092	1	0		0.849555	1.25455	0.000195698	0.631579	0.368421	1	0.315789	0.631579	1	0		0.545406	0.611818	4.69787e-10	0.620253	0.246835	1	0.0690705	0.214263		1
208983_s_at_208981_at	0.792639	1.07849	5.61856e-08	0.448276	0.137931	1	0.206897	1	1	0		0.726146	0.920525	0.000125268	0.597701	0.241379	1	0.0574713	0.609195		1		0.797309	1.09118	0.00494995	0.342105	0.210526	1	0.552632	0.973684	1	0		0.746509	0.965023	0	0.658228	0.443038	1	0.113141	0.214583	1	0
209939_x_at_214618_at	0.00440759	0.00440762	0.568001	0.0344828	0.0344828		1	0.206897	1	0		0.34919	0.364521	0.924235	0.333333	0.275862	1	0.977011	0.126437	1	0		0.510304	0.563141	0.706995	0.263158	0.184211	1	1	0.526316	1	0		-0.144555	-0.145575	0.999534	0.303797	0.158228	1	0.468269	0.152083	1	0
215118_s_at_217022_s_at	0.701677	0.870597	1.09088e-05	0.310345	0.275862	1	0.931034	1	1	0		0.243563	0.248558	0.993737	0.114943	0.517241	1	0.333333	0.0689655		1		0.670856	0.812298	0.17634	0.263158	0.815789	1	0.421053	0.394737	1	0		0.525786	0.584303	3.80708e-09	0.265823	0.898734	1	0.539744	0.303045	1	0
202056_at_202059_s_at	-0.16138	-0.162803	0.847058	0.0344828	0		0.827586	0.896552	1	0		0.677398	0.824289	0.00272053	0.241379	0.126437	1	0.517241	0.770115	1	0		0.764436	1.0068	0.018758	0.289474	0.0789474		0.921053	0.921053	1	1		0.175635	0.177475	0.238286	0.189873	0.0759494		0.214263	0.175962	1	1
212093_s_at_212096_s_at	0.489827	0.535832	0.00556714	0.137931	0.0344828		0	1		0		0.505881	0.557178	0.370103	0.551724	0.287356	1	0.0229885	0.206897		1		0.846539	1.24381	0.000248589	0.289474	0.210526	1	0.973684	1	1	0		0.641487	0.760697	0	0.474684	0.405063	1	0.183814	0.854808	1	0
209621_s_at_210170_at	0.140823	0.141765	0.298368	0.275862	0.37931	1	0	0.0689655		0		0.191416	0.193807	0.998645	0.356322	0.436782	1	0.0114943	0.0574713		0		0.8313	1.19233	0.000742258	0.447368	0.236842	1	0.947368	0.947368	1	0		0.364917	0.382547	0.000547419	0.518987	0.405063	1	0.266186	0.189103	1	0
211765_x_at_212661_x_at	0.989541	2.62408	0	0.172414	0.206897	1	1	1	1	0		0.976882	2.22433	0	0.091954	0.103448		1	1	1	1		0.974393	2.17258	0	0.0789474	0.105263		1	1	1	1		0.984798	2.43591	0	0.367089	0.379747	1	1	1	1	0
207752_x_at_210597_x_at	0.494547	0.542061	0.00508171	0.103448	0.241379	1	0	0		0		0.639245	0.756896	0.0153081	0.195402	0.344828	1	0	0		0		0.690538	0.848983	0.125807	0.394737	0.394737	1	0	0		0		0.78509	1.0585	0	0.297468	0.335443	1	0.0320513	0.0445513		0
208166_at_208167_s_at	0.432732	0.463254	0.015065	0.37931	0.310345	1	0.0689655	0		0		0.263195	0.269538	0.989408	0.436782	0.356322	1	0.126437	0		1		0.273937	0.281115	0.986555	0.368421	0.210526	1	0	0		0		0.176802	0.17868	0.233668	0.512658	0.424051	1	0.01875	0		0
210946_at_209147_s_at	0.534257	0.596083	0.00221586	0.0689655	0		0.896552	0.448276	1	0		0.715778	0.898933	0.000266291	0.356322	0.344828	1	0.252874	0.103448	1	0		0.930028	1.6586	1.4586e-09	0.210526	0.236842	1	0.973684	0.973684	1	0		0.797392	1.09141	0	0.379747	0.322785	1	0.773237	0.501122	1	0
217856_at_214113_s_at	0.440654	0.473042	0.0132677	0.0344828	0.0689655		0.482759	1	1	0		0.687122	0.842484	0.00160724	0.206897	0.241379	1	0.045977	0.988506		1		0.755958	0.986715	0.0249239	0.236842	0.263158	1	0	1		1		0.350174	0.365642	0.00112726	0.21519	0.139241	1	0.025	0.709615		1
210136_at_209072_at	-0.0225555	-0.0225593	0.621261	0.275862	0.103448	1	0.931034	0		1		0.427499	0.456833	0.721769	0.298851	0.344828	1	0.942529	0.0229885		1		0.234423	0.238864	0.993112	0.394737	0.394737	1	0.815789	0		1		0.128398	0.129111	0.456325	0.468354	0.85443	1	0.625321	0.315385	1	0
207470_at_215615_x_at	0.147888	0.148981	0.285733	0.344828	0.206897	1	0	0.0689655		0		0.199037	0.20173	0.998284	0.655172	0.586207	1	0	0.0114943		0		0.204448	0.20737	0.995968	0.421053	0.473684	1	0.0526316	0		0		0.138663	0.139562	0.40524	0.658228	0.398734	1	0	0.0508013		0
211147_s_at_206880_at	0.230785	0.235018	0.157545	0.137931	0		0	0.206897		0		0.393614	0.41607	0.8319	0.172414	0.103448	1	0	0.0229885		0		0.709579	0.886335	0.0857479	0.289474	0.157895	1	0	0.263158		1		0.3165	0.327753	0.00490057	0.246835	0.0506329		0	0.069391		0
201213_at_201214_s_at	0.270843	0.277774	0.110739	0.137931	0		0.0344828	1		0		0.409291	0.434759	0.785356	0.356322	0.287356	1	0	0.862069		1		0.575335	0.655461	0.499385	0.447368	0.368421	1	0	0.921053		1		0.0926546	0.0929211	0.633397	0.405063	0.316456	1	0	0.695994		1
211653_x_at_217626_at	0.229117	0.233258	0.159717	0.0689655	0.482759		0.206897	0		0		0.314952	0.326033	0.963023	0.298851	0.344828	1	0.0574713	0		0		0.59337	0.682851	0.435029	0.342105	0.368421	1	1	0.0263158		1		0.28374	0.291745	0.0164023	0.386076	0.411392	1	0.640224	0.0126603		1
214528_s_at_221990_at	-0.0220747	-0.0220783	0.620327	0.448276	0.0689655		0	0		0		0.364689	0.382284	0.898199	0.356322	0.390805	1	0	0		0		0.0535923	0.0536437	0.999814	0.578947	0.315789	1	0	0		0		0.180147	0.182135	0.220699	0.5	0.265823	1	0.0125	0.0189103		0
37462_i_at_209381_x_at	0.877709	1.3657	6.43985e-12	0.103448	0.172414	1	0.965517	0.448276	1	0		0.860155	1.29394	6.99663e-13	0.206897	0.390805	1	0.862069	0.37931	1	0		0.63513	0.749968	0.287516	0.210526	0.631579	1	0.342105	0		1		0.680697	0.830412	0	0.259494	0.56962	1	0.227083	0.0379808		1
205170_at_217199_s_at	0.213565	0.216904	0.180823	0	0.310345		0.965517	0.0344828		0		0.379833	0.399865	0.866548	0.172414	0.356322	1	0.942529	0.0114943		1		0.739773	0.949978	0.0405857	0.184211	0.342105	1	0.894737	0		1		0.185609	0.187786	0.200401	0.0949367	0.392405		0.785256	0.0442308		0
213995_at_206993_at	-0.223488	-0.227325	0.911956	0	0		1	0.793103	1	0		0.616474	0.719297	0.0345763	0.321839	0.126437	1	0.816092	0.655172	1	0		0.875699	1.35701	1.64801e-05	0.315789	0.210526	1	0.973684	0.973684	1	0		0.160863	0.162273	0.300641	0.360759	0.056962		0.391827	0.291026	1	1
203662_s_at_203661_s_at	0.22733	0.231372	0.162065	0.137931	0		0	0.241379		0		0.573622	0.652905	0.113346	0.172414	0.172414	1	0	0.218391		1		0.967726	2.05518	0	0.236842	0.157895	1	0.842105	0.973684	1	0		0.734899	0.939296	0	0.544304	0.196203	1	0.03125	0.443429		1
201471_s_at_213112_s_at	-0.36766	-0.385715	0.984634	0	0		1	0		0		0.77929	1.04356	8.36677e-07	0.402299	0.367816	1	0.942529	0.0114943		1		0.649315	0.774113	0.240872	0.236842	0.657895	1	1	0.0789474		1		0.335841	0.349398	0.00217057	0.177215	0.424051	1	0.664904	0.00641026		1
64064_at_218805_at	0.66758	0.806365	4.46605e-05	0	0		1	1	1	0		0.689702	0.847387	0.00138855	0.183908	0.413793	1	0.091954	0.0114943		0		0.96896	2.07499	0	0.210526	0.157895	1	0.894737	0.552632	1	0		0.769812	1.01987	0	0.164557	0.392405	1	0.227885	0.0817308		1
201495_x_at_207961_x_at	-0.0738568	-0.0739915	0.716016	0.0689655	0.0689655		0	0		0		0.318491	0.329967	0.960014	0.241379	0.137931	1	0	0		0		0.574073	0.653577	0.50383	0.578947	0.263158	1	0	0.368421		1		0.634338	0.748642	2.55351e-15	0.335443	0.639241	1	0	0.050641		0
214795_at_209049_s_at	-0.140039	-0.140966	0.81926	0	0		0.103448	1	1	0		0.349291	0.364636	0.924085	0.172414	0.310345	1	0	0.770115		1		0.382752	0.40328	0.931938	0.184211	0.184211	1	0	0.868421		1		0.0292299	0.0292382	0.871542	0.113924	0.550633	1	0.0254808	0.245353		1
211447_s_at_211901_s_at	0.121199	0.121798	0.334586	0.344828	0.413793	1	0	0		0		0.159432	0.160804	0.999519	0.482759	0.494253	1	0.0114943	0		0		0.36524	0.38292	0.946392	0.421053	0.394737	1	0.0526316	0		0		0.242505	0.247433	0.0567337	0.493671	0.335443	1	0.0190705	0		0
215413_at_212035_s_at	0.125445	0.12611	0.326618	0.344828	0.0344828		0	0.0689655		0		0.268811	0.275582	0.987753	0.425287	0.298851	1	0	0		0		0.280713	0.288456	0.984985	0.236842	0.315789	1	0	0.131579		1		0.080172	0.0803445	0.690561	0.405063	0.310127	1	0	0.00625		0
214505_s_at_210298_x_at	0.703259	0.87372	1.01596e-05	0.206897	0.37931	1	0.241379	0.103448	1	0		0.605047	0.701071	0.0494324	0.356322	0.402299	1	0.0804598	0.0344828		0		0.983285	2.3881	0	0.289474	0.368421	1	0.973684	0.973684	1	0		0.756149	0.987162	0	0.291139	0.626582	1	0.46859	0.189904	1	0
218747_s_at_218746_at	0.404936	0.429539	0.0229418	0.0344828	0		1	1	1	0		0.574761	0.654604	0.110382	0.275862	0.436782	1	0.390805	0.241379	1	0		0.686307	0.840941	0.135915	0.368421	0.578947	1	0.526316	0.236842	1	0		0.672684	0.81563	0	0.689873	0.639241	1	0.169551	0.182532	1	0
203339_at_203340_s_at	-0.0687794	-0.0688882	0.707132	0.0344828	0.0344828		0.758621	0.758621	1	0		0.829043	1.18507	5.77759e-10	0.264368	0.229885	1	0.712644	0.770115	1	0		0.914382	1.55363	5.32763e-08	0.184211	0.184211	1	1	1	1	0		0.437462	0.469088	7.04753e-06	0.189873	0.132911	1	0.391987	0.423397	1	0
206601_s_at_206602_s_at	-0.00434285	-0.00434288	0.58547	0.137931	0.37931	1	0	0		0		0.303222	0.313064	0.97166	0.321839	0.37931	1	0	0.0114943		0		0.0690428	0.0691528	0.999737	0.289474	0.315789	1	0	0		0		0.193957	0.196446	0.171563	0.379747	0.462025	1	0	0		0
220092_s_at_220093_at	0.247828	0.253097	0.136367	0.62069	0.0344828		0	0		0		0.0830046	0.083196	0.99997	0.54023	0.367816	1	0.0229885	0		0		0.314484	0.325514	0.974439	0.447368	0.342105	1	0.0263158	0		0		0.0431646	0.0431915	0.831471	0.537975	0.449367	1	0.0251603	0		0
211182_x_at_211180_x_at	-0.0958784	-0.0961738	0.753061	0.241379	0.0344828		0	0.0344828		0		0.518507	0.574296	0.31261	0.482759	0.252874	1	0.045977	0.0689655		0		0.364681	0.382275	0.946807	0.342105	0.210526	1	0	0		0		0.209268	0.212405	0.125752	0.278481	0.481013	1	0	0.0314103		0
211332_x_at_211328_x_at	0.133558	0.134361	0.311591	0.0344828	0		0.517241	0.965517	1	0		0.734382	0.938173	6.57988e-05	0.241379	0.091954		0.0229885	0.885057		0		0.838241	1.21523	0.000461215	0.184211	0.157895	1	0	0.868421		1		0.188106	0.190373	0.191493	0.0696203	0.0126582		0.0939103	0.678045		0
221877_at_64488_at	0.0110483	0.0110488	0.554652	0.413793	0		0	0.689655		0		0.794737	1.08416	1.22521e-07	0.425287	0.275862	1	0	0.563218		1		0.767562	1.01437	0.0167995	0.263158	0.236842	1	0	0.842105		1		0.210751	0.213957	0.121803	0.398734	0.177215	1	0	0.216186		1
218691_s_at_211564_s_at	-0.0950776	-0.0953656	0.751759	0.413793	0.37931	1	0	0		0		0.345987	0.360878	0.928886	0.551724	0.471264	1	0	0.0344828		0		0.219215	0.222831	0.994735	0.447368	0.447368	1	0	0.105263		1		0.287895	0.29627	0.0142329	0.443038	0.424051	1	0.00625	0.158494		1
202885_s_at_202884_s_at	-0.164408	-0.165913	0.850774	0.206897	0		0	0.37931		0		0.349316	0.364665	0.924048	0.37931	0.333333	1	0	0.425287		1		0.462735	0.500786	0.819516	0.684211	0.184211	1	0	0.0789474		0		-0.0426729	-0.0426988	0.978787	0.525316	0.234177	1	0.00641026	0.101603		1
210427_x_at_213503_x_at	0.952168	1.8545	0	0	0		1	1	1	0		0.985376	2.45545	0	0.37931	0.436782	1	0.793103	0.689655	1	0		0.994085	2.91023	0	0.368421	0.368421	1	1	1	1	0		0.970804	2.10608	0	0.506329	0.512658	1	0.842147	0.804006	1	0
221527_s_at_221526_x_at	0.125459	0.126124	0.326592	0.413793	0.103448	1	0	0		0		0.311507	0.322213	0.965766	0.471264	0.218391	1	0	0		0		0.741727	0.954308	0.0384012	0.210526	0.342105	1	0.157895	0.263158	1	0		0.270847	0.277777	0.0249641	0.405063	0.272152	1	0	0.0126603		0
215332_s_at_207979_s_at	0.312183	0.322962	0.073108	0.37931	0.0344828		0	0		0		0.128095	0.128802	0.999838	0.448276	0.413793	1	0	0		0		0.486772	0.531821	0.767281	0.342105	0.368421	1	0	0.0526316		0		0.507789	0.559746	2.23676e-08	0.582278	0.550633	1	0.0442308	0.050641		0
211525_s_at_207926_at	0.607898	0.705581	0.000332025	0.0344828	0.0689655		0	0.586207		0		0.486386	0.531316	0.462338	0.448276	0.528736	1	0	0		0		0.442017	0.474734	0.857161	0.447368	0.526316	1	0	0		0		0.0696631	0.0697761	0.735331	0.56962	0.512658	1	0	0.00625		0
217281_x_at_211693_at	0.148914	0.150029	0.283919	0.62069	0.172414	1	0.310345	0.413793	1	0		0.261622	0.267849	0.989834	0.298851	0.252874	1	0.0114943	0.126437		1		0.00990792	0.00990824	0.999933	0.552632	0.342105	1	0.0789474	0.684211		1		-0.0430905	-0.0431172	0.979051	0.620253	0.265823	1	0.114263	0.215224	1	0
217173_s_at_202067_s_at	-0.0424337	-0.0424592	0.659194	0.0689655	0.275862		0	0		0		0.669997	0.810738	0.00395963	0.413793	0.689655	1	0.0229885	0.195402		1		0.452518	0.487863	0.838909	0.368421	0.5	1	0	0		0		0.383659	0.404343	0.00020288	0.411392	0.512658	1	0.0317308	0.0508013		0
220075_s_at_219796_s_at	-0.0611498	-0.0612262	0.693556	0.206897	0.0689655		0	0		0		0.394131	0.416681	0.830488	0.37931	0.137931	1	0	0		0		0.502601	0.55278	0.727717	0.289474	0.236842	1	0	0		0		0.673014	0.816232	0	0.259494	0.183544	1	0.0190705	0.0254808		0
203792_x_at_214239_x_at	0.0432254	0.0432524	0.489317	0.310345	0.0689655		0	0.0689655		0		0.235381	0.239878	0.99501	0.264368	0.298851	1	0	0.045977		0		0.762649	1.00252	0.0199517	0.421053	0.368421	1	0.0263158	0.921053		1		0.347793	0.362931	0.00126084	0.170886	0.335443	1	0.0126603	0.412821		1
210299_s_at_214505_s_at	0.690914	0.849703	1.74495e-05	0.0689655	0.206897		0.758621	0.241379	1	1		0.497916	0.546531	0.407494	0.643678	0.356322	1	0.0804598	0.0804598		0		0.935394	1.69988	3.1965e-10	0.263158	0.289474	1	0.973684	0.973684	1	0		0.61343	0.714403	6.99441e-14	0.455696	0.291139	1	0.418109	0.46859	1	0
201550_x_at_212988_x_at	0.982174	2.35563	0	0.241379	0.103448	1	1	1	1	0		0.981969	2.34987	0	0.091954	0.0574713		1	1	1	0		0.987268	2.52521	0	0.184211	0.157895	1	1	1	1	0		0.981732	2.34328	0	0.379747	0.278481	1	0.99375	1	1	0
205037_at_213784_at	0.0634248	0.06351	0.448253	0.0344828	0		1	0		0		0.601416	0.695363	0.0550145	0.183908	0.103448	1	0.804598	0		1		0.625887	0.734625	0.319219	0.289474	0.105263	1	0.789474	0		1		0.168716	0.170345	0.266626	0.14557	0.0632911		0.564583	0		1
209327_s_at_203023_at	-0.234489	-0.238934	0.921039	0.37931	0.137931	1	0	0.931034		1		0.0646079	0.0646981	0.999986	0.517241	0.632184	1	0	0.862069		1		-0.250043	-0.255458	1	0.447368	0.289474	1	0	0.842105		1		-0.0901776	-0.0904233	0.995648	0.556962	0.348101	1	0	0.386859		1
213453_x_at_217398_x_at	0.93906	1.73003	0	0.0344828	0.0344828		1	1	1	0		0.986582	2.49877	0	0.091954	0.091954		1	1	1	0		0.968326	2.06473	0	0.0526316	0.0263158		1	1	1	0		0.973895	2.16281	0	0.367089	0.367089	1	1	1	1	0
208651_x_at_266_s_at	0.903601	1.49151	6.25056e-14	0.482759	0.586207	1	0.551724	0.655172	1	0		0.883719	1.3925	0	0.655172	0.643678	1	0.471264	0.517241	1	0		0.570362	0.648059	0.516848	0.289474	0.421053	1	0.210526	0.526316	1	0		0.85575	1.27725	0	0.537975	0.683544	1	0.336058	0.39984	1	0
201162_at_213910_at	0.0179322	0.0179342	0.540747	0.0344828	0.62069		0	0		0		0.231443	0.235714	0.995535	0.678161	0.574713	1	0.494253	0		1		0.464988	0.503657	0.815018	0.184211	0.263158	1	0.973684	0.184211	1	0		0.289745	0.298287	0.0133483	0.822785	0.575949	1	0.595673	0.0189103		1
204553_x_at_204552_at	0.5384	0.6019	0.002018	0.344828	0		0	1		0		0.721852	0.911501	0.000172458	0.643678	0.436782	1	0	0.873563		1		0.520942	0.577632	0.676846	0.289474	0.236842	1	0	0.947368		1		0.426507	0.455619	1.492e-05	0.297468	0.398734	1	0	0.373718		1
215186_at_213913_s_at	-0.26205	-0.268308	0.940841	0.103448	0.206897	1	0	0		0		0.180311	0.182304	0.999046	0.45977	0.413793	1	0	0.0574713		0		0.328471	0.341113	0.968427	0.394737	0.210526	1	0	0.131579		1		0.130239	0.130982	0.447098	0.297468	0.449367	1	0	0.0825321		0
200745_s_at_200744_s_at	0.923674	1.61349	0	0.0689655	0.0689655		1	1	1	0		0.926633	1.63403	0	0.287356	0.287356	1	0.965517	0.965517	1	0		0.877457	1.36461	1.35296e-05	0.315789	0.210526	1	1	0.947368	1	0		0.804273	1.1106	0	0.411392	0.424051	1	0.924679	0.798397	1	0
205462_s_at_212552_at	0.3064	0.316567	0.0777427	0	0		0.931034	1	1	0		0.673961	0.817965	0.00324705	0.390805	0.402299	1	0.735632	0.954023	1	0		0.820404	1.15805	0.00146534	0.5	0.289474	1	0.447368	0.842105	1	0		0.793457	1.0807	0	0.537975	0.253165	1	0.346955	0.785897	1	0
212112_s_at_212111_at	0.16069	0.162094	0.263445	0	0.0689655		0.655172	0.344828	1	0		0.691618	0.85105	0.00124332	0.356322	0.402299	1	0.321839	0.310345	1	0		0.921547	1.59919	1.17019e-08	0.184211	0.315789	1	0.868421	0.684211	1	0		0.706621	0.880403	0	0.329114	0.651899	1	0.233173	0.240224	1	0
206116_s_at_206117_at	-0.0371003	-0.0371173	0.649149	0.413793	0.551724	1	0.103448	0		1		0.304211	0.314153	0.971006	0.632184	0.482759	1	0.045977	0		0		0.989649	2.6293	0	0.131579	0.0789474		0.973684	0.973684	1	1		0.6744	0.818771	0	0.417722	0.664557	1	0.563782	0.0947115		1
208896_at_208897_s_at	0.0935854	0.0938601	0.387887	0.0344828	0.0344828		1	1	1	0		0.954034	1.87488	0	0.597701	0.563218	1	0.91954	0.908046	1	0		0.870401	1.33473	2.908e-05	0.236842	0.0263158		0.894737	0.894737	1	1		0.732406	0.933897	0	0.601266	0.481013	1	0.214103	0.290545	1	0
202328_s_at_202327_s_at	-0.0176243	-0.0176261	0.611656	0.0344828	0.137931		0.965517	0.0689655		0		0.54244	0.607607	0.213666	0.195402	0.241379	1	0.551724	0		1		0.797113	1.09064	0.00499577	0.315789	0.368421	1	0.921053	0.0263158		1		0.344565	0.359264	0.00146458	0.164557	0.379747	1	0.555929	0		1
210776_x_at_216645_at	-0.0473009	-0.0473362	0.668266	0	0.172414		0.241379	0		0		0.222566	0.226354	0.996538	0.551724	0.37931	1	0.287356	0		1		0.401851	0.425854	0.912582	0.368421	0.236842	1	0.131579	0		1		0.268652	0.275411	0.0267344	0.550633	0.335443	1	0.221154	0.00641026		1
212397_at_212398_at	0.263801	0.270189	0.118219	0	0.0689655		1	0.482759	1	0		0.718162	0.903839	0.000225084	0.333333	0.333333	1	0.977011	0.862069	1	0		0.845514	1.24021	0.000269145	0.210526	0.131579	1	1	0.973684	1	0		0.534654	0.596639	1.51124e-09	0.455696	0.202532	1	0.886218	0.558013	1	0
206292_s_at_206293_at	0.106477	0.106882	0.362707	0.310345	0.206897	1	0	0.0344828		0		0.0803811	0.0805549	0.999973	0.425287	0.413793	1	0	0.0574713		0		0.220717	0.22441	0.994592	0.263158	0.447368	1	0	0.0263158		0		0.283291	0.291257	0.0166523	0.316456	0.518987	1	0.0190705	0.0383013		0
200672_x_at_215918_s_at	0.203742	0.206633	0.194932	0.0689655	0.275862		0.551724	0		0		0.29095	0.299604	0.978778	0.367816	0.37931	1	0.0574713	0.0229885		0		0.652664	0.779925	0.230292	0.368421	0.289474	1	0.763158	0.973684	1	0		0.189591	0.191913	0.186309	0.341772	0.392405	1	0.341026	0.0315705		1
208850_s_at_208851_s_at	0.287542	0.295884	0.0942622	0	0.206897		0.172414	0.0344828		0		0.47987	0.522815	0.493364	0.206897	0.0574713		0.0114943	0.0574713		0		0.765558	1.00951	0.0180361	0.236842	0.368421	1	0.552632	0.342105	1	0		0.823688	1.16818	0	0.310127	0.424051	1	0.4625	0.480609	1	0
209163_at_210816_s_at	-0.101458	-0.101809	0.762042	0	0.0344828		0.862069	0.896552	1	0		0.432871	0.463424	0.701142	0.356322	0.16092	1	0	0.517241		1		0.591001	0.679203	0.443539	0.236842	0.210526	1	0.131579	0.631579	1	0		0.260631	0.266785	0.0340967	0.455696	0.107595	1	0.195994	0.589904	1	0
213579_s_at_202221_s_at	0.503367	0.553805	0.00426797	0.0689655	0.0344828		1	1	1	0		0.687031	0.84231	0.00161554	0.264368	0.333333	1	0.954023	0.965517	1	0		0.789024	1.06884	0.00719996	0.289474	0.342105	1	0.815789	1	1	0		0.385962	0.407047	0.00017851	0.272152	0.183544	1	0.563782	0.716827	1	0
215442_s_at_215443_at	-0.0159231	-0.0159245	0.608327	0.551724	0.275862	1	0	0		0		0.0831479	0.0833403	0.99997	0.482759	0.37931	1	0	0		0		0.0305117	0.0305212	0.99989	0.421053	0.421053	1	0	0		0		0.464766	0.503374	9.24669e-07	0.582278	0.424051	1	0.0253205	0.0253205		0
206956_at_202337_at	0.165134	0.16666	0.255899	0.0344828	0.0344828		0.62069	0.758621	1	0		0.505701	0.556937	0.370939	0.333333	0.241379	1	0.091954	0.827586		1		0.882851	1.38855	7.17105e-06	0.263158	0.236842	1	0.631579	0.684211	1	0		0.30334	0.313194	0.00816366	0.28481	0.259494	1	0.0503205	0.10641		1
211102_s_at_211101_x_at	0.618091	0.72191	0.000243991	0.37931	0.37931	1	0.206897	0.206897	1	0		0.853381	1.26846	3.67639e-12	0.356322	0.37931	1	0.678161	0.563218	1	0		0.309454	0.319941	0.97634	0.421053	0.552632	1	0.0263158	0.0263158		0		0.430606	0.460641	1.13157e-05	0.563291	0.474684	1	0.0565705	0.0690705		0
207927_at_216098_s_at	0.0354218	0.0354366	0.505214	0.275862	0.137931	1	0	0		0		0.241629	0.246503	0.994062	0.183908	0.241379	1	0	0		0		0.409527	0.435042	0.903622	0.289474	0.210526	1	0	0		0		0.133092	0.133887	0.432838	0.329114	0.259494	1	0	0		0
211080_s_at_204641_at	0.134229	0.135044	0.310361	0.0689655	0.310345		0.103448	0.0344828		0		0.74891	0.970469	1.89888e-05	0.37931	0.666667	1	0.551724	0.678161	1	0		0.278349	0.285891	0.98555	0.157895	0.631579	1	0.210526	0.0263158		1		0.571514	0.649768	2.17224e-11	0.28481	0.702532	1	0.222115	0.228846	1	0
204762_s_at_204763_s_at	0.225978	0.229947	0.163854	0.0344828	0.310345		0.793103	0		0		0.452419	0.487738	0.61976	0.172414	0.356322	1	0.563218	0		1		0.560646	0.633774	0.550434	0.210526	0.289474	1	0.789474	0.0789474		1		0.819251	1.15454	0	0.297468	0.696203	1	0.690385	0.208814	1	0
215918_s_at_200671_s_at	0.11713	0.11767	0.342284	0.275862	0.862069	1	0	0.0344828		0		0.159116	0.16048	0.999524	0.37931	0.241379	1	0.0229885	0		0		0.946244	1.7946	7.87803e-12	0.289474	0.421053	1	0.973684	0.868421	1	0		0.346028	0.360924	0.00136886	0.392405	0.734177	1	0.0315705	0.0315705		0
210376_x_at_210850_s_at	0.249895	0.255301	0.133927	0	0.310345		0.62069	0		0		0.559033	0.631426	0.155752	0.264368	0.551724	1	0.367816	0		1		0.473283	0.514293	0.797751	0.263158	0.342105	1	0.210526	0		1		0.19599	0.198559	0.16495	0.0822785	0.462025		0.0879808	0		0
209152_s_at_215260_s_at	0.201293	0.204079	0.198542	0.0344828	0.0689655		0.275862	0.0344828		0		0.621132	0.726846	0.0296066	0.436782	0.252874	1	0.321839	0.218391	1	0		0.616007	0.718545	0.353922	0.394737	0.131579	1	0	0.0263158		0		0.233758	0.238161	0.0711388	0.411392	0.240506	1	0.157692	0.056891		1
217882_at_215250_at	-0.115589	-0.116108	0.784007	0	0		1	0.689655	1	0		0.134936	0.135764	0.999793	0.195402	0.37931	1	1	0.0574713		1		0.430228	0.460176	0.875704	0.157895	0.210526	1	1	0.421053	1	0		-0.198933	-0.201621	0.999969	0.139241	0.272152	1	0.830288	0.0762821		1
214300_s_at_204946_s_at	-0.128022	-0.128728	0.802379	0.448276	0.0344828		0	0		0		0.443456	0.476525	0.658224	0.425287	0.206897	1	0	0.0114943		0		0.310902	0.321543	0.975806	0.605263	0.157895	1	0	0.0263158		0		0.0025031	0.0025031	0.928752	0.487342	0.132911	1	0	0.0375		0
209183_s_at_209182_s_at	-0.1344	-0.135218	0.811448	0.0689655	0.275862		0	0		0		0.319888	0.331523	0.95877	0.195402	0.45977	1	0	0		0		0.804607	1.11154	0.00346956	0.394737	0.447368	1	0.5	0.342105	1	0		0.748703	0.969997	0	0.64557	0.474684	1	0.132692	0.119872	1	0
210080_x_at_211738_x_at	-0.127565	-0.128263	0.80172	0.172414	0		0	0		0		0.604822	0.700716	0.049766	0.310345	0.103448	1	0.0114943	0.0229885		0		0.697571	0.862553	0.109965	0.394737	0.157895	1	0	0		0		0.77584	1.03483	0	0.291139	0.158228	1	0.050641	0.0826923		0
202033_s_at_202034_x_at	0.513068	0.566885	0.00350054	0	0		1	1	1	0		0.849674	1.25498	8.65852e-12	0.264368	0.356322	1	1	0.885057	1	0		0.855261	1.27543	0.000121607	0.210526	0.263158	1	1	1	1	0		0.618412	0.722429	3.27516e-14	0.278481	0.341772	1	0.905609	0.632372	1	0
211831_s_at_211154_at	0.115565	0.116084	0.345259	0.517241	0.413793	1	0	0.0344828		0		0.241978	0.246874	0.994004	0.344828	0.517241	1	0	0		0		0.0885353	0.0887677	0.999597	0.210526	0.447368	1	0	0		0		0.00675099	0.0067511	0.921271	0.5	0.481013	1	0	0		0
213684_s_at_203242_s_at	0.687194	0.84262	2.04115e-05	0.275862	0.37931	1	0.413793	0.0689655		1		0.430666	0.460714	0.709708	0.632184	0.597701	1	0.0114943	0.0344828		0		0.818059	1.15092	0.00168001	0.157895	0.236842	1	0.973684	0.921053	1	0		0.107366	0.107782	0.561925	0.658228	0.518987	1	0.0690705	0.0629808		0
221133_s_at_221132_at	0.36067	0.377656	0.0416444	0.241379	0.0344828		0	0		0		0.555014	0.625599	0.168864	0.264368	0.126437	1	0	0		0		0.47464	0.516043	0.794822	0.526316	0.131579	1	0	0		0		0.472391	0.513143	5.01982e-07	0.303797	0.14557	1	0.00641026	0.00641026		0
210578_at_221627_at	-0.0933845	-0.0936574	0.748993	0.241379	0		0	0		0		0.331304	0.344292	0.947336	0.275862	0.137931	1	0.0114943	0.0344828		0		0.656336	0.786349	0.218907	0.473684	0.157895	1	0.0263158	0		0		0.322303	0.334215	0.00386984	0.227848	0.139241	1	0.0126603	0.0634615		0
215552_s_at_217163_at	-0.013033	-0.0130338	0.602654	0.310345	0.482759	1	0	0		0		0.104634	0.105018	0.999931	0.413793	0.471264	1	0.0114943	0		0		0.343314	0.357845	0.960726	0.342105	0.473684	1	0.0263158	0		0		0.0192363	0.0192386	0.895841	0.303797	0.436709	1	0.025	0.00641026		0
215291_at_215292_s_at	-0.0603406	-0.060414	0.692101	0.275862	0		0	0		0		0.39601	0.418908	0.825283	0.333333	0.206897	1	0	0		0		0.674162	0.818334	0.167244	0.342105	0.210526	1	0	0		0		0.131977	0.132751	0.438405	0.335443	0.120253	1	0	0		0
37796_at_222017_x_at	0.462014	0.499869	0.00925937	0.0344828	0.0344828		1	0.931034	1	0		0.586518	0.672341	0.0827113	0.172414	0.321839	1	0.678161	0.0804598		1		0.658173	0.789583	0.2133	0.131579	0.289474	1	0.184211	0		1		0.601581	0.695621	3.95572e-13	0.14557	0.411392	1	0.272276	0.0939103		1
208095_s_at_208802_at	0.436127	0.467438	0.0142725	0	0		1	1	1	0		0.834404	1.20246	2.10933e-10	0.425287	0.390805	1	0.954023	0.942529	1	0		0.897815	1.46084	9.38628e-07	0.289474	0.236842	1	0.973684	1	1	0		0.505631	0.556842	2.74128e-08	0.5	0.322785	1	0.715224	0.44984	1	0
43977_at_218745_x_at	0.235792	0.240313	0.15113	0	0.103448		0.793103	0		0		0.733136	0.935474	7.27243e-05	0.103448	0.494253	1	0.574713	0		1		0.753579	0.981185	0.026893	0.105263	0.605263	1	0.552632	0		1		0.623799	0.7312	1.42109e-14	0.101266	0.424051	1	0.220994	0.01875		1
207595_s_at_206725_x_at	0.135388	0.136224	0.308239	0.172414	0.0344828		0	0		0		0.287756	0.296118	0.980352	0.356322	0.172414	1	0.126437	0		1		0.563794	0.638377	0.539639	0.578947	0.263158	1	0.0263158	0		0		0.129562	0.130294	0.450488	0.556962	0.164557	1	0.0251603	0		0
216804_s_at_203242_s_at	0.732207	0.933469	2.4854e-06	0.344828	0.37931	1	0.137931	0.0689655		1		0.654249	0.782691	0.00823256	0.402299	0.597701	1	0.045977	0.0344828		0		0.945931	1.79162	8.89244e-12	0.263158	0.236842	1	0.947368	0.921053	1	0		0.530647	0.591045	2.30426e-09	0.392405	0.518987	1	0.088141	0.0629808		0
203619_s_at_203618_at	0.0407206	0.0407431	0.49442	0.275862	0.0689655		0	0.0689655		0		0.521896	0.578941	0.297695	0.114943	0.114943	1	0	0.0114943		0		0.6147	0.716441	0.358562	0.578947	0.289474	1	0	0.0526316		0		0.743392	0.95802	0	0.791139	0.316456	1	0.158013	0.240545	1	0
221481_x_at_209330_s_at	-0.0111672	-0.0111677	0.59898	0	0		1	1	1	0		0.921125	1.5964	0	0.206897	0.413793	1	0.942529	0.91954	1	0		0.844085	1.23521	0.000300234	0.131579	0.210526	1	0.894737	0.947368	1	0		0.810115	1.12736	0	0.316456	0.360759	1	0.335096	0.589103	1	0
209052_s_at_209054_s_at	0.340713	0.354899	0.0530606	0.413793	0		0	1		0		0.787349	1.06442	3.17066e-07	0.735632	0.287356	1	0.137931	0.942529	1	0		0.499491	0.548628	0.735812	0.447368	0.131579	1	0	0.894737		1		0.614958	0.716856	5.55112e-14	0.474684	0.240506	1	0.0565705	0.634615		1
209996_x_at_209997_x_at	0.0941471	0.0944268	0.38678	0.172414	0.0344828		0	0.931034		0		0.604481	0.700179	0.0502745	0.287356	0.264368	1	0	0.574713		1		0.337985	0.351816	0.963661	0.342105	0.289474	1	0	0.842105		1		0.306159	0.316302	0.00733945	0.202532	0.0696203		0	0.246795		0
213696_s_at_213127_s_at	-0.215558	-0.218993	0.904972	0.137931	0		0.0344828	0.931034		0		0.723059	0.914026	0.0001578	0.494253	0.16092	1	0.298851	0.770115	1	0		0.314923	0.326002	0.974266	0.184211	0.105263	1	0.0263158	0.868421		1		0.110221	0.110671	0.547711	0.5	0.056962		0.05625	0.551122		0
212136_at_205410_s_at	0.0136488	0.0136496	0.549407	0	0.172414		1	0.172414	1	1		0.539608	0.603602	0.224507	0.321839	0.183908	1	0.942529	0.344828	1	0		0.77407	1.0304	0.0132186	0.210526	0.131579	1	1	0.710526	1	0		0.0619951	0.0620747	0.765743	0.234177	0.0822785		0.614744	0.164583	1	1
210319_x_at_205556_at	-0.0962382	-0.096537	0.753646	0.344828	0.241379	1	0.137931	0.137931	1	0		0.209736	0.212895	0.997627	0.563218	0.551724	1	0	0.0574713		0		0.327608	0.340146	0.968831	0.315789	0.394737	1	0.263158	0.105263	1	0		0.0985254	0.0988461	0.605303	0.455696	0.316456	1	0.0822115	0.101122		1
77508_r_at_219057_at	0.067672	0.0677756	0.439662	0.0344828	0.413793		0.206897	0		0		0.515144	0.569708	0.32765	0.0574713	0.183908		0.0804598	0		0		0.701083	0.869427	0.102509	0.210526	0.184211	1	0.394737	0		1		0.21517	0.218586	0.110541	0.0379747	0.177215		0.316026	0		0
216640_s_at_207668_x_at	0.521657	0.578613	0.00292031	0	0		1	1	1	0		0.942865	1.76325	0	0.448276	0.390805	1	0.977011	1	1	0		0.94285	1.76312	2.79091e-11	0.236842	0.447368	1	1	1	1	0		0.910654	1.53134	0	0.297468	0.398734	1	0.94359	0.97484	1	0
203147_s_at_211044_at	0.45241	0.487726	0.0109193	0	0		1	0		0		0.167081	0.168662	0.999379	0.37931	0.356322	1	0.896552	0		1		0.685217	0.838884	0.138587	0.210526	0.236842	1	0.657895	0		1		-0.125425	-0.126089	0.998921	0.234177	0.35443	1	0.512821	0		1
211435_at_221613_s_at	-0.325028	-0.337259	0.972155	0.172414	0		0.275862	1	1	1		0.444424	0.47773	0.654161	0.448276	0.298851	1	0.114943	1	1	0		0.395437	0.418228	0.919534	0.342105	0.263158	1	0.0526316	1		1		-0.132803	-0.133593	0.999214	0.329114	0.297468	1	0.0315705	0.8875		1
220545_s_at_220544_at	0.336575	0.350225	0.0556876	0.0344828	0.103448		0.275862	0		0		0.347499	0.362597	0.92672	0.264368	0.367816	1	0.16092	0		1		0.586957	0.673011	0.458041	0.131579	0.394737	1	0.210526	0.0263158		1		0.420043	0.447745	2.28442e-05	0.272152	0.221519	1	0.215865	0.0448718		1
213856_at_213857_s_at	0.0524742	0.0525225	0.470485	0.137931	0		0.103448	1	1	1		0.579294	0.6614	0.0990849	0.517241	0.229885	1	0.0114943	1		1		0.525929	0.584501	0.662122	0.368421	0.184211	1	0	1		1		0.348658	0.363915	0.00121074	0.639241	0.43038	1	0.00625	0.930769		1
210398_x_at_211465_x_at	0.283035	0.290978	0.098536	0.0689655	0		0	0.0689655		0		0.490073	0.536157	0.444758	0.091954	0.149425		0	0.0114943		0		0.807255	1.1191	0.00303052	0.263158	0.184211	1	0	0		0		0.22438	0.228263	0.089453	0.164557	0.0632911		0	0.0634615		0
211233_x_at_217163_at	-0.0849973	-0.0852028	0.735068	0.241379	0.482759	1	0	0		0		0.361926	0.379101	0.90329	0.367816	0.471264	1	0	0		0		0.508132	0.560209	0.712934	0.578947	0.473684	1	0	0		0		0.063924	0.0640113	0.758283	0.278481	0.436709	1	0	0.00641026		0
214360_at_214728_x_at	0.0164092	0.0164106	0.543829	0.413793	0		0	0.793103		0		0.358791	0.375497	0.908825	0.551724	0.413793	1	0	0.781609		1		0.165385	0.166918	0.998066	0.552632	0.236842	1	0	0		0		-0.0298616	-0.0298705	0.969231	0.462025	0.322785	1	0	0.277724		1
211254_x_at_206146_s_at	-0.134061	-0.134873	0.810971	0	0.137931		0.0344828	0		0		0.603267	0.698268	0.0521144	0.16092	0.287356	1	0.0344828	0.0229885		0		0.59115	0.679431	0.443005	0.131579	0.368421	1	0.0263158	0		0		0.534465	0.596375	1.54179e-09	0.120253	0.449367	1	0.0759615	0.0442308		0
208413_at_205080_at	-0.175975	-0.177826	0.864444	0.103448	0		0	0.310345		0		0.579506	0.661718	0.0985767	0.310345	0.114943	1	0	0.37931		1		0.539255	0.603105	0.621034	0.184211	0.184211	1	0	0.973684		1		0.0810222	0.0812002	0.686796	0.196203	0.0822785		0	0.323077		0
201882_x_at_211631_x_at	0.065207	0.0652996	0.444646	0.137931	0		0	0		0		0.497051	0.545382	0.411585	0.448276	0.206897	1	0	0.0114943		0		0.415286	0.441982	0.896421	0.394737	0.289474	1	0	0.0789474		0		0.0652722	0.0653651	0.752991	0.443038	0.158228	1	0	0.025		0
208842_s_at_208843_s_at	-0.323815	-0.335903	0.97171	0	0		1	1	1	0		0.870666	1.33582	4.07452e-14	0.298851	0.275862	1	1	0.988506	1	0		0.779752	1.04474	0.0105965	0.131579	0.289474	1	1	1	1	0		0.820777	1.15919	0	0.196203	0.196203	1	0.95625	0.91859	1	0
209879_at_209880_s_at	-0.139228	-0.140138	0.818148	0	0.137931		1	0.931034	1	1		0.692096	0.851967	0.00120921	0.333333	0.310345	1	0.735632	0.103448	1	0		0.591258	0.679598	0.442615	0.473684	0.394737	1	0.0789474	0.0263158		0		0.641812	0.761249	0	0.620253	0.379747	1	0.150962	0.0878205		1
218402_s_at_54037_at	0.0690187	0.0691286	0.436943	0	0.0344828		0.0344828	0.655172		0		0.682017	0.832875	0.00212903	0.356322	0.321839	1	0.0574713	0.586207		1		0.502757	0.55299	0.727306	0.342105	0.342105	1	0	0.289474		1		0.416967	0.444015	2.7863e-05	0.341772	0.43038	1	0.0375	0.183173		1
215764_x_at_211779_x_at	0.280351	0.288063	0.101141	0	0		1	1	1	0		0.852681	1.26589	4.33387e-12	0.126437	0.16092	1	0.770115	0.83908	1	0		0.934728	1.69458	3.89788e-10	0.105263	0.131579	1	0.842105	0.842105	1	0		0.675265	0.820359	0	0.139241	0.113924	1	0.633173	0.613622	1	0
208970_s_at_222074_at	-0.135331	-0.136167	0.812751	0	0.103448		1	0.241379	1	1		0.550611	0.619257	0.183915	0.206897	0.563218	1	1	0.045977		1		0.430455	0.460455	0.875366	0.210526	0.342105	1	1	0.0526316		1		0.476528	0.518483	3.57332e-07	0.272152	0.639241	1	0.835737	0.025		1
204071_s_at_78383_at	-0.0718967	-0.072021	0.712601	0	0		0.896552	1	1	0		0.689198	0.846427	0.00142912	0.218391	0.103448	1	0.781609	0.505747	1	0		0.719863	0.90736	0.0678762	0.342105	0.289474	1	0.789474	0.789474	1	0		0.197988	0.200637	0.158609	0.316456	0.170886	1	0.100962	0.323077	1	0
205282_at_208433_s_at	0.188049	0.190314	0.218682	0.0344828	0.0344828		0.896552	0.241379	1	0		0.773628	1.0293	1.59138e-06	0.367816	0.321839	1	0.91954	0.701149	1	0		0.430243	0.460194	0.875682	0.263158	0.289474	1	0.815789	0		1		0.45009	0.484813	2.83751e-06	0.265823	0.411392	1	0.582372	0.113782	1	0
33307_at_202938_x_at	0.304911	0.314926	0.0789677	0.0689655	0.0344828		0.724138	0.655172	1	0		0.685333	0.839101	0.00177592	0.54023	0.264368	1	0.758621	0.643678	1	0		0.486776	0.531826	0.767271	0.368421	0.263158	1	0.605263	0.368421	1	0		0.136524	0.137382	0.415793	0.253165	0.278481	1	0.404968	0.0629808		1
213825_at_213824_at	0.170405	0.172084	0.247084	0.137931	0.137931	1	0.206897	0		1		0.536618	0.599394	0.236226	0.37931	0.298851	1	0.574713	0.103448	1	0		0.585681	0.671066	0.462608	0.236842	0.184211	1	0.210526	0.0789474		1		0.179822	0.181799	0.221941	0.506329	0.202532	1	0.234295	0.050641		1
207359_at_210787_s_at	0.262242	0.268515	0.119917	0.172414	0.551724	1	0	0		0		0.262594	0.268892	0.989573	0.482759	0.632184	1	0	0.0689655		0		0.188912	0.191208	0.996975	0.342105	0.473684	1	0	0		0		0.219014	0.22262	0.101354	0.462025	0.506329	1	0	0.0317308		0
201983_s_at_201984_s_at	0.173465	0.175237	0.242034	0.241379	0.0689655		0	0		0		0.192587	0.195022	0.998594	0.333333	0.252874	1	0	0.0229885		0		0.673949	0.817943	0.167824	0.526316	0.210526	1	0.421053	0.447368	1	0		0.517695	0.573185	8.58308e-09	0.594937	0.14557	1	0.177244	0.0951923		1
204672_s_at_204671_s_at	0.425893	0.454869	0.0167673	0.103448	0.103448	1	0.0689655	0.103448		1		0.467104	0.506359	0.553372	0.425287	0.597701	1	0.091954	0.0229885		0		0.784786	1.05771	0.00862615	0.184211	0.131579	1	0.868421	0.605263	1	0		0.28966	0.298195	0.0133876	0.278481	0.506329	1	0.139583	0.0439103		1
210471_s_at_210079_x_at	0.290393	0.298996	0.0916239	0.137931	0.206897	1	0	0		0		0.206589	0.209605	0.997841	0.356322	0.218391	1	0	0		0		0.52808	0.587479	0.655658	0.236842	0.263158	1	0.789474	0		1		0.268449	0.275191	0.0269039	0.424051	0.221519	1	0.170994	0		1
222374_at_216091_s_at	-0.0461043	-0.046137	0.666044	0.413793	0.0344828		0	0.965517		0		0.37863	0.39846	0.869303	0.402299	0.137931	1	0	0.896552		1		0.435804	0.467039	0.867183	0.447368	0.131579	1	0	0.921053		1		0.190893	0.193264	0.181836	0.436709	0.0632911		0	0.671955		0
217561_at_210728_s_at	-0.0437299	-0.0437578	0.661619	0.0689655	0.0689655		0	0		0		0.474996	0.516503	0.516439	0.195402	0.206897	1	0.0574713	0		0		0.251514	0.257028	0.990754	0.368421	0.263158	1	0.210526	0		1		0.153431	0.154653	0.334439	0.221519	0.208861	1	0.119712	0.0125		1
213270_at_207984_s_at	0.301763	0.311458	0.0816036	0.0344828	0.0344828		0.0344828	0.0344828		0		0.590456	0.678366	0.0746113	0.195402	0.264368	1	0.0574713	0.0229885		0		0.7966	1.08924	0.00511732	0.184211	0.184211	1	0.394737	0.315789	1	0		0.458745	0.49572	1.47737e-06	0.151899	0.139241	1	0.272436	0.152083	1	0
216153_x_at_205407_at	-0.582484	-0.666214	0.999835	0.103448	0		0.724138	1	1	1		0.085673	0.0858835	0.999967	0.218391	0.597701	1	0.609195	0.149425	1	0		0.0313211	0.0313313	0.999888	0.131579	0.315789	1	0.736842	0.947368	1	0		0.118859	0.119423	0.504355	0.367089	0.462025	1	0.396795	0.246314	1	0
202407_s_at_214380_at	0.0709611	0.0710805	0.433025	0.103448	0.310345	1	0.448276	0		1		0.116631	0.117164	0.999893	0.609195	0.287356	1	0.517241	0		1		0.181346	0.183374	0.997376	0.447368	0.447368	1	0.447368	0		1		-0.109147	-0.109583	0.997895	0.632911	0.113924	1	0.0815705	0		0
200086_s_at_213758_at	0.219466	0.223095	0.172635	0	0.344828		1	0.0344828		0		0.434986	0.46603	0.692802	0.091954	0.528736		1	0.0114943		0		0.563281	0.637625	0.541405	0.210526	0.552632	1	1	0		1		0.393155	0.415526	0.000118675	0.265823	0.259494	1	0.99375	0		1
211813_x_at_201893_x_at	0.477316	0.519503	0.00704049	0	0		0	0		0		0.336113	0.349704	0.941787	0.321839	0.137931	1	0	0		0		0.980721	2.3161	0	0.289474	0.236842	1	0.973684	0.973684	1	0		0.941238	1.74879	0	0.696203	0.702532	1	0.722596	0.621154	1	0
201707_at_201706_s_at	-0.0974412	-0.0977513	0.755594	0.0344828	0		0.862069	0.0344828		0		0.728348	0.925199	0.000105885	0.321839	0.448276	1	0.413793	0.114943	1	0		0.699275	0.865881	0.106308	0.210526	0.289474	1	0.842105	0.605263	1	0		0.542872	0.608219	6.21722e-10	0.56962	0.5	1	0.0940705	0.00625		0
216020_at_219209_at	0.16802	0.169629	0.251053	0.551724	0.0689655		0	0.931034		0		0.26637	0.272952	0.988499	0.574713	0.54023	1	0	0.195402		1		0.119813	0.120391	0.999222	0.526316	0.368421	1	0	0.473684		1		0.0842403	0.0844404	0.672363	0.436709	0.563291	1	0	0.113141		1
213177_at_213178_s_at	0.281451	0.289257	0.100068	0.344828	0		0	0.827586		0		0.445675	0.47929	0.648872	0.344828	0.137931	1	0	0.390805		1		0.714773	0.896875	0.0763914	0.605263	0.289474	1	0	0.342105		1		0.410535	0.436254	4.18423e-05	0.367089	0.246835	1	0.00641026	0.403846		1
221907_at_52741_at	0.146335	0.147393	0.288491	0.0689655	0.172414		0	0.448276		1		0.667498	0.806217	0.00447369	0.528736	0.321839	1	0	0.229885		1		0.510359	0.563215	0.706846	0.526316	0.236842	1	0	0.394737		1		0.0759679	0.0761145	0.708876	0.468354	0.120253	1	0	0.246795		1
215158_s_at_202480_s_at	0.195029	0.19756	0.207938	0	0.0689655		1	0.517241	1	0		0.592381	0.681326	0.0708604	0.218391	0.241379	1	1	0.229885	1	0		0.730689	0.930204	0.0518741	0.131579	0.342105	1	1	0.210526	1	0		0.271949	0.278967	0.0241122	0.107595	0.310127	1	0.911859	0.100801	1	0
202191_s_at_210872_x_at	0.402577	0.42672	0.0237345	0.482759	0.172414	1	0.517241	0		1		0.543095	0.608534	0.2112	0.344828	0.275862	1	0.954023	0.137931	1	0		0.692454	0.852655	0.121372	0.473684	0.263158	1	0.868421	0.0263158		1		0.446723	0.480599	3.63407e-06	0.544304	0.373418	1	0.436538	0.00625		1
221224_s_at_221225_at	-0.197659	-0.200295	0.88783	0.206897	0.586207	1	0	0		0		0.184885	0.187035	0.998896	0.471264	0.666667	1	0	0		0		0.2074	0.210453	0.995745	0.447368	0.473684	1	0	0		0		0.279172	0.286784	0.0190997	0.474684	0.506329	1	0	0		0
211816_x_at_211305_x_at	0.286124	0.294339	0.0955931	0.37931	0.448276	1	0	0		0		0.47127	0.511702	0.533958	0.356322	0.367816	1	0.0344828	0.045977		0		0.445083	0.478552	0.852004	0.526316	0.315789	1	0	0.0526316		0		0.159245	0.160612	0.307876	0.474684	0.43038	1	0.01875	0.0442308		0
219678_x_at_222233_s_at	0.468932	0.508701	0.00819499	0	0.0689655		1	0.862069	1	0		0.816442	1.14605	5.05986e-09	0.103448	0.333333	1	1	0.62069	1	0		0.677097	0.823734	0.159367	0.342105	0.315789	1	0.973684	0.105263	1	0		0.595732	0.686505	8.99725e-13	0.227848	0.639241	1	0.898718	0.112981	1	0
204754_at_204755_x_at	-0.425424	-0.454296	0.993967	0.0689655	0.448276		0.0344828	0		0		0.0155631	0.0155644	0.999998	0.195402	0.436782	1	0	0		0		0.940983	1.74656	5.35455e-11	0.421053	0.342105	1	0.789474	0.657895	1	0		0.625473	0.733945	1.08802e-14	0.411392	0.746835	1	0.348718	0.157692	1	0
207713_s_at_221827_at	-0.254727	-0.260461	0.935978	0.0344828	0		1	1	1	0		0.685331	0.839099	0.00177604	0.252874	0.149425	1	0.712644	0.954023	1	0		0.782391	1.05151	0.00952426	0.368421	0.210526	1	0.657895	0.657895	1	0		0.489926	0.535962	1.13982e-07	0.556962	0.424051	1	0.404968	0.417628	1	0
205726_at_217246_s_at	-0.0495268	-0.0495674	0.672385	0	0.482759		0.896552	0		0		0.571269	0.649405	0.119628	0.229885	0.517241	1	0.942529	0.0229885		1		0.508959	0.561324	0.710683	0.105263	0.631579	1	1	0		1		0.266256	0.272829	0.0287839	0.0316456	0.563291		0.836378	0		0
213493_at_213488_at	0.319289	0.330855	0.0676827	0.137931	0.137931	1	0	0.0344828		0		0.336862	0.350549	0.94088	0.241379	0.367816	1	0	0		0		0.614177	0.7156	0.360421	0.552632	0.315789	1	0.0263158	0.5		1		0.330304	0.343169	0.00276267	0.462025	0.246835	1	0	0.0822115		0
212394_at_215991_s_at	-0.122207	-0.122821	0.7939	0.103448	0.689655	1	0	0		0		0.433038	0.46363	0.700489	0.356322	0.701149	1	0.0574713	0		0		0.623671	0.730991	0.326938	0.263158	0.605263	1	0	0		0		0.0626943	0.0627766	0.763054	0.379747	0.506329	1	0.00625	0		0
209676_at_213258_at	0.472201	0.512899	0.00772785	0.310345	0.413793	1	0.37931	0.0344828		1		0.455288	0.491351	0.60709	0.471264	0.551724	1	0.241379	0.114943	1	0		0.824052	1.16931	0.00117689	0.289474	0.236842	1	0.947368	0.973684	1	0		0.446816	0.480714	3.60956e-06	0.379747	0.537975	1	0.297756	0.227724	1	0
221644_s_at_220245_at	0.063213	0.0632974	0.448682	0.0689655	0.344828		0	0		0		0.308781	0.319197	0.967811	0.425287	0.448276	1	0.0229885	0		0		0.166482	0.168046	0.998024	0.315789	0.289474	1	0	0		0		0.0807431	0.0809193	0.688034	0.424051	0.303797	1	0	0		0
211122_s_at_210163_at	0.205059	0.208008	0.193005	0.448276	0.517241	1	0	0.172414		1		0.403991	0.428409	0.80195	0.574713	0.643678	1	0.0229885	0.0344828		0		0.566118	0.641791	0.531614	0.473684	0.447368	1	0.105263	0.473684	1	0		0.107763	0.108183	0.559954	0.613924	0.56962	1	0.00641026	0.0575321		0
221500_s_at_221638_s_at	-0.345825	-0.360694	0.978971	0	0.241379		1	0.62069	1	1		0.403251	0.427525	0.804198	0.218391	0.505747	1	0.942529	0.37931	1	0		0.529776	0.589833	0.650516	0.289474	0.210526	1	0.921053	0		1		0.63303	0.746457	3.21965e-15	0.253165	0.398734	1	0.53766	0.03125		1
201230_s_at_201229_s_at	-0.348798	-0.364074	0.979827	0	0.0344828		1	1	1	0		0.727718	0.92386	0.000111131	0.183908	0.494253	1	0.850575	0.701149	1	0		0.870999	1.3372	2.73256e-05	0.131579	0.342105	1	0.947368	0.973684	1	0		0.549468	0.617619	2.97828e-10	0.0379747	0.481013		0.435737	0.353686	1	1
214966_at_217509_x_at	-0.0173409	-0.0173426	0.611102	0.275862	0.103448	1	0	0.137931		1		0.0695983	0.069711	0.999982	0.390805	0.149425	1	0.0114943	0.218391		1		0.167818	0.16942	0.997973	0.631579	0.342105	1	0	0.368421		1		0.313479	0.324399	0.00552669	0.474684	0.14557	1	0	0.309936		1
205136_s_at_205135_s_at	-0.149149	-0.15027	0.83147	0.103448	0		0	0.931034		0		0.692514	0.85277	0.00118006	0.632184	0.367816	1	0	0.632184		1		0.17746	0.179359	0.997562	0.394737	0.157895	1	0	0.105263		1		0.0626406	0.0627228	0.763261	0.537975	0.531646	1	0.00625	0.125481		1
219075_at_65086_at	0.0794507	0.0796185	0.41597	0.37931	0.275862	1	0	0		0		0.73393	0.937193	6.82379e-05	0.471264	0.333333	1	0.0114943	0.0689655		0		0.553888	0.623972	0.573285	0.526316	0.657895	1	0	0		0		0.474278	0.515576	4.30201e-07	0.626582	0.607595	1	0	0.0317308		0
214251_s_at_214250_at	0.53734	0.600409	0.00206712	0.862069	0.241379	1	0.241379	0		1		0.619961	0.724942	0.0308006	0.850575	0.517241	1	0.0804598	0		0		0.346464	0.361419	0.958897	0.684211	0.368421	1	0.105263	0		1		0.485876	0.530648	1.6211e-07	0.639241	0.386076	1	0.05	0		0
221886_at_221885_at	0.035134	0.0351485	0.5058	0.482759	0.482759	1	0	0		0		0.244577	0.249636	0.99356	0.494253	0.310345	1	0	0		0		0.514	0.568151	0.69672	0.394737	0.421053	1	0	0		0		0.188215	0.190486	0.19111	0.487342	0.607595	1	0	0		0
215049_x_at_216233_at	0.316558	0.327817	0.0697333	0.310345	0.586207	1	0.310345	0		1		0.241656	0.246532	0.994058	0.356322	0.505747	1	0.091954	0		0		0.835481	1.20602	0.00055965	0.684211	0.605263	1	1	0.342105	1	0		0.273902	0.281078	0.0226604	0.348101	0.544304	1	0.285577	0		1
203599_s_at_203598_s_at	0.0044192	0.00441923	0.567978	0	0.0344828		0.965517	0.62069	1	0		0.751165	0.975624	1.54524e-05	0.241379	0.321839	1	0.988506	0.586207	1	0		0.86503	1.31299	4.98051e-05	0.131579	0.263158	1	1	0.921053	1	0		0.244265	0.249305	0.0541265	0.107595	0.316456	1	0.728205	0.138782	1	0
210961_s_at_210960_at	0.185455	0.187626	0.222748	0.172414	0.413793	1	0.0689655	0		0		0.119464	0.120037	0.999881	0.298851	0.37931	1	0.0114943	0		0		0.353803	0.369785	0.954346	0.263158	0.315789	1	0.0263158	0		0		0.0205029	0.0205058	0.892961	0.265823	0.5	1	0.0889423	0		0
210942_s_at_213355_at	0.33405	0.34738	0.0573363	0.241379	0.517241	1	0.0344828	0		0		0.806781	1.11774	2.26041e-08	0.218391	0.321839	1	0.954023	0.655172	1	0		0.917963	1.57592	2.56025e-08	0.184211	0.210526	1	1	0.710526	1	0		0.385759	0.406808	0.000180546	0.525316	0.588608	1	0.228045	0.0125		1
217029_at_211833_s_at	-0.166006	-0.167557	0.852713	0	0.206897		0	0.551724		1		0.173341	0.175109	0.999238	0.149425	0.471264	1	0	0.321839		1		0.260261	0.266389	0.989283	0.0789474	0.605263		0	0.131579		1		-0.397853	-0.421095	1	0.132911	0.708861	1	0	0.169872		1
215300_s_at_205776_at	-0.102877	-0.103242	0.764298	0.275862	0		0	0.0689655		0		0.194361	0.196866	0.998515	0.310345	0.241379	1	0	0.045977		0		0.3395	0.353527	0.962847	0.289474	0.263158	1	0.0263158	0.0263158		0		0.227505	0.231556	0.0830066	0.417722	0.278481	1	0.00641026	0.101603		1
208724_s_at_213440_at	0.227426	0.231474	0.161937	0	0.0344828		1	0		0		0.727112	0.922573	0.0001164	0.241379	0.241379	1	1	0.218391	1	0		0.890645	1.42504	2.62648e-06	0.157895	0.210526	1	1	0.868421	1	0		0.650977	0.776993	0	0.291139	0.468354	1	0.95625	0.0689103		1
37796_at_221956_at	0.363871	0.38134	0.0399989	0.0344828	0		1	0		0		0.416032	0.442883	0.762989	0.172414	0.137931	1	0.678161	0		1		0.738383	0.946914	0.0421915	0.131579	0.263158	1	0.184211	0		1		-0.136778	-0.13764	0.999339	0.14557	0.0759494		0.272276	0		1
217331_at_212140_at	-0.159919	-0.161304	0.845246	0.137931	0		0.206897	1	1	1		0.462869	0.500957	0.572876	0.149425	0.37931	1	0.218391	0.931034	1	0		0.696545	0.860557	0.112201	0.236842	0.236842	1	0.184211	0.894737	1	0		-0.041028	-0.041051	0.977721	0.291139	0.341772	1	0.0315705	0.397917		1
37424_at_37425_g_at	0.132312	0.133093	0.313881	0.137931	0.0689655		0.827586	0.413793	1	1		0.449359	0.483896	0.633095	0.195402	0.413793	1	0.45977	0.264368	1	0		0.830771	1.19062	0.000768567	0.210526	0.368421	1	0.605263	0.684211	1	0		0.313227	0.324119	0.00558189	0.297468	0.379747	1	0.246474	0.354968	1	0
202162_s_at_202163_s_at	0.120961	0.121556	0.335034	0	0		1	1	1	0		0.766639	1.01212	3.37833e-06	0.390805	0.275862	1	0.873563	0.91954	1	0		0.720921	0.909559	0.0661863	0.342105	0.315789	1	0.684211	0.894737	1	0		0.51422	0.56845	1.20656e-08	0.531646	0.373418	1	0.220353	0.47484	1	0
213458_at_213896_x_at	-0.0621856	-0.0622659	0.695415	0.413793	0.0689655		0	0		0		0.0250174	0.0250226	0.999997	0.448276	0.448276	1	0	0		0		0.27165	0.278645	0.987051	0.5	0.263158	1	0	0		0		0.229136	0.233277	0.0797793	0.56962	0.183544	1	0.00625	0		0
81811_at_222152_at	0.209534	0.212684	0.186541	0	0.0689655		1	0.137931	1	0		0.596625	0.687891	0.0630605	0.149425	0.195402	1	0.908046	0.172414	1	0		0.769654	1.01948	0.0155772	0.210526	0.315789	1	0.842105	0.0263158		1		0.150694	0.151851	0.347233	0.0759494	0.632911		0.500962	0.0125		0
207190_at_207189_s_at	-0.143935	-0.144942	0.824544	0.413793	0.103448	1	0	0		0		0.427064	0.4563	0.723403	0.252874	0.37931	1	0.0114943	0		0		0.602429	0.696951	0.402453	0.342105	0.210526	1	0	0		0		0.16787	0.169474	0.270199	0.379747	0.329114	1	0	0		0
213862_at_212705_x_at	0.309727	0.320243	0.0750522	0.413793	0.0344828		0	0.896552		0		0.0692034	0.0693142	0.999983	0.471264	0.367816	1	0	0.643678		1		0.381139	0.401391	0.933394	0.5	0.394737	1	0	0.842105		1		0.113739	0.114233	0.530106	0.398734	0.253165	1	0	0.232853		1
211051_s_at_209202_s_at	-0.182687	-0.184761	0.871993	0.275862	0.0344828		0.0344828	0		0		0.383861	0.404581	0.857014	0.206897	0.103448	1	0	0.0114943		0		0.578477	0.660171	0.48827	0.210526	0.131579	1	0.394737	0		1		0.148857	0.149971	0.355913	0.151899	0.0949367		0.107372	0.0125		1
217095_x_at_207860_at	0.122134	0.122747	0.332825	0.206897	0.137931	1	0	0.37931		1		0.335624	0.349152	0.942373	0.390805	0.321839	1	0	0.137931		1		0.439034	0.471033	0.862043	0.315789	0.315789	1	0	0.210526		1		0.157388	0.158708	0.316264	0.379747	0.316456	1	0.00625	0.139744		1
212223_at_202438_x_at	0.119112	0.119681	0.338525	0.0344828	0.0344828		1	0.862069	1	0		0.498512	0.547324	0.404674	0.517241	0.344828	1	0.597701	0.402299	1	0		0.655731	0.785287	0.220766	0.368421	0.131579	1	0.973684	0.973684	1	0		0.323177	0.33519	0.00373244	0.658228	0.35443	1	0.626923	0.335737	1	0
213214_x_at_212363_x_at	0.986842	2.50863	0	0.241379	0.137931	1	1	1	1	0		0.931273	1.6679	0	0.0804598	0.103448		1	1	1	1		0.947927	1.81094	4.03144e-12	0.236842	0.289474	1	1	1	1	0		0.942583	1.76072	0	0.341772	0.386076	1	0.9875	1	1	0
216691_at_214966_at	-0.21707	-0.220579	0.906331	0.517241	0.275862	1	0	0		0		0.319452	0.331037	0.959162	0.390805	0.390805	1	0	0.0114943		0		0.294529	0.303519	0.981264	0.421053	0.631579	1	0	0		0		0.139082	0.13999	0.403177	0.436709	0.474684	1	0	0		0
203697_at_203698_s_at	-0.266927	-0.273552	0.943926	0.172414	0.344828	1	0	0		0		0.302761	0.312557	0.97196	0.298851	0.37931	1	0	0		0		0.885696	1.4016	5.0332e-06	0.236842	0.368421	1	0.894737	0.763158	1	0		0.579869	0.662265	7.52542e-12	0.303797	0.556962	1	0.316026	0.183654	1	0
217609_at_210822_at	0.158485	0.159832	0.267225	0.0344828	0.172414		0.551724	0		0		0.50744	0.559276	0.362868	0.183908	0.356322	1	0.413793	0.0114943		1		0.353062	0.368938	0.954825	0.315789	0.131579	1	0.263158	0		1		0.0297222	0.029731	0.87025	0.177215	0.373418	1	0.178045	0		1
212392_s_at_212390_at	-0.396065	-0.418973	0.9901	0.206897	0.0344828		0.0344828	0.586207		0		0.409996	0.435606	0.783083	0.586207	0.54023	1	0.0229885	0.0229885		0		0.600313	0.693636	0.410059	0.184211	0.157895	1	0.263158	0.973684	1	0		0.0939942	0.0942725	0.627046	0.392405	0.639241	1	0	0.145353		1
203248_at_203247_s_at	0.377855	0.397555	0.0333733	0.0689655	0.103448		0.517241	1	1	1		0.802676	1.10609	4.10498e-08	0.402299	0.310345	1	0.344828	0.850575	1	0		0.626355	0.735395	0.317594	0.315789	0.289474	1	0.0263158	0.815789		1		0.366637	0.384533	0.000501522	0.367089	0.170886	1	0.01875	0.239583		1
207983_s_at_209023_s_at	0.756323	0.987567	6.43138e-07	0.103448	0.0689655		1	1	1	1		0.767403	1.01398	3.11797e-06	0.264368	0.275862	1	0.954023	0.954023	1	0		0.840604	1.22323	0.000388993	0.368421	0.394737	1	1	0.921053	1	0		0.613241	0.714099	7.19425e-14	0.335443	0.544304	1	0.55016	0.474679	1	0
211914_x_at_204323_x_at	0.316608	0.327873	0.0696947	0.275862	0.0689655		0	0		0		0.697858	0.863112	0.000857773	0.310345	0.16092	1	0.0114943	0.0689655		0		0.339792	0.353857	0.962688	0.394737	0.263158	1	0	0		0		0.326547	0.338958	0.00324178	0.367089	0.107595	1	0	0		0
214888_at_208683_at	-0.197263	-0.199883	0.88743	0	0		0.172414	1	1	0		0.576013	0.656476	0.107182	0.149425	0.310345	1	0.0804598	0.931034		1		0.637068	0.753224	0.280986	0.263158	0.131579	1	0.315789	1	1	0		-0.246832	-0.252036	0.999998	0.056962	0.360759		0.157853	0.917468	1	1
210939_s_at_210940_s_at	0.282738	0.290655	0.0988219	0	0.206897		0.172414	0		0		0.206631	0.20965	0.997838	0.149425	0.287356	1	0.149425	0		1		0.565328	0.64063	0.534345	0.210526	0.631579	1	0.0263158	0		0		0.0556629	0.0557205	0.789304	0.221519	0.493671	1	0.0891026	0		0
221857_s_at_47608_at	-0.145653	-0.146696	0.826844	0	0		0	1		0		0.783218	1.05364	5.25781e-07	0.206897	0.183908	1	0.091954	0.885057		1		0.728725	0.926003	0.0545676	0.289474	0.131579	1	0.0789474	0.947368		1		0.466287	0.505315	8.19889e-07	0.120253	0.0316456		0.044391	0.715865		0
209939_x_at_208485_x_at	0.369646	0.388013	0.0371531	0.0344828	0.0344828		1	1	1	0		0.839056	1.21798	8.40946e-11	0.333333	0.252874	1	0.977011	0.942529	1	0		0.875303	1.35532	1.72172e-05	0.263158	0.342105	1	1	1	1	0		0.618255	0.722175	3.36398e-14	0.303797	0.177215	1	0.468269	0.804006	1	0
210360_s_at_210359_at	0.204408	0.207328	0.193957	0.0344828	0.517241		0.793103	0		0		0.359885	0.376753	0.906923	0.183908	0.482759	1	0.655172	0		1		0.627142	0.736691	0.314864	0.157895	0.526316	1	0.921053	0		1		0.0362822	0.0362981	0.852177	0.107595	0.411392	1	0.506891	0		1
201693_s_at_201694_s_at	0.680404	0.829865	2.69847e-05	0.103448	0.137931	1	0.517241	1	1	0		0.732159	0.933366	7.86046e-05	0.298851	0.436782	1	0.091954	0.218391		1		0.872092	1.34175	2.43596e-05	0.447368	0.368421	1	0.789474	1	1	0		0.686418	0.84115	0	0.259494	0.417722	1	0.410737	0.696474	1	0
203381_s_at_203382_s_at	0.0180882	0.0180902	0.540431	0.241379	0.103448	1	0	0		0		0.856049	1.27837	1.94145e-12	0.62069	0.494253	1	0.0344828	0.0574713		0		0.905826	1.50376	2.58128e-07	0.552632	0.447368	1	0.552632	0.421053	1	0		0.926455	1.63277	0	0.708861	0.721519	1	0.47516	0.577244	1	0
222044_at_89948_at	0.884838	1.39763	2.06335e-12	0	0		0.896552	1	1	0		0.821354	1.16096	2.24067e-09	0.390805	0.252874	1	0.0804598	0.321839		1		0.749581	0.971998	0.0304512	0.315789	0.315789	1	0.0263158	0.605263		1		0.464485	0.503016	9.45341e-07	0.303797	0.120253	1	0.05625	0.182692		1
201615_x_at_201616_s_at	0.131892	0.132664	0.314656	0.103448	0.413793	1	0	0		0		0.293485	0.302376	0.97745	0.298851	0.390805	1	0	0		0		0.87	1.33308	3.03095e-05	0.342105	0.315789	1	0.131579	0.947368	1	0		0.641444	0.760624	0	0.518987	0.639241	1	0.056891	0.127244		1
212387_at_212386_at	0.878249	1.36806	5.92681e-12	0.206897	0.172414	1	0.172414	1	1	0		0.632204	0.745079	0.0200015	0.344828	0.252874	1	0.0114943	0.827586		1		0.943572	1.76966	2.15207e-11	0.236842	0.289474	1	0.973684	1	1	0		0.799999	1.09861	0	0.35443	0.386076	1	0.113462	0.854808	1	0
212415_at_214298_x_at	0.129191	0.129917	0.319647	0	0.0344828		1	1	1	0		0.857774	1.28486	1.27176e-12	0.425287	0.264368	1	0.83908	0.988506	1	0		0.550232	0.618714	0.58545	0.578947	0.184211	1	0	0.684211		1		0.657147	0.787775	0	0.721519	0.379747	1	0.214744	0.355128	1	0
210479_s_at_210426_x_at	0.878292	1.36825	5.8874e-12	0.0689655	0.0344828		1	1	1	0		0.432673	0.46318	0.701919	0.367816	0.45977	1	0.0804598	0.0344828		0		0.683567	0.83578	0.142687	0.289474	0.368421	1	0.631579	0.131579	1	0		0.602597	0.697214	3.42171e-13	0.310127	0.462025	1	0.258974	0.0940705		1
200022_at_214335_at	0.152125	0.153315	0.278268	0.0689655	0		1	0.724138	1	0		0.440087	0.472338	0.672198	0.149425	0.126437	1	1	0.528736	1	0		0.651792	0.778408	0.233029	0.236842	0.131579	1	1	0.131579	1	0		0.182466	0.184533	0.211945	0.537975	0.0696203		0.96859	0.348558	1	1
221617_at_221616_s_at	0.436673	0.468112	0.0141483	0	0.0344828		0.965517	0.862069	1	0		0.82361	1.16794	1.52141e-09	0.218391	0.206897	1	0.873563	0.850575	1	0		0.781864	1.05015	0.00973123	0.105263	0.0789474		0.684211	0.684211	1	1		0.483913	0.528081	1.9189e-07	0.170886	0.151899	1	0.183974	0.0634615		1
201701_s_at_213227_at	0.419351	0.446904	0.0185342	0	0.0344828		1	1	1	0		0.734789	0.939058	6.36645e-05	0.37931	0.264368	1	0.804598	0.758621	1	0		0.895371	1.44837	1.34955e-06	0.289474	0.263158	1	0.973684	1	1	0		0.375999	0.395392	0.000307546	0.405063	0.208861	1	0.525641	0.645673	1	0
217027_x_at_213507_s_at	0.112621	0.113101	0.350882	0.448276	0		0	1		0		0.617303	0.720636	0.0336476	0.241379	0.344828	1	0.0689655	1		1		0.465786	0.504675	0.813407	0.236842	0.263158	1	0	1		1		0.512734	0.566432	1.39362e-08	0.424051	0.35443	1	0	0.804327		1
215640_at_212796_s_at	-0.239453	-0.244193	0.924912	0	0		1	0.965517	1	0		0.759308	0.994579	7.11048e-06	0.195402	0.298851	1	0.816092	0.942529	1	0		0.663741	0.799471	0.196686	0.236842	0.184211	1	0.763158	0.868421	1	0		0.0891416	0.0893788	0.649869	0.0759494	0.107595		0.346154	0.512821	1	1
204018_x_at_211699_x_at	0.919001	1.58256	0	0.103448	0.241379	1	0.965517	0.965517	1	0		0.968475	2.06712	0	0.712644	0.747126	1	0.137931	0.137931	1	0		0.975707	2.19925	0	0.473684	0.5	1	0.947368	0.921053	1	0		0.979749	2.29127	0	0.670886	0.64557	1	0.804167	0.785096	1	0
203967_at_203968_s_at	0.190897	0.193268	0.214264	0.137931	0.0344828		0.137931	0.448276	1	1		0.89051	1.42439	0	0.528736	0.517241	1	0.770115	0.850575	1	0		0.516856	0.57204	0.688634	0.289474	0.289474	1	0.105263	0.473684	1	0		0.401399	0.425316	7.31069e-05	0.348101	0.246835	1	0.163942	0.323397	1	0
79005_at_222263_at	0.161113	0.162529	0.262722	0	0.172414		0.586207	0.275862	1	1		0.750427	0.973932	1.65373e-05	0.091954	0.425287		0.586207	0.0804598		0		0.711655	0.890528	0.0819276	0.157895	0.447368	1	0.736842	0.0263158		1		0.300939	0.310552	0.00892735	0.0253165	0.481013		0.302724	0.0375		0
212052_s_at_206431_x_at	0.288437	0.296861	0.093428	0	0		1	0.103448	1	0		0.873221	1.34649	1.93179e-14	0.183908	0.103448	1	1	0.310345	1	0		0.850419	1.25767	0.000182459	0.289474	0.184211	1	0.947368	0.0263158		1		0.452525	0.487871	2.36728e-06	0.0949367	0.0316456		0.937179	0.0625		0
205529_s_at_205528_s_at	0.185611	0.187787	0.222502	0.172414	0.689655	1	0	0		0		0.32013	0.331792	0.958551	0.287356	0.609195	1	0	0		0		0.750643	0.974426	0.0294748	0.473684	0.342105	1	0.973684	0.789474	1	0		0.474978	0.51648	4.06135e-07	0.196203	0.512658	1	0.328846	0.0955128		1
214168_s_at_202011_at	0.338001	0.351834	0.0547719	0	0.0689655		0.241379	0.896552	1	0		0.676845	0.823268	0.00279996	0.172414	0.183908	1	0.0574713	0.747126		1		0.8089	1.12384	0.00278132	0.131579	0.105263	1	0.947368	1	1	0		0.647313	0.770659	0	0.120253	0.512658	1	0.349679	0.886859	1	0
214337_at_208684_at	0.369235	0.387537	0.0373504	0.241379	0		0.0689655	1		0		0.233773	0.238177	0.995231	0.632184	0.172414	1	0.0229885	0.965517		1		0.100102	0.100438	0.999485	0.289474	0.157895	1	0.131579	1	1	0		-0.0728958	-0.0730253	0.991955	0.544304	0.208861	1	0.0379808	0.753526		1
208118_x_at_214984_at	0.0117781	0.0117787	0.553181	0	0.172414		0.724138	0.241379	1	1		0.501351	0.551109	0.391293	0.126437	0.528736	1	0.758621	0.126437	1	0		0.306814	0.317024	0.977286	0.131579	0.421053	1	0.342105	0.157895	1	0		0.067824	0.0679283	0.742807	0.310127	0.474684	1	0.144231	0.113782	1	0
201385_at_201386_s_at	-0.118063	-0.118616	0.787735	0.0344828	0		1	1	1	0		0.911422	1.53586	0	0.275862	0.425287	1	0.988506	0.977011	1	0		0.87665	1.36111	1.48209e-05	0.157895	0.263158	1	1	1	1	0		0.831158	1.19187	0	0.506329	0.329114	1	0.703686	0.835897	1	0
214475_x_at_210944_s_at	0.166101	0.167654	0.254271	0.62069	0		0	1		0		0.798357	1.09407	7.51345e-08	0.873563	0.310345	1	0.149425	0.988506	1	0		0.720025	0.907697	0.0676146	0.421053	0.210526	1	0	0.973684		1		0.798145	1.09348	0	0.810127	0.272152	1	0.0953526	0.734776		1
209835_x_at_204489_s_at	0.647449	0.770894	9.31003e-05	0	0		1	1	1	0		0.875114	1.35451	1.08802e-14	0.45977	0.482759	1	1	0.436782	1	0		0.824021	1.16922	0.00117909	0.394737	0.421053	1	1	0.210526	1	0		0.769837	1.01993	0	0.512658	0.588608	1	0.752724	0.195353	1	0
200095_x_at_200817_x_at	0.726598	0.921482	3.32037e-06	0.724138	0.172414	1	0.965517	1	1	0		0.904791	1.49803	0	0.0229885	0.045977		1	1	1	0		0.934069	1.68939	4.72831e-10	0.131579	0.210526	1	1	1	1	0		0.962181	1.97449	0	0.43038	0.436709	1	1	1	1	0
217660_at_217545_at	0.246136	0.251296	0.138386	0	0.172414		0	0		0		0.380477	0.400618	0.865056	0.172414	0.287356	1	0	0		0		0.315313	0.326434	0.974113	0.210526	0.421053	1	0	0		0		0.216245	0.219713	0.107916	0.196203	0.227848	1	0	0		0
217288_at_220441_at	-0.0188529	-0.0188551	0.614056	0.586207	0.0344828		0	0		0		0.38686	0.408102	0.849602	0.62069	0.241379	1	0	0		0		0.252512	0.258094	0.990596	0.342105	0.421053	1	0.105263	0		1		0.0684552	0.0685625	0.740254	0.449367	0.386076	1	0.0503205	0		0
208776_at_208777_s_at	-0.313189	-0.324077	0.967571	0	0		1	1	1	0		0.54434	0.610303	0.206544	0.505747	0.287356	1	0.137931	0.942529	1	0		0.803844	1.10938	0.00360503	0.315789	0.0789474		0.868421	1	1	1		0.211134	0.214358	0.120798	0.791139	0.113924	1	0.144071	0.855609	1	0
205872_x_at_214099_s_at	-0.0553573	-0.0554139	0.683077	0	0.448276		0	0		0		0.53144	0.59215	0.257168	0.195402	0.206897	1	0.0229885	0		0		0.666354	0.804157	0.189094	0.394737	0.447368	1	0.973684	0.105263	1	0		0.255177	0.260942	0.0399746	0.753165	0.322785	1	0.113301	0		1
213543_at_210329_s_at	0.128886	0.129606	0.320213	0.482759	0.517241	1	0	0		0		0.187373	0.189613	0.998806	0.436782	0.643678	1	0	0		0		0.443109	0.476093	0.855339	0.184211	0.315789	1	0.973684	0		1		-0.00909985	-0.0091001	0.946412	0.582278	0.481013	1	0.0565705	0		0
219562_at_50965_at	0.300381	0.309938	0.082779	0.310345	0.0344828		0	0.206897		0		0.427647	0.457013	0.721214	0.425287	0.126437	1	0	0.103448		1		0.417946	0.445201	0.89295	0.368421	0.0789474		0	0.421053		0		0.691506	0.850837	0	0.56962	0.126582	1	0.0128205	0.398878		1
210973_s_at_215404_x_at	-0.400315	-0.424024	0.99076	0	0		0	1		0		0.263942	0.270341	0.9892	0.45977	0.149425	1	0.0344828	0.931034		1		0.440095	0.472349	0.860321	0.394737	0.184211	1	0.789474	0.763158	1	0		0.102078	0.102434	0.588009	0.512658	0.183544	1	0.101122	0.702724	1	0
211192_s_at_211188_at	0.00427655	0.00427658	0.568264	0.206897	0.344828	1	0.137931	0		1		0.424554	0.453234	0.732728	0.367816	0.436782	1	0.149425	0		1		0.24151	0.246377	0.99221	0.315789	0.447368	1	0.0263158	0		0		-0.030677	-0.0306866	0.96993	0.443038	0.417722	1	0.03125	0		0
209132_s_at_209133_s_at	0.0678581	0.0679625	0.439286	0	0		0.137931	0.103448	1	0		0.39611	0.419027	0.825003	0.275862	0.126437	1	0.666667	0.126437	1	0		0.464271	0.502742	0.816459	0.342105	0.131579	1	0.157895	0		1		-0.0783078	-0.0784685	0.993332	0.291139	0.0696203		0.113301	0.114423	1	1
201187_s_at_201188_s_at	0.16578	0.167325	0.25481	0.0344828	0		0.206897	0.0344828		0		0.161134	0.162551	0.999491	0.103448	0.252874	1	0.0229885	0		0		0.29042	0.299025	0.982448	0.394737	0.368421	1	0.0263158	0		0		0.0831932	0.0833859	0.67709	0.196203	0.487342	1	0.0504808	0.025		0
203962_s_at_217585_at	0.0578204	0.0578849	0.459619	0.0344828	0.172414		0.206897	0.0689655		0		0.434399	0.465306	0.69513	0.275862	0.471264	1	0.0574713	0.091954		0		0.426407	0.455497	0.881289	0.184211	0.263158	1	0.973684	0.131579	1	0		0.111028	0.111488	0.543681	0.563291	0.392405	1	0.50016	0.044391		1
214894_x_at_207358_x_at	0.45174	0.486884	0.0110435	0	0		1	1	1	0		0.864181	1.30963	2.45248e-13	0.229885	0.229885	1	0.977011	0.954023	1	0		0.928155	1.6449	2.38267e-09	0.263158	0.289474	1	1	1	1	0		0.749382	0.971544	0	0.164557	0.196203	1	0.874519	0.830128	1	0
217150_s_at_211017_s_at	-0.0379155	-0.0379337	0.650691	0.413793	0.413793	1	0	0		0		0.150681	0.151837	0.999642	0.586207	0.586207	1	0	0		0		0.231989	0.236291	0.9934	0.421053	0.447368	1	0	0		0		-0.169425	-0.171075	0.999857	0.56962	0.556962	1	0	0		0
202229_s_at_202230_s_at	-0.399885	-0.423512	0.990695	0.275862	0		0	1		0		0.279356	0.286983	0.984016	0.310345	0.390805	1	0	0.965517		1		0.133432	0.134232	0.998972	0.210526	0.342105	1	0	0.947368		1		-0.254848	-0.260591	0.999999	0.177215	0.329114	1	0	0.760897		1
213181_s_at_211673_s_at	0.0130957	0.0130964	0.550523	0.172414	0.0689655		0	0		0		0.127674	0.128375	0.99984	0.195402	0.172414	1	0	0.0229885		0		0.759081	0.994043	0.0225018	0.578947	0.184211	1	0.0263158	0.605263		1		0.217775	0.221319	0.104255	0.360759	0.14557	1	0	0.221474		1
205371_s_at_205370_x_at	-0.322773	-0.33474	0.971323	0.275862	0.0344828		0.551724	1	1	1		0.428506	0.458066	0.717963	0.505747	0.114943	1	0.229885	1	1	0		0.421052	0.44897	0.888781	0.263158	0.105263	1	0.973684	1	1	0		0.0632737	0.0633583	0.760812	0.379747	0.0759494		0.0884615	0.943269		0
212669_at_212757_s_at	-0.0118384	-0.0118389	0.600302	0	0		1	1	1	0		0.777149	1.03813	1.07079e-06	0.195402	0.275862	1	0.873563	0.942529	1	0		0.745	0.961624	0.0349293	0.0789474	0.210526		0.473684	0.868421	1	1		0.664304	0.800479	0	0.164557	0.424051	1	0.366346	0.575321	1	0
210299_s_at_210298_x_at	0.75757	0.990488	5.96633e-07	0.0689655	0.37931		0.758621	0.103448	1	1		0.661442	0.795373	0.00595726	0.643678	0.402299	1	0.0804598	0.0344828		0		0.941064	1.74727	5.2085e-11	0.263158	0.368421	1	0.973684	0.973684	1	0		0.75134	0.976026	0	0.455696	0.626582	1	0.418109	0.189904	1	0
214360_at_213720_s_at	0.0462782	0.0463112	0.483098	0.413793	0		0	0.965517		0		0.235135	0.239619	0.995044	0.551724	0.436782	1	0	0.793103		1		0.332057	0.345139	0.966699	0.552632	0.0789474		0	0.0263158		0		0.0216352	0.0216386	0.890337	0.462025	0.316456	1	0	0.341987		1
221953_s_at_78047_s_at	0.0976231	0.097935	0.379951	0.275862	0		0.0689655	1		0		0.512117	0.565595	0.341372	0.356322	0.103448	1	0.0344828	0.862069		1		0.581409	0.664589	0.477852	0.5	0.184211	1	0	0.947368		1		0.243252	0.248228	0.0556145	0.582278	0.056962		0.00625	0.625962		0
201363_s_at_206245_s_at	0.608423	0.706414	0.000326898	0.0344828	0		1	1	1	0		0.912905	1.54469	0	0.425287	0.333333	1	0.862069	0.965517	1	0		0.940497	1.74233	6.31475e-11	0.236842	0.131579	1	1	1	1	0		0.738149	0.946401	0	0.367089	0.272152	1	0.634295	0.861699	1	0
219960_s_at_220083_x_at	0.36888	0.387126	0.0375217	0	0		1	0.862069	1	0		0.896668	1.45495	0	0.54023	0.367816	1	0.91954	0.827586	1	0		0.688129	0.844394	0.131509	0.105263	0.184211	1	1	0.763158	1	0		0.332991	0.346188	0.00245952	0.272152	0.278481	1	0.455128	0.240224	1	0
201246_s_at_38710_at	0.254357	0.260065	0.128751	0.0689655	0		0.448276	1	1	0		0.571088	0.649137	0.120119	0.551724	0.0574713		0.0804598	1		0		0.727894	0.924233	0.0557352	0.473684	0.105263	1	0.0526316	1		1		0.537426	0.600529	1.12388e-09	0.512658	0.0126582		0.094391	0.99375		0
221607_x_at_211995_x_at	0.929234	1.65275	0	0.241379	0.275862	1	1	1	1	0		0.93557	1.70129	0	0.0574713	0.0804598		1	1	1	0		0.966724	2.03965	0	0.157895	0.263158	1	1	1	1	0		0.962961	1.98512	0	0.322785	0.360759	1	1	1	1	0
[truncated: 10,272 more rows]

## Sheet: p values combination
	GSE473				GSE995				GSE974				GSE1133
[truncated: 11,723 more rows]
