# Supplementary material for: An analysis of intra array repeats: the good, the bad and the non informative
Source: BMC Genomics. 2006 Jun 5;7:136. doi: 10.1186/1471-2164-7-136 (PMC1501018; doi:10.1186/1471-2164-7-136)
Supplement: Additional File 2 — Excel file containing all the pairs of probe sets along with their combined P values. [file 1471-2164-7-136-S2.xls]

## Sheet: Sheet1
Probes	combined P vlue (FDR of 0.01 gives a P value of 0.068) NI=non informative
220960_x_at_214042_s_at	0
203008_x_at_211758_x_at	0
200822_x_at_213011_s_at	0
214728_x_at_208793_x_at	0
211135_x_at_210784_x_at	0
214363_s_at_200626_s_at	0
212213_x_at_214306_at	0
203745_at_203746_s_at	0
208097_s_at_209476_at	0
209357_at_207980_s_at	0
217234_s_at_208621_s_at	0
208079_s_at_204092_s_at	0
212191_x_at_208929_x_at	0
220035_at_212316_at	0
217274_x_at_210088_x_at	0
1294_at_203281_s_at	0
201698_s_at_200044_at	0
210260_s_at_208296_x_at	0
201172_x_at_200096_s_at	0
216231_s_at_201891_s_at	0
209570_s_at_209569_x_at	0
208767_s_at_208029_s_at	0
201590_x_at_213503_x_at	0
212414_s_at_212415_at	0
202021_x_at_212227_x_at	0
201893_x_at_209335_at	0
210783_x_at_205131_x_at	0
212058_at_212060_at	0
211069_s_at_208761_s_at	0
207657_x_at_209226_s_at	0
211316_x_at_211862_x_at	0
206559_x_at_204892_x_at	0
211345_x_at_211927_x_at	0
216274_s_at_201290_at	0
207700_s_at_209060_x_at	0
207974_s_at_200718_s_at	0
210972_x_at_211902_x_at	0
209956_s_at_210404_x_at	0
208651_x_at_209772_s_at	0
201497_x_at_207961_x_at	0
211100_x_at_211101_x_at	0
215633_x_at_211582_x_at	0
216693_x_at_209526_s_at	0
211933_s_at_211930_at	0
208284_x_at_207131_x_at	0
203493_s_at_203492_x_at	0
201849_at_201848_s_at	0
200984_s_at_200983_x_at	0
211663_x_at_212187_x_at	0
201061_s_at_201060_x_at	0
210427_x_at_201590_x_at	0
200992_at_200994_at	0
212081_x_at_208132_x_at	0
218118_s_at_218119_at	0
221748_s_at_221747_at	0
212520_s_at_213720_s_at	0
222065_s_at_212025_s_at	0
219534_x_at_213348_at	0
200749_at_200750_s_at	0
211025_x_at_213735_s_at	0
218058_at_48580_at	0
200916_at_210978_s_at	0
221425_s_at_209274_s_at	0
213086_s_at_213860_x_at	0
214317_x_at_217747_s_at	0
211800_s_at_202681_at	0
204286_s_at_204285_s_at	0
202657_s_at_202656_s_at	0
204364_s_at_204365_s_at	0
208485_x_at_209508_x_at	0
208002_s_at_215728_s_at	0
215633_x_at_214574_x_at	0
211749_s_at_201337_s_at	0
210646_x_at_211942_x_at	0
243_g_at_212566_at	0
201326_at_201327_s_at	0
210395_x_at_217274_x_at	0
212181_s_at_206302_s_at	0
202336_s_at_212958_x_at	0
212442_s_at_212446_s_at	0
202243_s_at_202244_at	0
212716_s_at_221494_x_at	0
213460_x_at_214100_x_at	0
202899_s_at_208672_s_at	0
211317_s_at_209508_x_at	0
208755_x_at_211940_x_at	0
213754_s_at_210283_x_at	0
211651_s_at_201505_at	0
201033_x_at_211720_x_at	0
216483_s_at_221739_at	0
210638_s_at_212987_at	0
200915_x_at_200914_x_at	0
216194_s_at_201804_x_at	0
221726_at_214042_s_at	0
211058_x_at_201090_x_at	0
200594_x_at_200593_s_at	0
211558_s_at_207831_x_at	0
212869_x_at_212284_x_at	0
212021_s_at_212020_s_at	0
211495_x_at_209500_x_at	0
208724_s_at_207791_s_at	0
200735_x_at_208635_x_at	0
201989_s_at_201990_s_at	0
45687_at_218714_at	0
212014_x_at_209835_x_at	0
201287_s_at_201286_at	0
210356_x_at_217418_x_at	0
208834_x_at_203012_x_at	0
202594_at_202595_s_at	0
212287_at_213971_s_at	0
201347_x_at_216308_x_at	0
208874_x_at_216105_x_at	0
213828_x_at_208755_x_at	0
214449_s_at_212119_at	0
213326_at_207100_s_at	0
217764_s_at_217763_s_at	0
200772_x_at_208549_x_at	0
208746_x_at_207573_x_at	0
210371_s_at_217301_x_at	0
209613_s_at_209612_s_at	0
216559_x_at_213356_x_at	0
200754_x_at_214882_s_at	0
213333_at_209036_s_at	0
207086_x_at_208155_x_at	0
201918_at_201917_s_at	0
206284_x_at_205172_x_at	0
40189_at_200631_s_at	0
213318_s_at_201255_x_at	0
211375_s_at_217805_at	0
212560_at_203509_at	0
207358_x_at_208634_s_at	0
213670_x_at_214100_x_at	0
33646_g_at_215891_s_at	0
212191_x_at_212734_x_at	0
213347_x_at_200933_x_at	0
208630_at_208631_s_at	0
37012_at_201950_x_at	0
208290_s_at_208706_s_at	0
200960_x_at_216295_s_at	0
211571_s_at_215646_s_at	0
204723_at_204722_at	0
208825_x_at_213084_x_at	0
209970_x_at_206011_at	0
212174_at_212175_s_at	0
208629_s_at_208631_s_at	0
208639_x_at_207668_x_at	0
200093_s_at_208826_x_at	0
214679_x_at_40562_at	0
212251_at_212248_at	0
209845_at_201285_at	0
211893_x_at_211900_x_at	0
208688_x_at_211501_s_at	0
211769_x_at_221473_x_at	0
202301_s_at_202302_s_at	0
201147_s_at_201150_s_at	0
213698_at_219924_s_at	0
204683_at_213620_s_at	0
200646_s_at_200649_at	0
214247_s_at_202196_s_at	0
208956_x_at_208955_at	0
212015_x_at_211270_x_at	0
204689_at_215933_s_at	0
209499_x_at_209500_x_at	0
214167_s_at_208856_x_at	0
216515_x_at_200772_x_at	0
212315_s_at_212316_at	0
222024_s_at_209534_x_at	0
211765_x_at_212661_x_at	0
37462_i_at_209381_x_at	0
203662_s_at_203661_s_at	0
64064_at_218805_at	0
214505_s_at_210298_x_at	0
203339_at_203340_s_at	0
210427_x_at_213503_x_at	0
210299_s_at_214505_s_at	0
201550_x_at_212988_x_at	0
213453_x_at_217398_x_at	0
200745_s_at_200744_s_at	0
208896_at_208897_s_at	0
204762_s_at_204763_s_at	0
208095_s_at_208802_at	0
203619_s_at_203618_at	0
216640_s_at_207668_x_at	0
215764_x_at_211779_x_at	0
211813_x_at_201893_x_at	0
204754_at_204755_x_at	0
210942_s_at_213355_at	0
213214_x_at_212363_x_at	0
209939_x_at_208485_x_at	0
212387_at_212386_at	0
212415_at_214298_x_at	0
204018_x_at_211699_x_at	0
201385_at_201386_s_at	0
200095_x_at_200817_x_at	0
214894_x_at_207358_x_at	0
210299_s_at_210298_x_at	0
201363_s_at_206245_s_at	0
221607_x_at_211995_x_at	0
201724_s_at_201722_s_at	0
211759_x_at_216194_s_at	0
200889_s_at_201894_s_at	0
201293_x_at_211378_x_at	0
208818_s_at_208817_at	0
213842_x_at_213460_x_at	0
209201_x_at_217028_at	0
211948_x_at_214055_x_at	0
203047_at_40420_at	0
210629_x_at_214574_x_at	0
201199_s_at_201198_s_at	0
204639_at_216705_s_at	0
200737_at_200738_s_at	0
37145_at_205495_s_at	0
210980_s_at_213702_x_at	0
200669_s_at_200668_s_at	0
209787_s_at_209786_at	0
209914_s_at_209915_s_at	0
213864_s_at_208752_x_at	0
211581_x_at_210629_x_at	0
214218_s_at_221728_x_at	0
212737_at_35820_at	0
204961_s_at_214084_x_at	0
201167_x_at_201168_x_at	0
201103_x_at_201104_x_at	0
216457_s_at_201356_at	0
200088_x_at_214271_x_at	0
201218_at_210835_s_at	0
222021_x_at_201093_x_at	0
200823_x_at_213969_x_at	0
38269_at_209282_at	0
201660_at_201661_s_at	0
211862_x_at_210564_x_at	0
201671_x_at_201672_s_at	0
209970_x_at_211368_s_at	0
208981_at_208982_at	0
212574_x_at_213986_s_at	0
201368_at_201369_s_at	0
200678_x_at_216041_x_at	0
213828_x_at_211940_x_at	0
214328_s_at_211968_s_at	0
205803_s_at_205802_at	0
212042_x_at_200717_x_at	0
215945_s_at_202341_s_at	0
208955_at_209932_s_at	0
209990_s_at_217077_s_at	0
201149_s_at_201150_s_at	0
210137_s_at_201572_x_at	0
201358_s_at_201359_at	0
200994_at_200995_at	0
202158_s_at_202157_s_at	0
211970_x_at_212988_x_at	0
204615_x_at_208881_x_at	0
214259_s_at_202139_at	0
214486_x_at_209508_x_at	0
221651_x_at_221671_x_at	0
201780_s_at_201779_s_at	0
210949_s_at_215230_x_at	0
213101_s_at_213102_at	0
201898_s_at_201899_s_at	0
208786_s_at_208785_s_at	0
210501_x_at_221494_x_at	0
200082_s_at_213941_x_at	0
211582_x_at_214574_x_at	0
212015_x_at_211271_x_at	0
217673_x_at_212273_x_at	0
210878_s_at_201643_x_at	0
210592_s_at_203455_s_at	0
201501_s_at_215030_at	0
202994_s_at_202995_s_at	0
203567_s_at_203610_s_at	0
211978_x_at_212661_x_at	0
209868_s_at_207266_x_at	0
214677_x_at_215121_x_at	0
221726_at_208768_x_at	0
211746_x_at_210759_s_at	0
212930_at_215716_s_at	0
207127_s_at_210110_x_at	0
200993_at_200992_at	0
216559_x_at_200016_x_at	0
209762_x_at_208012_x_at	0
201103_x_at_213612_x_at	0
211952_at_211954_s_at	0
209287_s_at_209288_s_at	0
211202_s_at_201549_x_at	0
217492_s_at_204053_x_at	0
209387_s_at_215034_s_at	0
210592_s_at_213988_s_at	0
214792_x_at_201556_s_at	0
217732_s_at_217731_s_at	0
213225_at_209296_at	0
212481_s_at_209344_at	0
210564_x_at_209508_x_at	0
200731_s_at_200732_s_at	0
214988_s_at_201086_x_at	0
205548_s_at_213134_x_at	0
38149_at_204882_at	0
202538_s_at_202536_at	0
212015_x_at_202189_x_at	0
214351_x_at_208929_x_at	0
200048_s_at_210434_x_at	0
205882_x_at_201753_s_at	0
206093_x_at_213451_x_at	0
212582_at_212585_at	0
212022_s_at_212021_s_at	0
215806_x_at_209813_x_at	0
221607_x_at_212988_x_at	0
211858_x_at_200780_x_at	0
203837_at_203836_s_at	0
206776_x_at_207969_x_at	0
214359_s_at_200064_at	0
243_g_at_212567_s_at	0
212085_at_212826_s_at	0
218921_at_52940_at	0
210201_x_at_214439_x_at	0
213291_s_at_211285_s_at	0
201630_s_at_215227_x_at	0
208698_s_at_210470_x_at	0
214280_x_at_200016_x_at	0
200666_s_at_200664_s_at	0
200678_x_at_211284_s_at	0
211787_s_at_201530_x_at	0
213156_at_213158_at	0
201088_at_211762_s_at	0
212159_x_at_211779_x_at	0
200993_at_200995_at	0
214629_x_at_211509_s_at	0
221971_x_at_221850_x_at	0
207002_s_at_209318_x_at	0
201448_at_201447_at	0
216511_s_at_212762_s_at	0
216379_x_at_209772_s_at	0
212226_s_at_212230_at	0
212790_x_at_200716_x_at	0
201278_at_201279_s_at	0
200968_s_at_200967_at	0
212723_at_212722_s_at	0
209026_x_at_211714_x_at	0
211944_at_214055_x_at	0
212014_x_at_212063_at	0
203948_s_at_203949_at	0
213828_x_at_200080_s_at	0
216484_x_at_200896_x_at	0
201167_x_at_211716_x_at	0
202172_at_202171_at	0
204620_s_at_215646_s_at	0
215690_x_at_201618_x_at	0
200692_s_at_200691_s_at	0
208801_at_208095_s_at	0
201440_at_40465_at	0
208637_x_at_208636_at	0
203760_s_at_203761_at	0
205353_s_at_210825_s_at	0
209853_s_at_200987_x_at	0
211995_x_at_201550_x_at	0
208654_s_at_208405_s_at	0
203345_s_at_203346_s_at	0
203213_at_210559_s_at	0
203494_s_at_203492_x_at	0
201082_s_at_211780_x_at	0
208752_x_at_208753_s_at	0
208892_s_at_208891_at	0
210972_x_at_209671_x_at	0
208975_s_at_213507_s_at	0
211528_x_at_210514_x_at	0
217281_x_at_214916_x_at	0
212426_s_at_213699_s_at	0
200647_x_at_215230_x_at	0
212459_x_at_215772_x_at	0
214728_x_at_215714_s_at	0
202189_x_at_216306_x_at	0
202514_at_202516_s_at	0
217918_at_217917_s_at	0
208893_s_at_208892_s_at	0
210070_s_at_210069_at	0
217456_x_at_200905_x_at	0
211944_at_211948_x_at	0
222088_s_at_202499_s_at	0
201345_s_at_201343_at	0
207843_x_at_209366_x_at	0
209607_x_at_210580_x_at	0
214894_x_at_208633_s_at	0
36030_at_209721_s_at	0
202688_at_202687_s_at	0
204185_x_at_204186_s_at	0
208013_s_at_206776_x_at	0
211862_x_at_214486_x_at	0
221805_at_221801_x_at	0
208834_x_at_208825_x_at	0
217673_x_at_214548_x_at	0
201134_x_at_217491_x_at	0
211072_x_at_213646_x_at	0
266_s_at_208650_s_at	0
209185_s_at_209184_s_at	0
222150_s_at_213142_x_at	0
214118_x_at_214937_x_at	0
206284_x_at_211043_s_at	0
210616_s_at_200945_s_at	0
216977_x_at_215722_s_at	0
208628_s_at_208627_s_at	0
217826_s_at_217825_s_at	0
212086_x_at_203411_s_at	0
209758_s_at_213765_at	0
210588_x_at_207127_s_at	0
204221_x_at_214085_x_at	0
206452_x_at_208874_x_at	0
213086_s_at_208865_at	0
201865_x_at_216321_s_at	0
212616_at_212615_at	0
211404_s_at_214875_x_at	0
200911_s_at_217437_s_at	0
208812_x_at_211911_x_at	0
208812_x_at_214459_x_at	0
209154_at_215464_s_at	0
216594_x_at_209699_x_at	0
200637_s_at_200636_s_at	0
200799_at_200800_s_at	0
211663_x_at_211748_x_at	0
214258_x_at_209192_x_at	0
200094_s_at_204102_s_at	0
208485_x_at_210564_x_at	0
204354_at_204353_s_at	0
204619_s_at_221731_x_at	0
202964_s_at_202963_at	0
200712_s_at_200713_s_at	0
212600_s_at_200883_at	0
209386_at_215034_s_at	0
216920_s_at_211144_x_at	0
204355_at_212674_s_at	0
212514_x_at_212515_s_at	0
208235_x_at_207086_x_at	0
204410_at_204409_s_at	0
207657_x_at_221829_s_at	0
211296_x_at_208980_s_at	0
203462_x_at_211501_s_at	0
209397_at_210154_at	0
211941_s_at_210825_s_at	0
201240_s_at_201239_s_at	0
208722_s_at_211036_x_at	0
201305_x_at_201306_s_at	0
203504_s_at_203505_at	0
221775_x_at_208768_x_at	0
208675_s_at_208674_x_at	0
218335_x_at_48531_at	0
200742_s_at_200743_s_at	0
216640_s_at_208639_x_at	0
216901_s_at_205039_s_at	0
210844_x_at_200764_s_at	0
204412_s_at_33767_at	0
212644_s_at_212643_at	0
202457_s_at_202429_s_at	0
211911_x_at_216526_x_at	0
211997_x_at_209069_s_at	0
212197_x_at_214771_x_at	0
213226_at_203418_at	0
217966_s_at_217967_s_at	0
200048_s_at_210927_x_at	0
207721_x_at_200093_s_at	0
204685_s_at_216120_s_at	0
211720_x_at_208856_x_at	0
207508_at_207507_s_at	0
212710_at_212711_at	0
202158_s_at_202156_s_at	0
216379_x_at_208650_s_at	0
200074_s_at_213588_x_at	0
203380_x_at_212266_s_at	0
201179_s_at_201180_s_at	0
209116_x_at_217232_x_at	0
222221_x_at_209039_x_at	0
211970_x_at_221607_x_at	0
204150_at_38487_at	0
204620_s_at_211571_s_at	0
212240_s_at_212249_at	0
212188_at_212192_at	0
216037_x_at_212761_at	0
212187_x_at_211748_x_at	0
208834_x_at_213084_x_at	0
211719_x_at_210495_x_at	0
207323_s_at_209072_at	0
216054_x_at_217274_x_at	0
213502_x_at_215946_x_at	0
201489_at_201490_s_at	0
200734_s_at_200011_s_at	0
208801_at_208800_at	0
210869_s_at_209087_x_at	0
215836_s_at_209079_x_at	0
211939_x_at_214800_x_at	0
203944_x_at_215493_x_at	0
207122_x_at_211385_x_at	0
203491_s_at_203492_x_at	0
208801_at_208802_at	0
212593_s_at_212594_at	0
216095_x_at_213511_s_at	0
203820_s_at_203819_s_at	0
215127_s_at_207266_x_at	0
211316_x_at_208485_x_at	0
201217_x_at_211073_x_at	0
213607_x_at_208918_s_at	0
212097_at_203065_s_at	0
209893_s_at_209892_at	0
213843_x_at_210854_x_at	0
205882_x_at_201752_s_at	0
202508_s_at_202507_s_at	0
208931_s_at_217805_at	0
211543_s_at_210981_s_at	0
203962_s_at_203961_at	0
211858_x_at_200981_x_at	0
212852_s_at_213027_at	0
205989_s_at_211836_s_at	0
213670_x_at_213460_x_at	0
214505_s_at_201540_at	0
208990_s_at_207127_s_at	0
207040_s_at_208667_s_at	0
201457_x_at_201456_s_at	0
213947_s_at_212315_s_at	0
201168_x_at_211716_x_at	0
212491_s_at_205545_x_at	0
207654_x_at_209187_at	0
213720_s_at_215714_s_at	0
213708_s_at_217910_x_at	0
208754_s_at_208752_x_at	0
200787_s_at_200788_s_at	0
208845_at_208846_s_at	0
212426_s_at_200693_at	0
200086_s_at_202698_x_at	0
201443_s_at_201444_s_at	0
201149_s_at_201147_s_at	0
200892_s_at_200893_at	0
214141_x_at_201129_at	0
208485_x_at_211317_s_at	0
208768_x_at_220960_x_at	0
208630_at_208629_s_at	0
201165_s_at_201166_s_at	0
210532_s_at_202279_at	0
210719_s_at_209113_s_at	0
201278_at_210757_x_at	0
214196_s_at_200742_s_at	0
221607_x_at_213214_x_at	0
217202_s_at_200648_s_at	0
201823_s_at_201824_at	0
214677_x_at_215379_x_at	0
212038_s_at_217140_s_at	0
203296_s_at_203295_s_at	0
212998_x_at_211654_x_at	0
203012_x_at_213084_x_at	0
208655_at_208656_s_at	0
201217_x_at_211666_x_at	0
212022_s_at_212023_s_at	0
213015_at_213016_at	0
214835_s_at_212459_x_at	0
213477_x_at_213614_x_at	0
221726_at_221775_x_at	0
214167_s_at_211972_x_at	0
215096_s_at_209009_at	0
210338_s_at_208687_x_at	0
213864_s_at_208754_s_at	0
200679_x_at_200680_x_at	0
210773_s_at_210772_at	0
209487_at_209488_s_at	0
209499_x_at_210314_x_at	0
201280_s_at_210757_x_at	0
218496_at_218497_s_at	0
211724_x_at_206860_s_at	0
200081_s_at_209134_s_at	0
200038_s_at_212537_x_at	0
201279_s_at_210757_x_at	0
212132_at_212131_at	0
214214_s_at_208910_s_at	0
201173_x_at_210574_s_at	0
212136_at_212135_s_at	0
222037_at_212141_at	0
201226_at_201227_s_at	0
201545_s_at_201544_x_at	0
210621_s_at_202677_at	0
208896_at_208895_s_at	0
201539_s_at_210298_x_at	0
216977_x_at_206055_s_at	0
213514_s_at_209190_s_at	0
200882_s_at_211609_x_at	0
211060_x_at_201618_x_at	0
200716_x_at_210646_x_at	0
200095_x_at_211542_x_at	0
208617_s_at_208616_s_at	0
213133_s_at_213129_s_at	0
202541_at_202542_s_at	0
202478_at_202479_s_at	0
200746_s_at_200744_s_at	0
200838_at_213274_s_at	0
207023_x_at_210633_x_at	0
217959_s_at_217958_at	0
210554_s_at_210835_s_at	0
208155_x_at_207739_s_at	0
209771_x_at_208650_s_at	0
215460_x_at_204520_x_at	0
200684_s_at_200682_s_at	0
214736_s_at_208030_s_at	0
201233_at_201232_s_at	0
214167_s_at_211720_x_at	0
211983_x_at_211995_x_at	0
209971_x_at_202138_x_at	0
210554_s_at_201218_at	0
214096_s_at_214095_at	0
214150_x_at_200096_s_at	0
212092_at_212094_at	0
200976_s_at_213786_at	0
204326_x_at_208581_x_at	0
217909_s_at_213708_s_at	0
201782_s_at_201781_s_at	0
200638_s_at_200641_s_at	0
202021_x_at_211956_s_at	0
211530_x_at_210514_x_at	0
212119_at_212117_at	0
200638_s_at_200640_at	0
203077_s_at_203076_s_at	0
211271_x_at_216306_x_at	0
200861_at_200860_s_at	0
211969_at_210211_s_at	0
202443_x_at_212377_s_at	0
213515_x_at_204419_x_at	0
200765_x_at_200764_s_at	0
216559_x_at_214280_x_at	0
209335_at_211896_s_at	0
209290_s_at_209289_at	0
211966_at_211964_at	0
200680_x_at_214938_x_at	0
200920_s_at_200921_s_at	0
213864_s_at_204528_s_at	0
212761_at_216511_s_at	0
207467_x_at_212586_at	0
204674_at_35974_at	0
201111_at_210766_s_at	0
202098_s_at_221564_at	0
213101_s_at_200996_at	0
212933_x_at_208929_x_at	0
203392_s_at_212863_x_at	0
214414_x_at_217414_x_at	0
208722_s_at_200098_s_at	0
221607_x_at_201550_x_at	0
214181_x_at_211581_x_at	0
211911_x_at_214459_x_at	0
207654_x_at_216652_s_at	0
202299_s_at_202300_at	0
203130_s_at_203129_s_at	0
212765_at_217196_s_at	0
200089_s_at_211710_x_at	0
214875_x_at_208702_x_at	0
204581_at_38521_at	0
211543_s_at_202848_s_at	0
200844_s_at_200845_s_at	0
211072_x_at_201090_x_at	0
205516_x_at_213977_s_at	0
200693_at_213699_s_at	0
201025_at_201027_s_at	0
201261_x_at_213905_x_at	0
216304_x_at_201351_s_at	0
202189_x_at_211271_x_at	0
216920_s_at_209813_x_at	0
200969_at_200971_s_at	0
200099_s_at_201257_x_at	0
209473_at_207691_x_at	0
214351_x_at_212734_x_at	0
200907_s_at_200897_s_at	0
200728_at_200729_s_at	0
208651_x_at_208650_s_at	0
208602_x_at_211900_x_at	0
201409_s_at_201407_s_at	0
32836_at_215535_s_at	0
202664_at_202665_s_at	0
210949_s_at_200647_x_at	0
204049_s_at_204048_s_at	0
205353_s_at_211941_s_at	0
200079_s_at_200840_at	0
201099_at_201100_s_at	0
203748_x_at_215127_s_at	0
214548_x_at_212273_x_at	0
221775_x_at_220960_x_at	0
207667_s_at_215498_s_at	0
205763_s_at_208896_at	0
212140_at_212138_at	0
201293_x_at_212661_x_at	0
211487_x_at_201665_x_at	0
212586_at_208908_s_at	0
210588_x_at_208990_s_at	0
208235_x_at_206640_x_at	0
216037_x_at_216511_s_at	0
217798_at_222182_s_at	0
221475_s_at_221476_s_at	0
209063_x_at_210283_x_at	0
212428_at_214356_s_at	0
201034_at_201752_s_at	0
201573_s_at_201574_at	0
215091_s_at_201338_x_at	0
208847_s_at_208848_at	0
206542_s_at_206544_x_at	0
212933_x_at_212734_x_at	0
208248_x_at_208703_s_at	0
213513_x_at_207988_s_at	0
211862_x_at_211317_s_at	0
202882_x_at_210097_s_at	0
201421_s_at_201420_s_at	0
210395_x_at_216054_x_at	0
200977_s_at_213786_at	0
211487_x_at_212578_x_at	0
213453_x_at_212581_x_at	0
211404_s_at_208702_x_at	0
212295_s_at_212290_at	0
212788_x_at_213187_x_at	0
211475_s_at_202387_at	0
201010_s_at_201008_s_at	0
213846_at_201134_x_at	0
214687_x_at_200966_x_at	0
205763_s_at_208897_s_at	0
210186_s_at_214119_s_at	0
209201_x_at_211919_s_at	0
201674_s_at_210625_s_at	0
211653_x_at_216594_x_at	0
212415_at_212413_at	0
205989_s_at_214650_x_at	0
209210_s_at_209209_s_at	0
211581_x_at_211582_x_at	0
202931_x_at_210201_x_at	0
202923_s_at_202922_at	0
213360_s_at_212178_s_at	0
203486_s_at_203487_s_at	0
207966_s_at_214730_s_at	0
200013_at_214143_x_at	0
211953_s_at_211954_s_at	0
209835_x_at_212063_at	0
211135_x_at_211133_x_at	0
200797_s_at_200798_x_at	0
212120_at_212117_at	0
208893_s_at_208891_at	0
201036_s_at_211569_s_at	0
201453_x_at_213404_s_at	0
211316_x_at_210564_x_at	0
211995_x_at_212363_x_at	0
202746_at_202747_s_at	0
209991_x_at_211679_x_at	0
39402_at_205067_at	0
208704_x_at_208703_s_at	0
41577_at_212750_at	0
217805_at_217804_s_at	0
201293_x_at_211978_x_at	0
204405_x_at_217106_x_at	0
207812_s_at_208843_s_at	0
200088_x_at_200809_x_at	0
214894_x_at_215222_x_at	0
213876_x_at_208174_x_at	0
215773_x_at_204752_x_at	0
215806_x_at_211144_x_at	0
201009_s_at_201008_s_at	0
208781_x_at_210648_x_at	0
206042_x_at_201522_x_at	0
209389_x_at_202428_x_at	0
212216_at_212217_at	0
202583_s_at_216125_s_at	0
201238_s_at_201237_at	0
213007_at_213008_at	0
209388_at_222035_s_at	0
207573_x_at_208745_at	0
211858_x_at_212273_x_at	0
208812_x_at_216526_x_at	0
200081_s_at_201254_x_at	0
206025_s_at_206026_s_at	0
208734_x_at_208731_at	0
201448_at_201449_at	0
208284_x_at_211417_x_at	0
200667_at_200668_s_at	0
201865_x_at_211671_s_at	0
215806_x_at_216920_s_at	0
211709_s_at_205131_x_at	0
201496_x_at_201497_x_at	0
204806_x_at_221875_x_at	0
217225_x_at_221853_s_at	0
211073_x_at_212039_x_at	0
201311_s_at_201312_s_at	0
201034_at_201753_s_at	0
204429_s_at_204430_s_at	0
201166_s_at_201164_s_at	0
201842_s_at_201843_s_at	0
214179_s_at_200758_s_at	0
208485_x_at_214486_x_at	0
211366_x_at_206011_at	0
209079_x_at_211066_x_at	0
213356_x_at_200016_x_at	0
211561_x_at_210449_x_at	0
208794_s_at_213720_s_at	0
215076_s_at_211161_s_at	0
202173_s_at_202171_at	0
207616_s_at_209451_at	0
214328_s_at_211969_at	0
212270_x_at_212537_x_at	0
211574_s_at_207549_x_at	0
205711_x_at_208870_x_at	0
216526_x_at_214459_x_at	0
212307_s_at_207563_s_at	0
203214_x_at_203213_at	0
207564_x_at_207563_s_at	0
200981_x_at_212273_x_at	0
208897_s_at_208895_s_at	0
200759_x_at_200758_s_at	0
204141_at_209372_x_at	0
202232_s_at_202231_at	0
204153_s_at_204152_s_at	0
207467_x_at_208908_s_at	0
202342_s_at_202341_s_at	0
208155_x_at_206640_x_at	0
207238_s_at_212588_at	0
208794_s_at_214728_x_at	0
212130_x_at_211956_s_at	0
207564_x_at_212307_s_at	0
203930_s_at_203929_s_at	0
218062_x_at_214721_x_at	0
209384_at_209385_s_at	0
212130_x_at_212227_x_at	0
217234_s_at_208622_s_at	0
211995_x_at_213214_x_at	0
210588_x_at_210110_x_at	0
205091_x_at_212917_x_at	0
212077_at_201617_x_at	0
208746_x_at_208745_at	0
213378_s_at_208149_x_at	0
212988_x_at_212363_x_at	0
201478_s_at_216212_s_at	0
208772_at_208773_s_at	0
211995_x_at_212988_x_at	0
208842_s_at_207812_s_at	0
210844_x_at_200765_x_at	0
206093_x_at_216333_x_at	0
211927_x_at_200689_x_at	0
205768_s_at_205769_at	0
208609_s_at_216333_x_at	0
216520_s_at_211943_x_at	0
211972_x_at_211720_x_at	0
218595_s_at_218594_at	0
216035_x_at_216037_x_at	0
211765_x_at_211378_x_at	0
201162_at_201163_s_at	0
208248_x_at_208704_x_at	0
202536_at_202537_s_at	0
209870_s_at_209871_s_at	0
203615_x_at_215299_x_at	0
214167_s_at_201033_x_at	0
211745_x_at_211699_x_at	0
205763_s_at_208895_s_at	0
203107_x_at_212433_x_at	0
208854_s_at_208855_s_at	0
211458_s_at_208869_s_at	0
210250_x_at_202144_s_at	0
213086_s_at_208867_s_at	0
213071_at_207977_s_at	0
214280_x_at_213356_x_at	0
213617_s_at_212055_at	0
201340_s_at_201341_at	0
213890_x_at_201258_at	0
205804_s_at_213888_s_at	0
201680_x_at_222047_s_at	0
213746_s_at_214752_x_at	0
212953_x_at_214315_x_at	0
221472_at_221471_at	0
211953_s_at_211952_at	0
211983_x_at_211970_x_at	0
201247_at_201248_s_at	0
203448_s_at_203449_s_at	0
208424_s_at_208968_s_at	0
201798_s_at_211864_s_at	0
210438_x_at_213027_at	0
208206_s_at_214369_s_at	0
212790_x_at_211942_x_at	0
201528_at_201529_s_at	0
210983_s_at_208795_s_at	0
201664_at_201663_s_at	0
207857_at_211100_x_at	0
208899_x_at_208898_at	0
211961_s_at_211960_s_at	0
209290_s_at_213029_at	0
200098_s_at_211036_x_at	0
212790_x_at_210646_x_at	0
214181_x_at_215633_x_at	0
222036_s_at_222037_at	0
209488_s_at_207836_s_at	0
210202_s_at_210201_x_at	0
33307_at_202937_x_at	0
202511_s_at_210639_s_at	0
221607_x_at_212363_x_at	0
201278_at_201280_s_at	0
212563_at_216397_s_at	0
202070_s_at_202069_s_at	0
201279_s_at_201280_s_at	0
211569_s_at_201035_s_at	0
212967_x_at_208753_s_at	0
212632_at_212631_at	0
203210_s_at_203209_at	0
209919_x_at_207131_x_at	0
201523_x_at_201524_x_at	0
200718_s_at_200711_s_at	0
215726_s_at_209366_x_at	0
200640_at_200639_s_at	0
209991_x_at_217077_s_at	0
200073_s_at_209330_s_at	0
213617_s_at_213616_at	0
209835_x_at_204490_s_at	0
212918_at_212917_x_at	0
210101_x_at_209091_s_at	0
201852_x_at_211161_s_at	0
211284_s_at_216041_x_at	0
200876_s_at_214288_s_at	0
211978_x_at_211378_x_at	0
205128_x_at_215813_s_at	0
200946_x_at_200947_s_at	0
201149_s_at_201148_s_at	0
202131_s_at_202130_at	0
201210_at_212515_s_at	0
37590_g_at_213657_s_at	0
207977_s_at_213068_at	0
217952_x_at_217954_s_at	0
211744_s_at_205173_x_at	0
208942_s_at_208943_s_at	0
212464_s_at_210495_x_at	0
205717_x_at_209079_x_at	0
201257_x_at_212391_x_at	0
206332_s_at_208966_x_at	0
207086_x_at_207739_s_at	0
203041_s_at_203042_at	0
205029_s_at_205030_at	0
201790_s_at_201791_s_at	0
215222_x_at_208633_s_at	0
208073_x_at_210645_s_at	0
201291_s_at_201292_at	0
213029_at_209289_at	0
216221_s_at_201493_s_at	0
208699_x_at_208700_s_at	0
206559_x_at_213614_x_at	0
214011_s_at_203023_at	0
37012_at_201949_x_at	0
213980_s_at_212863_x_at	0
207148_x_at_213782_s_at	0
209116_x_at_211696_x_at	0
211932_at_211933_s_at	0
212590_at_208456_s_at	0
210181_s_at_208321_s_at	0
203470_s_at_203471_s_at	0
208767_s_at_214039_s_at	0
211858_x_at_214548_x_at	0
215049_x_at_203645_s_at	0
212014_x_at_204490_s_at	0
209868_s_at_203748_x_at	0
208754_s_at_204528_s_at	0
204018_x_at_211745_x_at	0
206061_s_at_213229_at	0
201993_x_at_209067_s_at	0
200985_s_at_200983_x_at	0
211999_at_211997_x_at	0
209500_x_at_210314_x_at	0
211075_s_at_213857_s_at	0
212626_x_at_214737_x_at	0
222122_s_at_212994_at	0
200993_at_200994_at	0
201752_s_at_201753_s_at	0
212506_at_212511_at	0
212152_x_at_210649_s_at	0
200970_s_at_200971_s_at	0
211340_s_at_209087_x_at	0
201352_at_201351_s_at	0
212022_s_at_212020_s_at	0
212464_s_at_216442_x_at	0
213491_x_at_213399_x_at	0
209120_at_215073_s_at	0
211015_s_at_208815_x_at	0
202156_s_at_202157_s_at	0
214351_x_at_212191_x_at	0
214718_at_208503_s_at	0
209796_s_at_202857_at	0
208884_s_at_208882_s_at	0
209027_s_at_209028_s_at	0
214870_x_at_204538_x_at	0
49111_at_43511_s_at	0
210418_s_at_210014_x_at	0
211999_at_209069_s_at	0
209134_s_at_201254_x_at	0
211971_s_at_211615_s_at	0
214428_x_at_208451_s_at	0
212933_x_at_212191_x_at	0
203076_s_at_203075_at	0
210395_x_at_210088_x_at	0
214449_s_at_212117_at	0
212578_x_at_201665_x_at	0
213564_x_at_201030_x_at	0
200804_at_200803_s_at	0
211070_x_at_202428_x_at	0
201458_s_at_201457_x_at	0
212661_x_at_211378_x_at	0
211270_x_at_216306_x_at	0
201669_s_at_201670_s_at	0
201499_s_at_201498_at	0
212057_at_212056_at	0
204619_s_at_215646_s_at	0
204619_s_at_204620_s_at	0
213095_x_at_209901_x_at	0
209919_x_at_211417_x_at	0
211983_x_at_201550_x_at	0
213947_s_at_220035_at	0
201362_at_206245_s_at	0
206401_s_at_203928_x_at	0
211990_at_213537_at	0
200740_s_at_200739_s_at	0
204661_at_34210_at	0
202783_at_202784_s_at	0
212226_s_at_209355_s_at	0
214835_s_at_215772_x_at	0
209376_x_at_213850_s_at	0
204620_s_at_221731_x_at	0
210629_x_at_211582_x_at	0
214211_at_200748_s_at	0
215836_s_at_205717_x_at	0
209281_s_at_215716_s_at	0
217047_s_at_202972_s_at	0
212031_at_212033_at	0
210438_x_at_212852_s_at	0
209469_at_209470_s_at	0
212370_x_at_214946_x_at	0
212173_at_208967_s_at	0
207086_x_at_206640_x_at	0
221775_x_at_214042_s_at	0
214339_s_at_206296_x_at	0
211983_x_at_221607_x_at	0
200605_s_at_200603_at	0
207165_at_209709_s_at	0
215836_s_at_211066_x_at	0
221896_s_at_217845_x_at	0
200040_at_201488_x_at	0
216652_s_at_209188_x_at	0
213881_x_at_208738_x_at	0
215121_x_at_215379_x_at	0
211696_x_at_217232_x_at	0
216693_x_at_209524_at	0
208228_s_at_203638_s_at	0
203773_x_at_211729_x_at	0
210225_x_at_211133_x_at	0
208765_s_at_208766_s_at	0
210153_s_at_210154_at	0
209499_x_at_211495_x_at	0
39582_at_213295_at	0
208801_at_208803_s_at	0
201563_at_201562_s_at	0
210299_s_at_201540_at	0
204528_s_at_208753_s_at	0
216308_x_at_214864_s_at	0
203724_s_at_213939_s_at	0
205849_s_at_209066_x_at	0
214271_x_at_200809_x_at	0
208290_s_at_208708_x_at	0
200984_s_at_200985_s_at	0
211956_s_at_212227_x_at	0
214181_x_at_211582_x_at	0
201550_x_at_212363_x_at	0
201464_x_at_201466_s_at	0
210076_x_at_209669_s_at	0
202120_x_at_208074_s_at	0
204391_x_at_213301_x_at	0
211983_x_at_213214_x_at	0
203400_s_at_214064_at	0
205884_at_205885_s_at	0
200719_at_200711_s_at	0
200084_at_201784_s_at	0
218662_s_at_218663_at	0
207239_s_at_208824_x_at	0
212020_s_at_212023_s_at	0
217356_s_at_200737_at	0
200839_s_at_213274_s_at	0
211813_x_at_211896_s_at	0
200780_x_at_214548_x_at	0
209939_x_at_210563_x_at	0
33322_i_at_33323_r_at	0
215633_x_at_210629_x_at	0
212021_s_at_212023_s_at	0
209141_at_209142_s_at	0
208918_s_at_208919_s_at	0
207974_s_at_200711_s_at	0
200914_x_at_214709_s_at	0
209991_x_at_209990_s_at	0
202343_x_at_211025_x_at	0
201720_s_at_201721_s_at	0
211135_x_at_210225_x_at	0
214484_s_at_201692_at	0
216037_x_at_212762_s_at	0
208235_x_at_207739_s_at	0
216236_s_at_222088_s_at	0
266_s_at_209772_s_at	0
200780_x_at_212273_x_at	0
209771_x_at_209772_s_at	0
209901_x_at_215051_x_at	0
201676_x_at_210759_s_at	0
201293_x_at_211765_x_at	0
203386_at_203387_s_at	0
209047_at_207542_s_at	0
206689_x_at_209192_x_at	0
211765_x_at_211978_x_at	0
206958_s_at_214323_s_at	0
212751_at_201524_x_at	0
212933_x_at_214351_x_at	0
211666_x_at_212039_x_at	0
218216_x_at_220597_s_at	0
200780_x_at_200981_x_at	0
201122_x_at_213753_x_at	0
204223_at_37022_at	0
211483_x_at_210404_x_at	0
212756_s_at_212760_at	0
203000_at_203001_s_at	0
215952_s_at_200077_s_at	0
200832_s_at_200831_s_at	0
217832_at_217833_at	0
208708_x_at_208706_s_at	0
213773_x_at_203802_x_at	0
201723_s_at_201722_s_at	0
211342_x_at_216071_x_at	0
203033_x_at_214170_x_at	0
222036_s_at_212141_at	0
215690_x_at_211060_x_at	0
211874_s_at_212452_x_at	0
211972_x_at_208856_x_at	0
211970_x_at_213214_x_at	0
202760_s_at_202759_s_at	0
200038_s_at_212270_x_at	0
200699_at_200698_at	0
202931_x_at_210202_s_at	0
211970_x_at_201550_x_at	0
205158_at_213397_x_at	0
202727_s_at_211676_s_at	0
211970_x_at_211995_x_at	0
202000_at_202001_s_at	0
213947_s_at_212316_at	0
205040_at_205041_s_at	0
210891_s_at_201065_s_at	0
204018_x_at_209458_x_at	0
206332_s_at_208965_s_at	0
211921_x_at_208549_x_at	0
212142_at_212141_at	0
209990_s_at_211679_x_at	0
210563_x_at_208485_x_at	0
216248_s_at_204622_x_at	0
217221_x_at_208984_x_at	0
212414_s_at_214298_x_at	0
200976_s_at_200977_s_at	0
213131_at_205591_at	0
202916_s_at_202915_s_at	0
211058_x_at_213646_x_at	0
213315_x_at_212961_x_at	0
200867_at_211678_s_at	0
200722_s_at_200723_s_at	0
208662_s_at_208661_s_at	0
200602_at_214953_s_at	0
200099_s_at_212391_x_at	0
219534_x_at_213182_x_at	0
201104_x_at_213612_x_at	0
201153_s_at_201152_s_at	0
214027_x_at_202222_s_at	0
213465_s_at_201214_s_at	0
213842_x_at_214100_x_at	0
200882_s_at_210460_s_at	0
201220_x_at_210835_s_at	0
201122_x_at_201123_s_at	0
211862_x_at_209508_x_at	0
202247_s_at_211783_s_at	0
207098_s_at_217043_s_at	0
211939_x_at_208517_x_at	0
207463_x_at_213421_x_at	0
201024_x_at_214314_s_at	0
213095_x_at_215051_x_at	0
200080_s_at_208755_x_at	0
200905_x_at_200904_at	0
212015_x_at_216306_x_at	0
212328_at_212327_at	0
218201_at_218200_s_at	0
200047_s_at_201901_s_at	0
200720_s_at_200721_s_at	0
213036_x_at_207522_s_at	0
208502_s_at_209587_at	0
217854_s_at_213887_s_at	0
40189_at_213047_x_at	0
211345_x_at_200689_x_at	0
211043_s_at_205172_x_at	0
200716_x_at_211942_x_at	0
203929_s_at_203928_x_at	0
200636_s_at_200635_s_at	0
208974_x_at_213507_s_at	0
213864_s_at_212967_x_at	0
213684_s_at_221994_at	0
211658_at_39729_at	0
200859_x_at_214752_x_at	0
211495_x_at_210314_x_at	0
211719_x_at_216442_x_at	0
205961_s_at_209337_at	0
208754_s_at_212967_x_at	0
200625_s_at_213798_s_at	0
200992_at_200995_at	0
222010_at_208778_s_at	0
201893_x_at_211896_s_at	0
203654_s_at_203653_s_at	0
201090_x_at_213646_x_at	0
202237_at_202238_s_at	0
216268_s_at_209098_s_at	0
208353_x_at_208352_x_at	0
211529_x_at_210514_x_at	0
211983_x_at_212363_x_at	0
216333_x_at_213451_x_at	0
207087_x_at_208353_x_at	0
209862_s_at_203492_x_at	0
209444_at_217457_s_at	0
211800_s_at_202682_s_at	0
221726_at_220960_x_at	0
212122_at_212119_at	0
219978_s_at_218039_at	0
208708_x_at_208705_s_at	0
202626_s_at_210754_s_at	0
45572_s_at_218114_at	0
212174_at_212173_at	0
200698_at_200700_s_at	0
206542_s_at_217707_x_at	0
214937_x_at_202174_s_at	0
214281_s_at_212749_s_at	0
213149_at_212568_s_at	0
212438_at_212440_at	0
216942_s_at_205173_x_at	0
203701_s_at_210463_x_at	0
201914_s_at_201916_s_at	0
202437_s_at_202436_s_at	0
204480_s_at_41047_at	0
212716_s_at_210501_x_at	0
200969_at_200970_s_at	0
213864_s_at_208753_s_at	0
202538_s_at_202537_s_at	0
210784_x_at_210225_x_at	0
201010_s_at_201009_s_at	0
222200_s_at_218004_at	0
201458_s_at_201456_s_at	0
208794_s_at_215714_s_at	0
209251_x_at_211750_x_at	0
212761_at_212762_s_at	0
204337_at_204338_s_at	0
200683_s_at_200684_s_at	0
203462_x_at_208688_x_at	0
204230_s_at_204229_at	0
200889_s_at_200890_s_at	0
210981_s_at_202848_s_at	0
201071_x_at_211185_s_at	0
201347_x_at_214864_s_at	0
214728_x_at_212520_s_at	0
201165_s_at_201164_s_at	0
202169_s_at_202170_s_at	0
203177_x_at_203176_s_at	0
213128_s_at_213291_s_at	0
212311_at_212314_at	0
210968_s_at_211509_s_at	0
211759_x_at_201804_x_at	0
201730_s_at_201731_s_at	0
212052_s_at_212054_x_at	0
201028_s_at_201029_s_at	0
208750_s_at_200065_s_at	0
211316_x_at_209508_x_at	0
201014_s_at_201013_s_at	0
201810_s_at_201811_x_at	0
211709_s_at_210783_x_at	0
208447_s_at_209440_at	0
202172_at_202173_s_at	0
202189_x_at_211270_x_at	0
203249_at_32259_at	0
206776_x_at_207991_x_at	0
200853_at_213911_s_at	0
201036_s_at_201035_s_at	0
207573_x_at_210453_x_at	0
211505_s_at_208948_s_at	0
207320_x_at_208948_s_at	0
221891_x_at_208687_x_at	0
217673_x_at_200780_x_at	0
211974_x_at_207785_s_at	0
206452_x_at_216105_x_at	0
202902_s_at_202901_x_at	0
205280_at_205279_s_at	0
213860_x_at_208865_at	0
202216_x_at_211251_x_at	0
210784_x_at_211133_x_at	0
211970_x_at_212363_x_at	0
37652_at_202624_s_at	0
200662_s_at_212773_s_at	0
212119_at_212120_at	0
212604_at_212603_at	0
202973_x_at_217047_s_at	0
202931_x_at_214439_x_at	0
211542_x_at_200817_x_at	0
202404_s_at_202403_s_at	0
216442_x_at_210495_x_at	0
201339_s_at_211733_x_at	0
201019_s_at_201016_at	0
211949_s_at_205895_s_at	0
216237_s_at_201755_at	0
211919_s_at_217028_at	0
211271_x_at_211270_x_at	0
212370_x_at_212929_s_at	0
208666_s_at_208667_s_at	0
212223_at_212221_x_at	0
209813_x_at_211144_x_at	0
40562_at_213766_x_at	0
200839_s_at_200838_at	0
215994_x_at_212054_x_at	0
208857_s_at_205202_at	0
203748_x_at_207266_x_at	0
209181_s_at_213704_at	0
217673_x_at_200981_x_at	0
200089_s_at_201154_x_at	0
203345_s_at_203347_s_at	0
201550_x_at_213214_x_at	0
206562_s_at_213086_s_at	0
212548_s_at_212546_s_at	0
212248_at_212250_at	0
211719_x_at_212464_s_at	0
207654_x_at_209188_x_at	0
211073_x_at_211666_x_at	0
202833_s_at_211429_s_at	0
212554_at_212551_at	0
210076_x_at_217725_x_at	0
213318_s_at_210208_x_at	0
38158_at_204817_at	0
209187_at_209188_x_at	0
203999_at_203998_s_at	0
214505_s_at_201539_s_at	0
217996_at_217997_at	0
211972_x_at_201033_x_at	0
200915_x_at_214709_s_at	0
200753_x_at_200754_x_at	0
212325_at_212327_at	0
222010_at_222011_s_at	0
212967_x_at_208752_x_at	0
211581_x_at_214574_x_at	0
216266_s_at_202955_s_at	0
204373_s_at_213165_at	0
213414_s_at_202649_x_at	0
208965_s_at_208966_x_at	0
212500_at_212502_at	0
214629_x_at_210968_s_at	0
201448_at_201450_s_at	0
200745_s_at_200746_s_at	0
209304_x_at_207574_s_at	0
206431_x_at_212054_x_at	0
201801_s_at_201802_at	0
201478_s_at_201479_at	0
201432_at_211922_s_at	0
201033_x_at_208856_x_at	0
203345_s_at_209704_at	0
209389_x_at_211070_x_at	0
200859_x_at_213746_s_at	0
211862_x_at_210563_x_at	0
204698_at_33304_at	0
211275_s_at_201554_x_at	0
209058_at_209059_s_at	0
211358_s_at_213977_s_at	0
215157_x_at_215823_x_at	0
203312_x_at_203311_s_at	0
36936_at_201644_at	0
215333_x_at_204550_x_at	0
210298_x_at_201540_at	0
200890_s_at_201894_s_at	0
221787_at_221786_at	0
215016_x_at_212254_s_at	0
210202_s_at_214439_x_at	0
200808_s_at_215706_x_at	0
209919_x_at_208284_x_at	0
210624_s_at_202993_at	0
210776_x_at_213730_x_at	0
213491_x_at_208689_s_at	0
201724_s_at_201723_s_at	0
201217_x_at_212039_x_at	0
206640_x_at_207739_s_at	0
212130_x_at_202021_x_at	0
213137_s_at_213136_at	0
202031_s_at_204710_s_at	0
201021_s_at_201022_s_at	0
212566_at_33850_at	0
209487_at_207836_s_at	0
202498_s_at_222088_s_at	0
206401_s_at_203929_s_at	0
214039_s_at_208029_s_at	0
201734_at_201735_s_at	0
210785_s_at_207571_x_at	0
209970_x_at_211366_x_at	0
204028_s_at_213313_at	0
203214_x_at_210559_s_at	0
207335_x_at_209492_x_at	0
211937_at_211938_at	0
211571_s_at_221731_x_at	0
214784_x_at_211982_x_at	0
210908_s_at_207132_x_at	0
216054_x_at_210088_x_at	0
214911_s_at_208685_x_at	0
208911_s_at_211023_at	0
201070_x_at_214305_s_at	0
207843_x_at_215726_s_at	0
218041_x_at_220924_s_at	0
208754_s_at_208753_s_at	0
201501_s_at_201520_s_at	0
212063_at_204490_s_at	0
208637_x_at_211160_x_at	0
208956_x_at_209932_s_at	0
210231_x_at_215780_s_at	0
221729_at_221730_at	0
208661_s_at_208663_s_at	0
207721_x_at_208826_x_at	0
37965_at_216253_s_at	0
212077_at_201616_s_at	0
212240_s_at_212239_at	0
212581_x_at_217398_x_at	0
214181_x_at_214574_x_at	0
201513_at_201515_s_at	0
200767_s_at_200774_at	0
209132_s_at_206441_s_at	0
222221_x_at_208112_x_at	0
211058_x_at_211072_x_at	0
210453_x_at_208745_at	0
211983_x_at_212988_x_at	0
221478_at_221479_s_at	0
206431_x_at_215994_x_at	0
212040_at_212043_at	0
212567_s_at_33850_at	0
210208_x_at_201255_x_at	0
200949_x_at_214003_x_at	0
213423_x_at_209228_x_at	0
202682_s_at_202681_at	0
214047_s_at_209580_s_at	0
215633_x_at_211581_x_at	0
203489_at_210792_x_at	0
200097_s_at_200775_s_at	0
203012_x_at_208825_x_at	0
208705_s_at_208706_s_at	0
210927_x_at_210434_x_at	0
210830_s_at_201876_at	0
211671_s_at_216321_s_at	0
211528_x_at_211529_x_at	0
202014_at_37028_at	0
201231_s_at_217294_s_at	0
215646_s_at_221731_x_at	0
212122_at_212120_at	0
213726_x_at_208977_x_at	0
208870_x_at_213366_x_at	0
200080_s_at_211940_x_at	0
203323_at_203324_s_at	0
216035_x_at_212762_s_at	0
205711_x_at_213366_x_at	0
210554_s_at_201220_x_at	0
564_at_40562_at	0
208746_x_at_210453_x_at	0
201001_s_at_201002_s_at	0
211769_x_at_221471_at	0
211746_x_at_201676_x_at	0
201601_x_at_214022_s_at	0
213842_x_at_213670_x_at	0
213399_x_at_208689_s_at	0
218695_at_58696_at	0
201154_x_at_211710_x_at	0
214728_x_at_213720_s_at	0
200631_s_at_213047_x_at	0
211679_x_at_217077_s_at	0
221829_s_at_209225_x_at	0
202690_s_at_202691_at	0
205022_s_at_218031_s_at	0
208990_s_at_210110_x_at	0
212030_at_212033_at	0
211862_x_at_208485_x_at	0
210982_s_at_208894_at	0
213867_x_at_200801_x_at	0
211699_x_at_209458_x_at	0
217764_s_at_217762_s_at	0
38037_at_203821_at	0
207657_x_at_209225_x_at	0
208749_x_at_210142_x_at	0
210076_x_at_217724_at	0
221532_s_at_221531_at	0
211984_at_211985_s_at	0
200057_s_at_208698_s_at	0
216942_s_at_211744_s_at	0
214383_x_at_208784_s_at	0
210076_x_at_210466_s_at	0
213658_at_37590_g_at	0
210764_s_at_201289_at	0
201147_s_at_201148_s_at	0
211745_x_at_209458_x_at	0
213214_x_at_212988_x_at	0
205717_x_at_211066_x_at	0
203347_s_at_203346_s_at	0
218091_at_218092_s_at	0
200630_x_at_210231_x_at	0
45572_s_at_50277_at	0
202343_x_at_213735_s_at	0
212052_s_at_215994_x_at	0
213080_x_at_200937_s_at	0
201852_x_at_215076_s_at	0
200684_s_at_200676_s_at	0
211931_s_at_211932_at	0
216379_x_at_209771_x_at	0
211813_x_at_209335_at	0
221768_at_214016_s_at	0
217763_s_at_217762_s_at	0
217983_s_at_217984_at	0
201949_x_at_201950_x_at	0
203549_s_at_203548_s_at	0
214328_s_at_210211_s_at	0
212734_x_at_208929_x_at	0
200057_s_at_210470_x_at	0
211375_s_at_208931_s_at	0
211609_x_at_210460_s_at	0
209099_x_at_216268_s_at	0
214548_x_at_200981_x_at	0
213041_s_at_203926_x_at	0
211375_s_at_217804_s_at	0
201117_s_at_201116_s_at	1.77636e-15
200999_s_at_200998_s_at	1.77636e-15
202736_s_at_202737_s_at	1.77636e-15
201392_s_at_201393_s_at	1.77636e-15
200090_at_209471_s_at	1.77636e-15
222024_s_at_221718_s_at	1.88738e-15
210153_s_at_209397_at	1.9984e-15
211530_x_at_211529_x_at	1.9984e-15
203284_s_at_203285_s_at	1.9984e-15
218239_s_at_218238_at	1.9984e-15
208622_s_at_208623_s_at	2.10942e-15
205996_s_at_212174_at	2.10942e-15
217909_s_at_217910_x_at	2.10942e-15
211340_s_at_210869_s_at	2.33147e-15
202435_s_at_202436_s_at	2.33147e-15
201296_s_at_201294_s_at	2.44249e-15
200773_x_at_200772_x_at	2.44249e-15
208800_at_208095_s_at	2.55351e-15
201549_x_at_201548_s_at	2.66454e-15
201196_s_at_201197_at	2.66454e-15
221984_s_at_218037_at	2.66454e-15
222140_s_at_220642_x_at	2.88658e-15
214280_x_at_221919_at	2.88658e-15
209330_s_at_221480_at	3.10862e-15
202310_s_at_202311_s_at	3.10862e-15
208791_at_222043_at	3.33067e-15
210358_x_at_209710_at	3.44169e-15
205304_s_at_205303_at	3.44169e-15
208617_s_at_216988_s_at	3.55271e-15
200073_s_at_221480_at	3.55271e-15
201450_s_at_201449_at	3.77476e-15
222192_s_at_219008_at	3.77476e-15
201475_x_at_213671_s_at	3.88578e-15
212315_s_at_220035_at	3.88578e-15
212249_at_212239_at	3.9968e-15
209610_s_at_212811_x_at	4.10783e-15
218532_s_at_218510_x_at	4.32987e-15
211763_s_at_202333_s_at	4.44089e-15
210581_x_at_211391_s_at	4.55191e-15
201570_at_201569_s_at	4.77396e-15
221790_s_at_57082_at	4.88498e-15
201629_s_at_215227_x_at	4.996e-15
200667_at_200669_s_at	5.10703e-15
201616_s_at_201617_x_at	5.10703e-15
212605_s_at_212608_s_at	5.32907e-15
216988_s_at_208616_s_at	5.32907e-15
212176_at_212179_at	5.55112e-15
214941_s_at_213729_at	5.66214e-15
200759_x_at_214179_s_at	5.77316e-15
213519_s_at_205116_at	5.88418e-15
214501_s_at_207168_s_at	6.10623e-15
209868_s_at_215127_s_at	6.21725e-15
200760_s_at_200761_s_at	6.21725e-15
212205_at_212206_s_at	6.21725e-15
211404_s_at_208248_x_at	6.32827e-15
209387_s_at_209386_at	6.32827e-15
208679_s_at_213513_x_at	6.66134e-15
213534_s_at_216945_x_at	6.77236e-15
50277_at_218114_at	6.99441e-15
201479_at_216212_s_at	6.99441e-15
200014_s_at_214737_x_at	6.99441e-15
213128_s_at_211285_s_at	7.10543e-15
212149_at_212150_at	7.10543e-15
201362_at_201363_s_at	7.32747e-15
208866_at_208865_at	7.66054e-15
210338_s_at_221891_x_at	7.88258e-15
203804_s_at_220044_x_at	8.21565e-15
216035_x_at_216511_s_at	8.54872e-15
212888_at_213229_at	8.65974e-15
212163_at_212162_at	8.77076e-15
201324_at_201325_s_at	8.77076e-15
212354_at_212353_at	8.88178e-15
201557_at_201556_s_at	8.88178e-15
203871_at_215113_s_at	8.99281e-15
208159_x_at_208149_x_at	9.4369e-15
207547_s_at_209074_s_at	9.4369e-15
206776_x_at_207990_x_at	9.4369e-15
210633_x_at_213287_s_at	9.65894e-15
208715_at_208716_s_at	1.0103e-14
209956_s_at_211483_x_at	1.02141e-14
213881_x_at_208739_x_at	1.03251e-14
211737_x_at_209466_x_at	1.04361e-14
205391_x_at_208352_x_at	1.06581e-14
209063_x_at_213754_s_at	1.09912e-14
212520_s_at_215714_s_at	1.09912e-14
216295_s_at_204050_s_at	1.12133e-14
201112_s_at_210766_s_at	1.15463e-14
200907_s_at_200906_s_at	1.18794e-14
203567_s_at_203568_s_at	1.19904e-14
203102_s_at_211061_s_at	1.22125e-14
214150_x_at_201172_x_at	1.22125e-14
218716_x_at_222014_x_at	1.24345e-14
208672_s_at_208673_s_at	1.26565e-14
222088_s_at_202497_x_at	1.32117e-14
208800_at_208803_s_at	1.33227e-14
212842_x_at_210676_x_at	1.35447e-14
201296_s_at_210561_s_at	1.45439e-14
211537_x_at_206854_s_at	1.45439e-14
208752_x_at_204528_s_at	1.45439e-14
210285_x_at_203137_at	1.4766e-14
208694_at_210543_s_at	1.4766e-14
213775_x_at_211257_x_at	1.4877e-14
215764_x_at_212159_x_at	1.4877e-14
206011_at_211368_s_at	1.4877e-14
219311_at_52285_f_at	1.56541e-14
215235_at_208611_s_at	1.58762e-14
216304_x_at_201352_at	1.59872e-14
207087_x_at_208352_x_at	1.62093e-14
202162_s_at_202164_s_at	1.70974e-14
200960_x_at_204050_s_at	1.73195e-14
210776_x_at_213811_x_at	1.74305e-14
200755_s_at_200757_s_at	1.90958e-14
212052_s_at_206431_x_at	1.93179e-14
210564_x_at_214486_x_at	1.9762e-14
209761_s_at_208012_x_at	2.08722e-14
200791_s_at_210840_s_at	2.10942e-14
202738_s_at_202739_s_at	2.15383e-14
209356_x_at_206580_s_at	2.22045e-14
204445_s_at_214366_s_at	2.22045e-14
201693_s_at_201694_s_at	2.25375e-14
212579_at_212569_at	2.29816e-14
32128_at_209924_at	2.33147e-14
201776_s_at_201778_s_at	2.35367e-14
202973_x_at_202972_s_at	2.42029e-14
209249_s_at_209248_at	2.44249e-14
222156_x_at_221511_x_at	2.45359e-14
201458_s_at_209974_s_at	2.4647e-14
209569_x_at_213533_at	2.63123e-14
203224_at_203225_s_at	2.69784e-14
208739_x_at_208738_x_at	2.77556e-14
201674_s_at_201675_at	2.83107e-14
218387_s_at_218388_at	2.83107e-14
203870_at_203869_at	2.83107e-14
211367_s_at_206011_at	2.84217e-14
212255_s_at_211137_s_at	2.88658e-14
211404_s_at_208703_s_at	2.9976e-14
205849_s_at_209065_at	3.0087e-14
213532_at_205745_x_at	3.08642e-14
203753_at_212386_at	3.18634e-14
209091_s_at_209090_s_at	3.21965e-14
201102_s_at_211065_x_at	3.21965e-14
213071_at_213068_at	3.31957e-14
214508_x_at_207630_s_at	3.31957e-14
203381_s_at_203382_s_at	3.33067e-14
200829_x_at_200828_s_at	3.36398e-14
215118_s_at_217281_x_at	3.37508e-14
200863_s_at_200864_s_at	3.475e-14
212251_at_212250_at	3.4861e-14
212951_at_212950_at	3.51941e-14
200037_s_at_201091_s_at	3.54161e-14
200773_x_at_208549_x_at	3.57492e-14
208768_x_at_214042_s_at	3.80806e-14
214172_x_at_216976_s_at	4.10783e-14
210137_s_at_201571_s_at	4.11893e-14
205213_at_205212_s_at	4.11893e-14
208621_s_at_208622_s_at	4.15223e-14
218053_at_213729_at	4.27436e-14
201156_s_at_201140_s_at	4.34097e-14
208720_s_at_207941_s_at	4.35207e-14
212486_s_at_210105_s_at	4.44089e-14
209570_s_at_213533_at	4.4853e-14
212718_at_222035_s_at	4.4964e-14
203506_s_at_216071_x_at	4.50751e-14
201144_s_at_201142_at	4.61853e-14
209631_s_at_214586_at	4.65183e-14
212030_at_212031_at	4.66294e-14
215245_x_at_203689_s_at	4.70735e-14
212014_x_at_204489_s_at	4.87388e-14
218613_at_203355_s_at	4.996e-14
204089_x_at_216199_s_at	5.07372e-14
211703_s_at_213883_s_at	5.14033e-14
209275_s_at_210859_x_at	5.36238e-14
203506_s_at_211342_x_at	5.38458e-14
214783_s_at_206200_s_at	5.41789e-14
202217_at_210667_s_at	5.4623e-14
200857_s_at_200854_at	5.78426e-14
202853_s_at_216976_s_at	5.81757e-14
216602_s_at_202159_at	5.82867e-14
207023_x_at_213287_s_at	6.05072e-14
201151_s_at_201152_s_at	6.17284e-14
209982_s_at_209983_s_at	6.26166e-14
208636_at_211160_x_at	6.39488e-14
214112_s_at_212961_x_at	6.4615e-14
200605_s_at_200604_s_at	6.56142e-14
201837_s_at_201836_s_at	6.85008e-14
209655_s_at_209656_s_at	7.17204e-14
203346_s_at_209704_at	7.19425e-14
202741_at_202742_s_at	7.22755e-14
210564_x_at_211317_s_at	7.26086e-14
212173_at_212175_s_at	7.30527e-14
212302_at_212301_at	7.33857e-14
201640_x_at_211136_s_at	7.34968e-14
210299_s_at_201539_s_at	7.77156e-14
211536_x_at_211537_x_at	8.07132e-14
201575_at_215424_s_at	8.18234e-14
210845_s_at_211924_s_at	8.51541e-14
205996_s_at_212173_at	8.88178e-14
211546_x_at_207827_x_at	8.89289e-14
210625_s_at_201675_at	9.00391e-14
208650_s_at_209772_s_at	9.04832e-14
200063_s_at_221923_s_at	9.38138e-14
222062_at_205926_at	9.42579e-14
200810_s_at_200811_at	9.78106e-14
203014_x_at_215519_x_at	9.79217e-14
218538_s_at_218536_at	9.9365e-14
212063_at_204489_s_at	1.00031e-13
213236_at_41644_at	1.00253e-13
202853_s_at_214172_x_at	1.0536e-13
202795_x_at_216210_x_at	1.0536e-13
209292_at_209291_at	1.0747e-13
212521_s_at_212522_at	1.08358e-13
217826_s_at_217823_s_at	1.09135e-13
201220_x_at_201218_at	1.1191e-13
201161_s_at_201160_s_at	1.13243e-13
208878_s_at_208875_s_at	1.20126e-13
209156_s_at_213290_at	1.2268e-13
209187_at_216652_s_at	1.23679e-13
208970_s_at_208971_at	1.24234e-13
200622_x_at_200623_s_at	1.29674e-13
217887_s_at_217886_at	1.3034e-13
207700_s_at_211352_s_at	1.33449e-13
216899_s_at_204362_at	1.3356e-13
209762_x_at_209761_s_at	1.35225e-13
214620_x_at_212958_x_at	1.36668e-13
214527_s_at_207769_s_at	1.36668e-13
208852_s_at_208853_s_at	1.47216e-13
209024_s_at_217832_at	1.47438e-13
201844_s_at_201846_s_at	1.50324e-13
221774_x_at_220408_x_at	1.531e-13
212268_at_213572_s_at	1.53655e-13
210563_x_at_211317_s_at	1.55209e-13
202346_at_202347_s_at	1.59539e-13
202604_x_at_214895_s_at	1.59872e-13
218353_at_209071_s_at	1.62426e-13
200906_s_at_200897_s_at	1.62759e-13
212277_at_214268_s_at	1.63647e-13
202979_s_at_202978_s_at	1.81744e-13
208609_s_at_213451_x_at	1.83298e-13
209921_at_217678_at	1.85407e-13
214650_x_at_211836_s_at	1.85851e-13
202568_s_at_202569_s_at	1.87295e-13
208517_x_at_214800_x_at	1.89404e-13
266_s_at_209771_x_at	1.91736e-13
208309_s_at_210018_x_at	2.05502e-13
212238_at_212237_at	2.05724e-13
212609_s_at_212607_at	2.06168e-13
208013_s_at_207973_x_at	2.0639e-13
211969_at_211968_s_at	2.07834e-13
208985_s_at_208264_s_at	2.09277e-13
205686_s_at_210895_s_at	2.11275e-13
205996_s_at_212175_s_at	2.11497e-13
214894_x_at_208634_s_at	2.20823e-13
214626_s_at_211934_x_at	2.23044e-13
208867_s_at_208865_at	2.23821e-13
216035_x_at_212761_at	2.43472e-13
202883_s_at_202886_s_at	2.53131e-13
202165_at_202166_s_at	2.58127e-13
213264_at_213263_s_at	2.58793e-13
200751_s_at_214737_x_at	2.58793e-13
214118_x_at_202174_s_at	2.62124e-13
210252_s_at_38398_at	2.78111e-13
211316_x_at_211317_s_at	2.80997e-13
208743_s_at_217718_s_at	2.88325e-13
222067_x_at_209911_x_at	2.93654e-13
211316_x_at_214486_x_at	2.94542e-13
213537_at_211991_s_at	2.98095e-13
200679_x_at_214938_x_at	2.98206e-13
202033_s_at_202034_x_at	2.9976e-13
209460_at_209459_s_at	3.1064e-13
203293_s_at_203294_s_at	3.15414e-13
201557_at_214792_x_at	3.16192e-13
202905_x_at_217299_s_at	3.21076e-13
212382_at_212386_at	3.2796e-13
208071_s_at_210644_s_at	3.29514e-13
212328_at_212325_at	3.31402e-13
203345_s_at_209705_at	3.58269e-13
204278_s_at_204274_at	3.67595e-13
216885_s_at_202249_s_at	3.72258e-13
202143_s_at_202141_s_at	3.7581e-13
204290_s_at_221588_x_at	3.9535e-13
207746_at_219510_at	4.14002e-13
210826_x_at_211228_s_at	4.18665e-13
205389_s_at_208353_x_at	4.22329e-13
201076_at_201077_s_at	4.25437e-13
221745_at_209592_s_at	4.29545e-13
208602_x_at_211893_x_at	4.37095e-13
31845_at_203490_at	4.38982e-13
202333_s_at_202334_s_at	4.4631e-13
201039_s_at_201046_s_at	4.48308e-13
208638_at_208639_x_at	4.52971e-13
213846_at_217491_x_at	4.58966e-13
201960_s_at_201959_s_at	4.69846e-13
221593_s_at_200963_x_at	4.81726e-13
203427_at_203428_s_at	4.83946e-13
216520_s_at_212284_x_at	4.85278e-13
202094_at_202095_s_at	4.87055e-13
202932_at_202933_s_at	4.99156e-13
213678_at_213676_at	5.04596e-13
200849_s_at_200850_s_at	5.08704e-13
202234_s_at_202236_s_at	5.1803e-13
208810_at_208811_s_at	5.31686e-13
201914_s_at_201915_at	5.45231e-13
209066_x_at_209065_at	5.45564e-13
208866_at_213860_x_at	5.54778e-13
203207_s_at_203208_s_at	5.70433e-13
206093_x_at_208609_s_at	5.72098e-13
212669_at_212757_s_at	5.73319e-13
212139_at_216232_s_at	5.77649e-13
37965_at_37966_at	6.02296e-13
216834_at_202988_s_at	6.04961e-13
212642_s_at_212641_at	6.13398e-13
55692_at_221528_s_at	6.24611e-13
216515_x_at_208549_x_at	6.27498e-13
209786_at_202579_x_at	6.28275e-13
212449_s_at_203007_x_at	6.30052e-13
213658_at_213657_s_at	6.40266e-13
204426_at_204427_s_at	6.64691e-13
201496_x_at_207961_x_at	6.69576e-13
211366_x_at_211368_s_at	7.0044e-13
211575_s_at_213291_s_at	7.05547e-13
212967_x_at_204528_s_at	7.14762e-13
210101_x_at_209090_s_at	7.16649e-13
217143_s_at_216191_s_at	7.30083e-13
213607_x_at_208919_s_at	7.76157e-13
212608_s_at_221579_s_at	7.78377e-13
204593_s_at_204594_s_at	7.81819e-13
216981_x_at_206057_x_at	7.97584e-13
211943_x_at_212284_x_at	8.19567e-13
206196_s_at_213439_x_at	8.41438e-13
212379_at_212378_at	8.42548e-13
206776_x_at_207973_x_at	8.57758e-13
209031_at_209030_s_at	8.68416e-13
202956_at_202955_s_at	8.89178e-13
203346_s_at_209705_at	8.93174e-13
212857_x_at_214512_s_at	8.97504e-13
217526_at_217527_s_at	8.98503e-13
203319_s_at_203318_s_at	9.36029e-13
215090_x_at_214107_x_at	9.41469e-13
201918_at_201919_at	9.64784e-13
212566_at_212567_s_at	9.7955e-13
216557_x_at_211650_x_at	1.00486e-12
209053_s_at_209052_s_at	1.01563e-12
204461_x_at_210216_x_at	1.02751e-12
202566_s_at_202565_s_at	1.07803e-12
214679_x_at_213766_x_at	1.09379e-12
214112_s_at_213315_x_at	1.10034e-12
200751_s_at_212626_x_at	1.10134e-12
208792_s_at_208791_at	1.12255e-12
213988_s_at_203455_s_at	1.14175e-12
221524_s_at_221523_s_at	1.14198e-12
205626_s_at_205625_s_at	1.14542e-12
208716_s_at_211098_x_at	1.16962e-12
200637_s_at_200635_s_at	1.21403e-12
214063_s_at_214064_at	1.22002e-12
205660_at_210797_s_at	1.22413e-12
203511_s_at_203512_at	1.24878e-12
202154_x_at_213476_x_at	1.34726e-12
201881_s_at_201879_at	1.35025e-12
206544_x_at_212257_s_at	1.36358e-12
213477_x_at_206559_x_at	1.40199e-12
212055_at_213616_at	1.42741e-12
204388_s_at_212741_at	1.43396e-12
209563_x_at_200655_s_at	1.49569e-12
202058_s_at_202059_s_at	1.55997e-12
203883_s_at_203884_s_at	1.59028e-12
221718_s_at_209534_x_at	1.63214e-12
206562_s_at_208865_at	1.70097e-12
201975_at_210716_s_at	1.74838e-12
210776_x_at_209152_s_at	1.75404e-12
211698_at_208669_s_at	1.77458e-12
211653_x_at_209699_x_at	1.77769e-12
211528_x_at_211530_x_at	1.79645e-12
203976_s_at_203975_s_at	1.83642e-12
212595_s_at_200794_x_at	1.84475e-12
202817_s_at_202816_s_at	1.84663e-12
213470_s_at_213472_at	1.92135e-12
208643_s_at_208642_s_at	1.92657e-12
204273_at_204271_s_at	1.92846e-12
211316_x_at_209939_x_at	1.97731e-12
209170_s_at_209167_at	1.98119e-12
212643_at_212499_s_at	1.98852e-12
209974_s_at_201457_x_at	2.02316e-12
201552_at_201553_s_at	2.04692e-12
202842_s_at_202843_at	2.11586e-12
205306_x_at_211138_s_at	2.12685e-12
210872_x_at_211067_s_at	2.13152e-12
214875_x_at_208703_s_at	2.23954e-12
200821_at_203042_at	2.25786e-12
216557_x_at_216510_x_at	2.27784e-12
214545_s_at_209385_s_at	2.29605e-12
217879_at_217880_at	2.34157e-12
213764_s_at_213765_at	2.35578e-12
38069_at_209235_at	2.37887e-12
211980_at_211981_at	2.40663e-12
204347_at_204348_s_at	2.47757e-12
564_at_214679_x_at	2.51099e-12
210337_s_at_201128_s_at	2.51099e-12
212912_at_204906_at	2.51954e-12
202497_x_at_202499_s_at	2.54874e-12
211931_s_at_211929_at	2.56217e-12
207087_x_at_205389_s_at	2.62657e-12
211862_x_at_209939_x_at	2.64377e-12
212534_at_203247_s_at	2.83273e-12
208248_x_at_208702_x_at	2.84262e-12
209024_s_at_217833_at	2.87204e-12
200806_s_at_200807_s_at	2.91445e-12
200599_s_at_200598_s_at	2.91511e-12
211749_s_at_201336_at	2.98761e-12
207275_s_at_201963_at	3.00038e-12
200733_s_at_200732_s_at	3.0197e-12
210186_s_at_200709_at	3.13327e-12
210946_at_209147_s_at	3.14782e-12
209860_s_at_201366_at	3.16369e-12
201056_at_201057_s_at	3.43647e-12
207419_s_at_213603_s_at	3.45401e-12
209939_x_at_209508_x_at	3.46023e-12
202634_at_202635_s_at	3.5083e-12
202336_s_at_214620_x_at	3.55704e-12
218958_at_51200_at	3.57325e-12
243_g_at_33850_at	3.66063e-12
221841_s_at_220266_s_at	3.67817e-12
208778_s_at_222011_s_at	3.68017e-12
47560_at_203488_at	3.68494e-12
208933_s_at_208935_s_at	3.75222e-12
202653_s_at_202654_x_at	3.93574e-12
204869_at_204870_s_at	4.09617e-12
201224_s_at_201225_s_at	4.11415e-12
216593_s_at_202846_s_at	4.19831e-12
203757_s_at_211657_at	4.38038e-12
200753_x_at_214882_s_at	4.43323e-12
202136_at_202137_s_at	4.46121e-12
221481_x_at_209330_s_at	4.5115e-12
201606_s_at_201608_s_at	4.55413e-12
202874_s_at_202872_at	4.64073e-12
211433_x_at_207765_s_at	4.74898e-12
201446_s_at_201450_s_at	4.79694e-12
209218_at_213562_s_at	4.96869e-12
212142_at_222037_at	5.05507e-12
211404_s_at_208704_x_at	5.16154e-12
212116_at_210541_s_at	5.44953e-12
208095_s_at_208803_s_at	5.45142e-12
202435_s_at_202437_s_at	5.49683e-12
216474_x_at_207134_x_at	5.7071e-12
201879_at_201878_at	5.82123e-12
202899_s_at_208673_s_at	5.90317e-12
201993_x_at_212454_x_at	5.94003e-12
205099_s_at_205098_at	5.99809e-12
217356_s_at_200738_s_at	6.00109e-12
202975_s_at_216048_s_at	6.07858e-12
204629_at_37965_at	6.10767e-12
217741_s_at_210275_s_at	6.27043e-12
207320_x_at_211505_s_at	6.3145e-12
211392_s_at_210581_x_at	6.3195e-12
216954_x_at_200818_at	6.40366e-12
209939_x_at_211317_s_at	6.4595e-12
211612_s_at_201887_at	6.48026e-12
211954_s_at_211955_at	6.55531e-12
212229_s_at_212231_at	6.58473e-12
221983_at_218037_at	6.61726e-12
209085_x_at_208021_s_at	6.69542e-12
210563_x_at_209508_x_at	6.71718e-12
207969_x_at_207990_x_at	6.77425e-12
203529_at_206174_s_at	6.78491e-12
212193_s_at_210966_x_at	7.07567e-12
203243_s_at_212412_at	7.11076e-12
203864_s_at_203863_at	7.11997e-12
215223_s_at_216841_s_at	7.13851e-12
203442_x_at_212969_x_at	7.14828e-12
209688_s_at_209689_at	7.17337e-12
203863_at_203861_s_at	7.224e-12
207795_s_at_210606_x_at	7.31304e-12
200014_s_at_212626_x_at	7.36222e-12
216236_s_at_202499_s_at	7.38498e-12
207657_x_at_212635_at	7.4859e-12
208615_s_at_208617_s_at	7.637e-12
209023_s_at_209022_at	7.66887e-12
211650_x_at_211430_s_at	7.72249e-12
215918_s_at_200671_s_at	7.87803e-12
222040_at_213356_x_at	7.89757e-12
212202_s_at_212204_at	8.08242e-12
218724_s_at_216262_s_at	8.49365e-12
201701_s_at_213227_at	8.61966e-12
213859_x_at_202303_x_at	8.70015e-12
200640_at_200641_s_at	8.70493e-12
208793_x_at_215714_s_at	8.77021e-12
216804_s_at_203242_s_at	8.89244e-12
214181_x_at_210629_x_at	8.89266e-12
200777_s_at_200776_s_at	8.89422e-12
[truncated: 9,723 more rows]
