# Supplementary material for: An analysis of intra array repeats: the good, the bad and the non informative
Source: BMC Genomics. 2006 Jun 5;7:136. doi: 10.1186/1471-2164-7-136 (PMC1501018; doi:10.1186/1471-2164-7-136)
Supplement: Additional File 4 — Excel file containing information about the Spearman correlation values of all pairs of probe sets in all the four datasets. [file 1471-2164-7-136-S4.xls]

## Sheet: True pairs (Spearman)  
	GSE473	GSE995	GSE974	GSE1133
Probes	R value of spearman test	R value of spearman test	R value of spearman test	R value of spearman test
220960_x_at_214042_s_at	0.53498	0.90147	0.928	0.88243
203008_x_at_211758_x_at	0.8601	0.97402	0.92651	0.81918
200822_x_at_213011_s_at	0.62463	0.96563	0.97833	0.95259
214119_s_at_200709_at	0.24039	0.74554	0.81727	0.7348
214728_x_at_208793_x_at	-0.14236	0.90523	0.85708	0.65656
211535_s_at_215404_x_at	0.07931	0.38248	0.48761	0.082051
207087_x_at_205389_s_at	0.49655	0.31922	0.88603	0.43035
221485_at_221484_at	0.44532	0.89302	0.74899	0.62498
201680_x_at_222046_at	-0.027586	0.67712	0.76737	0.21961
200796_s_at_200798_x_at	0.7069	0.81625	0.57737	0.70644
214363_s_at_200626_s_at	-0.29163	0.91119	0.88176	0.94097
212213_x_at_214306_at	0.14877	0.78868	0.93013	0.69249
203745_at_203746_s_at	0.12759	0.76227	0.921	0.49547
216542_x_at_214916_x_at	0.55271	0.37723	0.32602	0.32029
208097_s_at_209476_at	0.10739	0.89052	0.77639	0.7021
209357_at_207980_s_at	0.52315	0.83016	0.90108	0.83025
200755_s_at_200757_s_at	0.1	0.89205	0.87679	0.64331
217234_s_at_208621_s_at	0.92069	0.92382	0.92	0.22374
212191_x_at_208929_x_at	0.99015	0.98482	0.96586	0.98544
220035_at_212316_at	0.13744	0.88066	0.46209	0.59024
212202_s_at_212204_at	0.34532	0.86845	0.74097	0.72585
209647_s_at_209648_x_at	-0.050739	0.70698	0.79888	0.3028
217274_x_at_210088_x_at	0.16897	0.69543	0.94441	0.44709
208013_s_at_207973_x_at	0.54335	0.8488	0.83865	0.65507
214684_at_212535_at	0.097044	0.77881	0.76256	0.3106
1294_at_203281_s_at	0.57291	0.76565	0.75542	0.66939
201461_s_at_201460_at	-0.1931	0.67146	0.88931	0.56364
202932_at_222180_at	0.3197	0.50686	0.57307	0.15244
207275_s_at_201963_at	0.58916	0.89701	0.79915	0.75625
201698_s_at_200044_at	0.38916	0.95997	0.86716	0.88258
202534_x_at_48808_at	0.40788	0.93972	0.80151	0.65923
208685_x_at_208686_s_at	0.42315	0.68827	0.80155	0.76461
211376_s_at_219067_s_at	0.1069	0.89242	0.75599	0.6029
200008_s_at_200009_at	0.20493	0.66338	0.7619	0.75907
210260_s_at_208296_x_at	0.5665	0.93585	0.89496	0.81583
209766_at_201619_at	-0.014286	0.39194	0.561	-0.27227
201172_x_at_200096_s_at	0.099015	0.9556	0.97521	0.91643
209852_x_at_200988_s_at	0.22562	0.90001	0.65678	0.5686
216231_s_at_201891_s_at	0.96798	0.79128	0.9059	0.96444
209570_s_at_209569_x_at	0.59557	0.30235	0.34107	0.69405
203871_at_215114_at	-0.34138	0.20794	0.41221	0.14235
217025_s_at_202806_at	0.1335	0.73258	0.80129	0.66542
208767_s_at_208029_s_at	0.44433	0.89367	0.81333	0.77712
201590_x_at_213503_x_at	0.91675	0.95916	0.993	0.98015
212414_s_at_212415_at	0.0024631	0.89738	0.5428	0.73284
214246_x_at_209241_x_at	0.59064	0.79396	0.85535	0.64366
202021_x_at_212227_x_at	0.9803	0.98077	0.9698	0.97659
217234_s_at_208623_s_at	-0.20197	0.8443	0.83613	0.26315
211318_s_at_201558_at	-0.036946	0.8132	0.72404	0.69763
202534_x_at_202532_s_at	0.55911	0.93665	0.78335	0.55125
201493_s_at_216121_at	-0.19704	0.41177	0.37284	-0.21405
201893_x_at_209335_at	0.62167	0.30267	0.90524	0.87381
211862_x_at_209939_x_at	0.4734	0.80652	0.91793	0.63915
212058_at_212060_at	0.31823	0.95264	0.78781	0.73763
211069_s_at_208761_s_at	0.20197	0.92212	0.88686	0.89313
212132_at_222099_s_at	0.41527	0.86956	0.83959	0.66889
210965_x_at_207319_s_at	0.49507	0.69063	0.42632	0.069401
203944_x_at_211256_x_at	0.41379	0.82918	0.70799	0.64448
204010_s_at_214352_s_at	0.24286	0.3452	0.53824	0.10585
217952_x_at_215718_s_at	0.31773	0.64992	0.64547	0.47758
212877_at_213656_s_at	0.22414	0.59678	0.84703	-0.09818
207657_x_at_209226_s_at	0.71576	0.91301	0.92056	0.78443
214693_x_at_201104_x_at	0.61724	0.76445	0.64898	0.62379
213811_x_at_209153_s_at	0.20591	0.70464	0.6516	0.63558
211316_x_at_211862_x_at	0.65369	0.86673	0.91531	0.81709
211546_x_at_207827_x_at	0.69409	0.7483	0.87967	0.8402
206559_x_at_204892_x_at	0.73153	0.92726	0.88555	0.97756
211345_x_at_211927_x_at	0.96798	0.96338	0.97024	0.98526
211354_s_at_211356_x_at	0.0867	0.58164	0.75585	0.50993
202314_at_216607_s_at	-0.1665	0.71103	0.69187	0.56708
202162_s_at_202164_s_at	0.55616	0.92236	0.90962	0.63984
201854_s_at_201855_s_at	-0.066995	0.7342	0.81026	0.49362
216274_s_at_201290_at	0.41281	0.85534	0.94091	0.91622
213042_s_at_207522_s_at	0.46897	0.75071	0.53284	0.51983
207700_s_at_209060_x_at	0.74532	0.89484	0.89932	0.65464
222239_s_at_218819_at	0.46305	0.84561	0.76926	0.44389
214224_s_at_204571_x_at	0.28768	0.80307	0.76479	0.60368
200813_s_at_200816_s_at	-0.30591	0.67081	0.90365	0.83109
207974_s_at_200718_s_at	0.22217	0.9	0.94157	0.87389
203016_s_at_203017_s_at	0.36897	0.75138	0.84071	0.63944
202346_at_202347_s_at	-0.10739	0.86302	0.81495	0.5105
210972_x_at_211902_x_at	0.65172	0.78034	0.91952	0.62585
209956_s_at_210404_x_at	0.10739	0.49087	0.95733	0.79228
208866_at_213860_x_at	-0.0034483	0.84171	0.80676	0.49733
208651_x_at_209772_s_at	0.78227	0.85567	0.47027	0.66572
201072_s_at_201073_s_at	0.4468	0.85138	0.63971	0.40509
201024_x_at_201025_at	0.0867	0.74249	0.84747	0.4169
200879_s_at_200878_at	-0.091133	0.27631	0.77168	-0.026838
215633_x_at_211582_x_at	0.94433	0.97193	0.89568	0.69271
216693_x_at_209526_s_at	0.42414	0.53767	0.90021	0.79242
211933_s_at_211930_at	0.16059	0.77283	0.89336	0.5903
209376_x_at_206989_s_at	0.73153	0.59688	0.77306	0.66093
201218_at_201219_at	0.51527	0.88407	0.81884	0.4898
208284_x_at_207131_x_at	0.52069	0.9631	0.81852	0.71414
201408_at_201407_s_at	0.2	0.84647	0.82996	0.46894
203493_s_at_203492_x_at	0.28227	0.93379	0.7239	0.60559
201849_at_201848_s_at	0.055172	0.85487	0.91378	0.04211
209524_at_209525_at	0.44335	0.50215	0.63471	-0.056811
220946_s_at_215038_s_at	0.33645	0.6005	0.68571	0.31982
203385_at_211272_s_at	0.75862	0.7445	0.54854	0.50648
200984_s_at_200983_x_at	0.68325	0.96245	0.96105	0.86284
211663_x_at_212187_x_at	0.85271	0.60952	0.98244	0.96191
203376_at_203377_s_at	0.034483	0.69237	0.57485	0.38637
215121_x_at_215214_at	0.55271	0.38503	0.82309	0.62776
209524_at_209526_s_at	0.40443	0.46971	0.86513	0.78496
201061_s_at_201060_x_at	0.33251	0.87594	0.90787	0.80414
210427_x_at_201590_x_at	0.86946	0.97416	0.98928	0.98788
39313_at_211993_at	0.32808	0.49856	0.54443	0.25785
214848_at_200640_at	-0.12512	0.60988	0.65886	0.38591
204647_at_215489_x_at	0.31626	0.6184	0.70932	0.52366
211958_at_203425_s_at	0.30837	0.42859	0.79335	0.46263
211340_s_at_210869_s_at	0.21626	0.36754	0.89227	0.71443
203827_at_213836_s_at	0.32217	0.69974	0.9013	0.6979
209422_at_206567_s_at	0.16897	0.80582	0.45719	0.33388
203610_s_at_203568_s_at	0.34581	0.79301	0.69118	0.57593
210735_s_at_215867_x_at	0.55074	0.75233	0.82366	0.13904
200992_at_200994_at	0.19606	0.94527	0.92882	0.75496
212081_x_at_208132_x_at	0.78768	0.96892	0.94123	0.72847
218118_s_at_218119_at	0.22956	0.92525	0.89364	0.68094
201261_x_at_201262_s_at	0.16897	0.42572	0.9026	0.39576
213311_s_at_221495_s_at	0.15074	0.39652	0.83127	0.6893
221748_s_at_221747_at	0.2734	0.66663	0.91443	0.87664
212520_s_at_213720_s_at	-0.30443	0.87804	0.76253	0.66631
222065_s_at_212025_s_at	0.61478	0.83033	0.94354	0.82631
211954_s_at_211955_at	0.51724	0.97009	0.8172	0.31863
219534_x_at_213348_at	0.67537	0.75218	0.85578	0.74324
200749_at_200750_s_at	0.051724	0.94383	0.89714	0.45591
211025_x_at_213735_s_at	0.69901	0.9692	0.96367	0.89735
214701_s_at_212464_s_at	0.59261	0.46514	0.74761	0.51269
208987_s_at_208988_at	-0.11232	0.51974	0.76584	0.58809
218058_at_48580_at	0.33153	0.95703	0.84581	0.60477
221750_at_205822_s_at	-0.21232	0.68147	0.52618	0.37416
204359_at_204358_s_at	-0.2197	0.34504	0.44589	0.3439
200916_at_210978_s_at	0.12069	0.79839	0.88927	0.85799
209063_x_at_213754_s_at	0.43842	0.82611	0.86738	0.63129
221425_s_at_209274_s_at	0.68768	0.85842	0.852	0.44762
221505_at_208103_s_at	0.43744	0.91363	0.73214	0.5896
203336_s_at_203337_x_at	-0.64975	0.047999	0.65109	0.45699
213086_s_at_213860_x_at	0.71379	0.97549	0.95098	0.87196
208442_s_at_212672_at	0.4931	0.72117	0.55833	0.57451
212589_at_212590_at	0.18966	0.53198	0.83324	0.6575
214317_x_at_217747_s_at	0.84975	0.81963	0.91744	0.93343
204383_at_32032_at	-0.043842	0.80452	0.62505	0.66023
211800_s_at_202681_at	0.35419	0.76891	0.83521	0.49201
204286_s_at_204285_s_at	0.79458	0.89754	0.46572	0.75493
202657_s_at_202656_s_at	0.038424	0.93229	0.89364	0.74316
204364_s_at_204365_s_at	0.16207	0.46319	0.80829	-0.29316
212675_s_at_212677_s_at	0.27685	0.66986	0.90962	0.54933
214078_at_214607_at	0.068473	0.37488	-0.1419	0.2957
208485_x_at_209508_x_at	0.8266	0.89799	0.94923	0.68861
212243_at_212244_at	0.11626	0.87213	0.81639	0.40354
208095_s_at_208263_at	-0.333	0.44888	0.29095	-0.31813
208002_s_at_215728_s_at	-0.17931	0.84071	0.60954	0.73736
215633_x_at_214574_x_at	0.95616	0.93564	0.80709	0.71174
211749_s_at_201337_s_at	0.81823	0.95067	0.88948	0.64421
217527_s_at_212809_at	-0.20837	0.73854	0.70697	0.68795
209939_x_at_211317_s_at	0.49704	0.7565	0.8978	0.66707
210951_x_at_209515_s_at	0.70591	0.87118	0.83499	0.66984
210646_x_at_211942_x_at	0.92167	0.9191	0.93719	0.94022
210556_at_207416_s_at	0.47882	0.56369	0.61914	0.11389
243_g_at_212566_at	0.22365	0.80237	0.86979	0.69731
201117_s_at_201116_s_at	-0.16601	0.33075	0.89255	0.9197
201326_at_201327_s_at	0.45468	0.91724	0.86629	0.74789
203787_at_210829_s_at	0.057143	0.67561	0.66274	0.44821
210395_x_at_217274_x_at	0.38719	0.76674	0.95973	0.3886
208116_s_at_221760_at	-0.055172	0.64964	0.81655	0.55342
212181_s_at_206302_s_at	0.058621	0.84751	0.86585	0.50193
208290_s_at_208707_at	-0.096552	0.52924	0.77109	0.31823
208853_s_at_200068_s_at	0.15172	0.81577	0.81836	0.63103
209956_s_at_211483_x_at	-0.12463	0.44312	0.92078	0.73777
210153_s_at_209397_at	0.077833	0.93962	0.89846	0.69642
208788_at_215082_at	0.29015	0.51248	0.62053	0.13751
212425_at_212416_at	-0.019704	0.57072	0.6969	0.3522
202336_s_at_212958_x_at	0.34138	0.51308	0.92319	0.0067453
212442_s_at_212446_s_at	0.043842	0.77058	0.90108	0.65744
202243_s_at_202244_at	0.35222	0.89467	0.86535	0.89937
201446_s_at_201448_at	0.30049	0.78476	0.81858	0.71275
204466_s_at_211546_x_at	0.35665	0.67666	0.75815	0.78842
212716_s_at_221494_x_at	0.69704	0.95958	0.95202	0.93945
210305_at_213388_at	-0.063547	0.33328	0.49294	0.23043
213460_x_at_214100_x_at	0.85665	0.9603	0.86069	0.87297
202899_s_at_208672_s_at	0.12512	0.86952	0.9315	0.81308
211317_s_at_209508_x_at	0.8601	0.90879	0.91837	0.58618
208866_at_206562_s_at	-0.16059	0.73038	0.72233	0.41919
208985_s_at_208264_s_at	0.167	0.8433	0.85206	0.41785
201522_x_at_221974_at	-0.11773	0.75765	0.88029	0.23016
208755_x_at_211940_x_at	0.96108	0.97607	0.94206	0.98657
213754_s_at_210283_x_at	0.21281	0.85307	0.86979	0.58479
202795_x_at_216210_x_at	0.50985	0.88261	0.85758	0.89565
211651_s_at_201505_at	0.11379	0.095896	0.94332	-0.1006
201206_s_at_201204_s_at	-0.1266	0.65472	0.82169	0.63991
201033_x_at_211720_x_at	0.95813	0.97971	0.98337	0.99575
209982_s_at_209983_s_at	0.26305	0.3714	0.61265	0.57613
202730_s_at_202731_at	0.38966	0.89379	0.73454	0.73377
216483_s_at_221739_at	-0.02069	0.92963	0.93363	0.79793
210638_s_at_212987_at	0.31576	0.88833	0.83324	0.75207
211931_s_at_211929_at	0.3	0.72864	0.74159	0.50352
200915_x_at_200914_x_at	0.11921	0.84108	0.93785	0.52591
215338_s_at_202380_s_at	-0.087192	0.68132	0.45333	0.38137
216194_s_at_201804_x_at	0.29951	0.89344	0.93938	0.93608
221726_at_214042_s_at	0.34483	0.93608	0.91399	0.88138
211058_x_at_201090_x_at	0.93251	0.95614	0.9663	0.9861
200594_x_at_200593_s_at	0.22956	0.91079	0.89665	0.46636
201044_x_at_201041_s_at	0.4867	0.63704	0.76511	0.75097
211558_s_at_207831_x_at	0.50394	0.79187	0.88773	0.79536
212869_x_at_212284_x_at	0.93596	0.8805	0.95361	0.9755
212021_s_at_212020_s_at	0.16158	0.93364	0.56166	0.53887
211495_x_at_209500_x_at	0.74877	0.85561	0.83465	0.45984
218018_at_202671_s_at	0.033005	0.69047	0.70427	0.71765
210058_at_210059_s_at	0.34187	0.49946	0.54126	0.44076
208724_s_at_207791_s_at	0.081773	0.83811	0.87263	0.7836
215399_s_at_200714_x_at	0.56897	0.91358	0.77547	0.66877
204332_s_at_216064_s_at	0.70788	0.90735	0.73833	0.47584
214486_x_at_211317_s_at	0.71675	0.86033	0.9094	0.68183
201633_s_at_201634_s_at	-0.088177	0.78917	0.75424	0.31929
201381_x_at_211761_s_at	0.040394	0.92367	0.82387	0.64841
210835_s_at_201219_at	0.60246	0.83104	0.73546	0.53755
216899_s_at_204361_s_at	0.66552	0.94063	0.76058	0.47255
200735_x_at_208635_x_at	0.97882	0.98527	0.97089	0.033183
201989_s_at_201990_s_at	0.64778	0.81512	0.90546	0.78584
212550_at_212549_at	0.13695	0.82239	0.77634	0.69768
45687_at_218714_at	-0.19458	0.84973	0.65317	0.41407
212014_x_at_209835_x_at	0.88571	0.9734	0.9164	0.86111
213926_s_at_218091_at	0.10394	0.74567	0.54673	0.32528
212293_at_212291_at	-0.37783	0.55858	0.66327	0.64727
201362_at_201363_s_at	0.63941	0.94826	0.86541	0.75185
213551_x_at_214239_x_at	0.14286	0.45578	0.71988	0.57817
201287_s_at_201286_at	-0.27783	0.29833	0.47614	0.55012
222062_at_205926_at	0.29261	0.61529	0.41521	0.51519
210356_x_at_217418_x_at	0.93793	0.59601	0.58262	0.68576
209994_s_at_209993_at	0.633	0.47058	0.50709	0.55803
201296_s_at_210561_s_at	0.28719	0.77087	0.91334	0.91117
208834_x_at_203012_x_at	0.88522	0.8751	0.86235	0.93772
202594_at_202595_s_at	0.56995	0.75819	0.8671	0.43436
201031_s_at_213470_s_at	-0.16207	0.43541	0.69804	0.60984
212287_at_213971_s_at	0.35517	0.84492	0.55356	0.55844
200733_s_at_200731_s_at	0.3202	0.82725	0.81293	0.12796
204063_s_at_204062_s_at	0.45911	0.65154	0.76343	0.11888
218077_s_at_218078_s_at	-0.019704	0.88963	0.68378	0.17365
208874_x_at_216105_x_at	0.54631	0.94135	0.96849	0.83353
208860_s_at_208859_s_at	-0.30493	0.52509	0.53671	0.57388
213446_s_at_200791_s_at	-0.12463	0.6823	0.70504	0.60505
208541_x_at_203176_s_at	0.77192	0.89852	0.75709	0.57612
212839_s_at_212852_s_at	0.13645	0.56193	0.68319	0.14995
213828_x_at_208755_x_at	0.97833	0.98137	0.97894	0.98968
212366_at_212368_at	0.33498	0.79828	0.76684	0.55344
214449_s_at_212119_at	0.36158	0.78277	0.93194	-0.16392
208541_x_at_203177_x_at	-0.22217	0.79401	0.64766	0.34898
201557_at_214792_x_at	0.56601	0.77747	0.87854	0.75279
213326_at_207100_s_at	0.59458	0.83797	0.30907	0.74261
212230_at_209355_s_at	0.31133	0.25864	0.86432	0.86469
211367_s_at_206011_at	0.84631	0.86014	0.56985	0.44313
202970_at_202969_at	0.33645	0.64583	0.69589	0.27742
201368_at_201367_s_at	-0.46404	0.50981	0.74903	0.61854
200796_s_at_200797_s_at	-0.46847	0.52873	0.56372	0.60027
218398_at_222275_at	-0.14975	0.68967	0.85298	0.15841
205849_s_at_209065_at	0.10837	0.8399	0.89145	0.45961
217764_s_at_217763_s_at	0.83448	0.9318	0.9495	0.82042
200772_x_at_208549_x_at	0.5601	0.91835	0.93916	0.93444
205122_at_205123_s_at	0.20197	0.3401	0.54775	0.54004
208746_x_at_207573_x_at	0.94384	0.98126	0.98096	0.97468
207223_s_at_214698_at	0.49951	0.76732	0.33649	0.28413
208622_s_at_208623_s_at	-0.054187	0.82152	0.88516	-0.030314
213548_s_at_212010_s_at	-0.25172	0.54815	0.78444	0.54377
211599_x_at_213816_s_at	0.53005	0.60172	0.64161	0.305
207657_x_at_212635_at	0.12167	0.75619	0.84987	0.49026
210371_s_at_217301_x_at	0.367	0.93315	0.88144	0.82616
216510_x_at_211647_x_at	0.24828	0.24689	0.58904	0.3755
209613_s_at_209612_s_at	0.45419	0.1859	0.9164	0.708
217822_at_217821_s_at	0.37389	0.87774	0.84397	0.64898
216559_x_at_213356_x_at	0.15862	0.79972	0.80873	0.82504
200754_x_at_214882_s_at	0.15567	0.91204	0.84681	0.91995
200730_s_at_200731_s_at	0.73153	0.85362	0.83237	0.58343
217717_s_at_208743_s_at	-0.15172	0.84424	0.81644	0.87463
208877_at_208876_s_at	0.19113	0.83682	0.56016	0.3545
203804_s_at_208835_s_at	0.092118	0.7464	0.77131	0.70966
213333_at_209036_s_at	0.38325	0.79483	0.94507	0.45015
214047_s_at_209579_s_at	-0.0073892	0.91086	0.78925	0.70416
209068_at_212454_x_at	0.2266	0.79348	0.73608	0.66164
201742_x_at_208863_s_at	0.69458	0.87342	0.72795	0.74658
207086_x_at_208155_x_at	0.49015	0.56287	0.60326	0.61707
200640_at_200641_s_at	0.64384	0.75123	0.8293	0.78519
201918_at_201917_s_at	0.71921	0.92311	0.91728	0.70267
206284_x_at_205172_x_at	0.51773	0.92268	0.96914	0.74297
209060_x_at_209061_at	0.0098522	0.72724	0.67331	0.53092
40189_at_200631_s_at	0.58719	0.96973	0.90721	-0.091634
211220_s_at_209657_s_at	0.18571	0.71832	0.83016	0.28143
202604_x_at_214895_s_at	0.87586	0.90535	0.812	0.54613
213318_s_at_201255_x_at	0.49704	0.94674	0.93391	0.86263
211355_x_at_202377_at	0.016749	0.44566	0.66386	-0.22776
211375_s_at_217805_at	0.65123	0.90025	0.9048	0.82852
212560_at_203509_at	0.49458	0.94685	0.90967	0.84848
211737_x_at_209465_x_at	-0.018719	0.33538	0.82169	0.87374
212933_x_at_214976_at	0.03399	0.44911	0.445	0.018048
212339_at_212336_at	0.13744	0.34007	0.77651	0.6451
207358_x_at_208634_s_at	0.36207	0.91263	0.90551	0.83292
213670_x_at_214100_x_at	0.75714	0.94669	0.85581	0.85795
212634_at_212633_at	-0.065025	0.76481	0.8223	0.52496
211354_s_at_211355_x_at	0.077833	0.61934	0.79073	0.37818
212191_x_at_212734_x_at	0.94335	0.95083	0.98381	0.43812
207238_s_at_212587_s_at	0.62611	0.72995	0.78553	0.68122
200658_s_at_200659_s_at	-0.1803	0.92053	0.82902	0.57185
213347_x_at_200933_x_at	0.9665	0.95074	0.92866	0.98402
213702_x_at_213902_at	-0.1798	0.722	0.66495	0.63699
212671_s_at_203290_at	-0.19163	0.22425	0.3947	0.54251
208630_at_208631_s_at	0.034483	0.88502	0.90437	0.79654
209265_s_at_213653_at	0.53005	0.88265	0.58609	0.52852
37012_at_201950_x_at	0.48768	0.88851	0.91728	0.81211
215118_s_at_214916_x_at	0.76453	0.31522	0.56118	0.46774
208801_at_208263_at	0.35419	0.43707	0.31581	-0.32385
202215_s_at_211797_s_at	0.23448	0.75507	0.76165	0.53772
210282_at_210281_s_at	0.49655	0.77722	0.73558	0.24291
209039_x_at_209037_s_at	0.47192	0.74764	0.69581	0.49231
217826_s_at_217823_s_at	0.4798	0.80548	0.82672	0.78053
210305_at_214129_at	-0.053202	0.13048	0.52074	0.019953
210776_x_at_209153_s_at	-0.43251	0.79032	0.57151	0.64467
208290_s_at_208706_s_at	-0.45123	0.80795	0.85578	-0.050669
209011_at_209012_at	-0.0019704	0.7144	0.75367	0.55511
216520_s_at_214327_x_at	0.59064	0.53357	0.83915	0.69476
204119_s_at_204120_s_at	-0.03202	0.83348	0.77391	0.32676
200960_x_at_216295_s_at	0.85419	0.97295	0.84046	0.9161
210582_s_at_202193_at	0.367	0.80819	0.65499	0.41596
205109_s_at_211891_s_at	-0.082759	0.32714	0.66648	0.54275
208936_x_at_210731_s_at	0.012315	0.52175	0.86476	0.065911
207169_x_at_1007_s_at	0.71182	0.47103	0.72145	0.92175
211571_s_at_215646_s_at	0.8936	0.47687	0.88752	0.57562
203158_s_at_203157_s_at	0.58079	0.60454	0.80816	0.58492
203266_s_at_203265_s_at	0.17685	0.73226	0.66017	0.53411
204723_at_204722_at	0.12709	0.44819	0.4079	0.64411
201585_s_at_214016_s_at	-0.26158	0.49381	0.64701	0.43118
217620_s_at_212688_at	-0.059113	0.29799	0.34347	-0.06028
208825_x_at_213084_x_at	0.96404	0.97849	0.99212	0.99196
209970_x_at_206011_at	0.61626	0.86259	0.76453	0.55664
212174_at_212175_s_at	0.50788	0.96668	0.84411	0.71144
208962_s_at_208964_s_at	0.23645	0.85107	0.66583	0.7227
208629_s_at_208631_s_at	0.8335	0.86639	0.9396	0.74191
222040_at_214280_x_at	0.51478	0.87532	0.86469	0.69995
214880_x_at_212077_at	0.133	0.081148	0.76037	0.66602
201446_s_at_201447_at	0.62512	0.8516	0.76846	0.64928
208639_x_at_207668_x_at	0.66552	0.97197	0.9652	0.95244
215245_x_at_203689_s_at	0.36207	0.8412	0.83723	0.63172
210633_x_at_213287_s_at	0.41429	0.90111	0.83055	0.86124
200093_s_at_208826_x_at	0.62759	0.97162	0.93987	0.96626
209939_x_at_214486_x_at	0.24975	0.74978	0.87088	0.64379
216383_at_200869_at	0.12315	0.87144	0.79302	0.82307
202168_at_203893_at	-0.1665	0.75579	0.78043	0.6744
214679_x_at_40562_at	0.021182	0.61596	0.93347	0.57086
211316_x_at_209939_x_at	0.19113	0.8057	0.89649	0.5952
210101_x_at_209090_s_at	0.56798	0.84116	0.87395	0.4346
210776_x_at_209152_s_at	0.41527	0.78884	0.57627	0.6014
212176_at_212179_at	0.62118	0.80135	0.85495	0.68686
216638_s_at_206346_at	0.38424	0.5747	0.45982	0.33193
204236_at_210786_s_at	0.14729	0.71258	0.67918	0.70069
212251_at_212248_at	0.16847	0.8131	0.85666	0.62989
204038_s_at_204037_at	0.22069	0.093202	0.78842	0.45585
209845_at_201285_at	-0.080296	0.88769	0.89846	0.65055
212075_s_at_212072_s_at	0.26502	0.83956	0.83913	0.54338
215945_s_at_202342_s_at	-0.031034	0.49402	0.79105	0.81064
218033_s_at_218032_at	0.46355	0.79002	0.67681	0.6867
208688_x_at_211501_s_at	0.26108	0.95709	0.90305	0.85395
201377_at_214695_at	-0.42069	0.84452	0.70716	0.29093
212580_at_208908_s_at	0.14286	0.29347	0.55794	-0.0096892
201940_at_201941_at	-0.13448	0.9481	0.74038	0.62879
211769_x_at_221473_x_at	0.86552	0.94721	0.94638	0.90694
202301_s_at_202302_s_at	0.56897	0.82139	0.8875	0.77079
201147_s_at_201150_s_at	0.065517	0.43622	0.93303	0.84293
213698_at_219924_s_at	0.64138	0.81989	0.84243	0.59895
211672_s_at_217817_at	-0.039901	0.47031	0.72431	0.62731
201674_s_at_201675_at	-0.20049	0.90864	0.89999	0.65265
204683_at_213620_s_at	0.63153	0.72351	0.93763	0.73587
211990_at_211991_s_at	0.5803	0.67554	0.91509	0.93082
216510_x_at_211430_s_at	0.71379	0.3534	0.6381	0.50688
202207_at_202208_s_at	0.73941	0.70459	0.66554	0.39439
208798_x_at_213650_at	0.18966	0.46223	0.76494	0.53894
200646_s_at_200649_at	0.59458	0.80851	0.94704	0.64321
214247_s_at_202196_s_at	-0.21281	-0.01895	0.95229	0.92561
212154_at_212157_at	0.37783	0.3726	0.83114	0.56026
212006_at_212008_at	0.52414	0.85687	0.72557	0.57717
208956_x_at_208955_at	-0.20443	0.96001	0.6732	0.45633
201038_s_at_201051_at	0.066995	0.86135	0.83434	0.85605
202270_at_202269_x_at	0.6202	0.30055	0.73214	-0.0080189
211271_x_at_212016_s_at	-0.34433	0.8308	0.8392	0.80284
214790_at_202319_at	0.12069	0.45321	0.6144	0.21954
212015_x_at_211270_x_at	0.58867	0.97492	0.97346	0.94671
564_at_214679_x_at	-0.20443	0.64535	0.87745	0.5007
200717_x_at_217092_x_at	0.58424	0.82917	0.81749	0.86455
214047_s_at_214048_at	0.14039	0.77603	0.60677	0.29546
214677_x_at_215214_at	0.38719	0.34205	0.78676	0.66741
213071_at_213068_at	-0.031527	0.17228	0.94654	0.52599
212635_at_209226_s_at	-0.060591	0.6831	0.88379	0.44438
203392_s_at_213980_s_at	0.4202	0.63609	0.83193	0.78542
204689_at_215933_s_at	0.81133	0.95914	0.80144	0.72378
203207_s_at_203208_s_at	0.3601	0.81337	0.85791	-0.032495
201685_s_at_201683_x_at	-0.03202	0.52842	0.83143	0.29105
205357_s_at_208016_s_at	0.17389	0.38197	0.79363	0.51971
37965_at_37966_at	0.3734	0.89862	0.84112	0.7699
221593_s_at_200962_at	0.062562	0.068319	0.80348	0.50954
209499_x_at_209500_x_at	0.80837	0.85664	0.8601	0.60617
204564_at_212753_at	0.0024631	0.51429	0.69034	0.27996
210156_s_at_208857_s_at	0.094089	0.89582	0.81676	0.67737
214167_s_at_208856_x_at	0.72512	0.8743	0.94551	0.97009
212207_at_212209_at	-0.087192	0.5549	0.79232	0.49714
208934_s_at_208936_x_at	0.83645	0.81913	0.87071	0.48301
212367_at_212373_at	-0.44926	0.71141	0.85491	0.3441
222156_x_at_221511_x_at	0.50148	0.8364	0.86782	0.59673
215479_at_220454_s_at	0.0059113	0.68554	0.65036	0.49085
215285_s_at_205702_at	0.12315	0.73076	0.65211	0.16111
201580_s_at_201581_at	-0.33103	0.61964	0.87618	0.60766
216515_x_at_200772_x_at	0.20148	0.85728	0.86869	0.76754
39313_at_211992_at	0.19409	0.62481	0.71642	0.24038
201993_x_at_212454_x_at	0.41133	0.8424	0.84769	0.81322
222024_s_at_209534_x_at	0.80591	0.90562	0.98402	0.74844
208983_s_at_208981_at	0.76897	0.79483	0.86651	0.6671
209939_x_at_214618_at	0.058128	0.47486	0.65503	-0.10073
215118_s_at_217022_s_at	0.61478	0.39004	0.64569	0.43769
212093_s_at_212096_s_at	0.29852	0.43381	0.73761	0.64699
209621_s_at_210170_at	0.12759	0.12313	0.68158	0.29574
211765_x_at_212661_x_at	0.97586	0.95602	0.96236	0.97934
210946_at_209147_s_at	0.45714	0.74606	0.8873	0.83033
210136_at_209072_at	-0.14778	0.4575	0.27126	0.16802
214505_s_at_210298_x_at	0.85813	0.51024	0.97177	0.84208
218747_s_at_218746_at	0.47882	0.66982	0.80612	0.64962
203339_at_203340_s_at	-0.026601	0.84953	0.90283	0.49113
210427_x_at_213503_x_at	0.95419	0.95677	0.99256	0.98049
217281_x_at_211693_at	0.19557	0.29997	0.28016	0.1304
210299_s_at_214505_s_at	0.78473	0.46284	0.81333	0.73457
201550_x_at_212988_x_at	0.96897	0.9651	0.97615	0.97857
213453_x_at_217398_x_at	0.83251	0.94815	0.97899	0.97392
208651_x_at_266_s_at	0.91133	0.91798	0.68768	0.85396
200745_s_at_200744_s_at	0.90049	0.93481	0.85907	0.82017
205462_s_at_212552_at	0.31281	0.81702	0.83011	0.82051
212112_s_at_212111_at	0.21133	0.77312	0.89052	0.76741
208896_at_208897_s_at	0.072906	0.95146	0.85944	0.69517
212397_at_212398_at	-0.12463	0.75413	0.83499	0.52888
208850_s_at_208851_s_at	0.28522	0.38578	0.75728	0.80545
209163_at_210816_s_at	-0.14828	0.47604	0.53286	0.29095
213579_s_at_202221_s_at	0.51773	0.77029	0.74592	0.3145
211080_s_at_204641_at	0.19951	0.80837	0.38323	0.58102
204762_s_at_204763_s_at	0.31872	0.49013	0.65901	0.71593
209183_s_at_209182_s_at	-0.034483	0.27101	0.90912	0.75479
202033_s_at_202034_x_at	0.52069	0.85484	0.86738	0.68066
208095_s_at_208802_at	0.45222	0.79536	0.89933	0.58298
203619_s_at_203618_at	-0.029064	0.47634	0.54687	0.6089
221481_x_at_209330_s_at	-0.043842	0.88729	0.79451	0.81798
216640_s_at_207668_x_at	0.52217	0.94159	0.91596	0.58131
208842_s_at_208843_s_at	-0.36059	0.90173	0.71266	0.81189
215764_x_at_211779_x_at	0.3202	0.78883	0.91306	0.78216
204071_s_at_78383_at	-0.1931	0.68354	0.73269	0.063527
205282_at_208433_s_at	0.27882	0.8224	0.44697	0.049265
213270_at_207984_s_at	0.29212	0.58573	0.82738	0.57472
216153_x_at_205407_at	-0.53892	0.18558	0.11478	0.14882
211813_x_at_201893_x_at	0.47241	0.45913	0.95864	0.96302
215158_s_at_202480_s_at	0.20591	0.63207	0.77788	0.28301
219678_x_at_222233_s_at	0.47783	0.88348	0.61812	0.46513
204754_at_204755_x_at	-0.3532	0.078132	0.92827	0.71532
207713_s_at_221827_at	-0.39113	0.77773	0.74089	0.62103
209676_at_213258_at	0.39655	0.45791	0.8455	0.43494
203599_s_at_203598_s_at	0.097044	0.76973	0.86476	0.27171
37424_at_37425_g_at	0.3931	0.48801	0.82692	0.32411
202162_s_at_202163_s_at	0.18424	0.7602	0.76829	0.59109
212223_at_202438_x_at	0.17094	0.52963	0.57568	0.36925
213214_x_at_212363_x_at	0.97241	0.90681	0.94485	0.93145
203697_at_203698_s_at	-0.38621	0.24603	0.87614	0.64955
207983_s_at_209023_s_at	0.52808	0.85605	0.83898	0.62786
209939_x_at_208485_x_at	0.40985	0.8303	0.935	0.57507
201693_s_at_201694_s_at	0.67094	0.69173	0.84178	0.73605
203381_s_at_203382_s_at	-0.057635	0.59232	0.93532	0.95175
212387_at_212386_at	0.8867	0.68174	0.93133	0.85071
212415_at_214298_x_at	0.14286	0.86879	0.51877	0.6505
201701_s_at_213227_at	0.59557	0.78299	0.81486	0.34889
204018_x_at_211699_x_at	0.66995	0.73119	0.98189	0.98547
203967_at_203968_s_at	0.16946	0.95136	0.63887	0.44066
214168_s_at_202011_at	0.27488	0.64686	0.73892	0.64134
208118_x_at_214984_at	0.12906	0.51346	0.31677	0.091606
201385_at_201386_s_at	-0.1931	0.91716	0.85556	0.83041
209835_x_at_204489_s_at	0.69163	0.8966	0.86535	0.80917
200095_x_at_200817_x_at	0.8399	0.90413	0.90962	0.95483
208776_at_208777_s_at	-0.28621	0.56129	0.75293	0.20451
210973_s_at_215404_x_at	-0.38177	0.24945	0.40171	0.11736
214894_x_at_207358_x_at	0.34975	0.83597	0.92734	0.81787
212669_at_212757_s_at	0.089655	0.83054	0.68574	0.71912
210299_s_at_210298_x_at	0.78768	0.52855	0.82777	0.78257
201363_s_at_206245_s_at	0.66256	0.88042	0.93085	0.77273
219960_s_at_220083_x_at	0.16847	0.92953	0.70391	0.4804
221607_x_at_211995_x_at	0.97586	0.94337	0.95426	0.95694
201724_s_at_201722_s_at	0.42414	0.90254	0.90912	0.76529
208961_s_at_208960_s_at	0.65172	0.6254	0.86305	0.68317
211759_x_at_216194_s_at	0.41724	0.93038	0.935	0.93874
207231_at_213186_at	0.10788	0.37699	0.85237	0.31471
202208_s_at_202206_at	0.44975	0.75362	0.5737	0.34405
212839_s_at_213027_at	-0.0073892	0.71311	0.68213	0.30419
200889_s_at_201894_s_at	0.36798	0.87371	0.89555	0.73914
209823_x_at_211654_x_at	0.037931	0.70896	0.77591	0.74615
201293_x_at_211378_x_at	0.9803	0.98192	0.9895	0.99253
212303_x_at_204372_s_at	0.11773	0.66214	0.77431	0.26726
201776_s_at_201778_s_at	-0.090148	0.8065	0.78838	0.63492
202013_s_at_202012_s_at	0.72808	0.80267	0.80046	0.27659
208818_s_at_208817_at	0.25862	0.93682	0.90026	0.80526
213842_x_at_213460_x_at	0.83498	0.94624	0.82451	0.90248
214118_x_at_202174_s_at	0.77537	0.86217	0.89583	-0.23137
209288_s_at_209286_at	0.65369	0.91578	0.77372	0.58205
209201_x_at_217028_at	0.66256	0.84678	0.88669	0.89877
211948_x_at_214055_x_at	0.93153	0.87271	0.93807	0.85436
211537_x_at_206854_s_at	0.51182	0.88054	0.83666	0.56898
204461_x_at_210216_x_at	0.42857	0.89438	0.85255	0.53705
213154_s_at_209203_s_at	0.51823	0.78899	0.79757	0.61888
215222_x_at_207358_x_at	0.35517	0.7514	0.85513	0.73998
218022_at_221998_s_at	0.20394	0.80358	0.5966	0.61109
203047_at_40420_at	0.15517	0.93568	0.7916	0.74964
210629_x_at_214574_x_at	0.88621	0.9436	0.81788	0.68071
201199_s_at_201198_s_at	-0.13202	0.81727	0.84221	0.62191
204639_at_216705_s_at	0.39655	0.85989	0.81967	-0.21174
213674_x_at_214973_x_at	0.47143	0.135	0.3809	0.49018
204053_x_at_211711_s_at	0.25517	0.88741	0.8172	0.68972
202426_s_at_202449_s_at	0.53744	0.68775	0.79715	0.38802
200737_at_200738_s_at	0.29704	0.9221	0.88992	0.91015
37145_at_205495_s_at	0.9601	0.53484	0.43117	0.4275
213175_s_at_208821_at	0.68227	0.95897	0.83324	0.9099
210980_s_at_213702_x_at	0.4867	0.91957	0.9744	0.89272
200669_s_at_200668_s_at	0.59409	0.92881	0.91465	0.84185
209787_s_at_209786_at	0.76453	0.89174	0.89719	0.86663
209914_s_at_209915_s_at	-0.044335	0.49851	0.096088	0.55184
207973_x_at_207969_x_at	0.26946	0.87409	0.79022	0.74564
206383_s_at_208841_s_at	-0.25665	0.50287	0.51245	0.29457
213864_s_at_208752_x_at	0.80591	0.93676	0.92122	0.96875
211581_x_at_210629_x_at	0.9069	0.93718	0.85353	0.69753
40189_at_210231_x_at	0.0044335	0.57677	0.76518	-0.069269
200630_x_at_215780_s_at	0.533	0.75954	0.82952	0.71796
208730_x_at_208733_at	0.012808	0.62775	0.73397	0.0043311
214218_s_at_221728_x_at	0.70493	0.83218	0.87329	0.9043
209066_x_at_209065_at	0.38276	0.81917	0.88555	0.43955
209934_s_at_209935_at	-0.07734	0.67983	0.79422	0.47681
218504_at_222056_s_at	0.31724	0.74925	0.83543	0.64836
203960_s_at_215691_x_at	0.25222	0.85771	0.81519	0.75669
212737_at_35820_at	0.60099	0.88839	0.9361	0.79934
201151_s_at_201152_s_at	0.68374	0.78603	0.849	0.76473
202007_at_202008_s_at	0.46995	0.59292	0.89014	0.63226
200656_s_at_200654_at	0.16256	0.94	0.83368	0.91879
208073_x_at_208661_s_at	-0.36946	0.6198	0.66342	0.78597
201167_x_at_201168_x_at	0.2867	0.85536	0.84861	0.56789
205996_s_at_212175_s_at	0.69704	0.96944	0.81797	0.76983
212842_x_at_210676_x_at	0.14778	0.7328	0.84287	0.50867
201103_x_at_201104_x_at	0.025616	0.91237	0.91793	0.77329
216457_s_at_201356_at	0.4665	0.92133	0.58043	0.80015
221938_x_at_43544_at	0.62414	0.64356	0.85972	0.16051
200088_x_at_214271_x_at	0.85764	0.97062	0.85272	0.98474
211711_s_at_204054_at	-0.23251	0.84022	0.82777	0.5647
203346_s_at_209704_at	-0.17143	0.8556	0.50293	-0.11137
203693_s_at_203692_s_at	0.14631	0.79282	0.5548	0.41627
201218_at_210835_s_at	0.81823	0.91886	0.89277	0.7952
216520_s_at_212869_x_at	0.84483	0.9014	0.90852	0.90837
212007_at_212008_at	0.63842	0.64548	0.67786	0.30136
209569_x_at_213533_at	0.64236	0.4533	0.66692	0.65795
212081_x_at_214201_x_at	0.59458	0.89858	0.76516	0.54524
209835_x_at_217523_at	0.45123	0.87971	0.55108	0.4785
222021_x_at_201093_x_at	0.32611	0.84503	0.94485	0.81368
215294_s_at_203875_at	-0.097537	0.34	0.74964	0.54557
212193_s_at_212137_at	-0.13103	0.88509	0.65882	0.3091
200823_x_at_213969_x_at	0.96355	0.96646	0.96345	0.98246
208783_s_at_207549_x_at	0.35911	0.74422	0.7155	0.64433
38269_at_209282_at	0.72217	0.84833	0.83237	0.22458
213982_s_at_203020_at	0.25074	0.54024	0.56267	0.27772
201660_at_201661_s_at	-0.028571	0.86329	0.90874	0.84037
211862_x_at_210564_x_at	0.42167	0.85796	0.84309	0.64566
202082_s_at_202083_s_at	0.24778	0.51158	0.62001	0.41421
201671_x_at_201672_s_at	0.27143	0.93399	0.90918	0.7258
201625_s_at_201626_at	0.3867	0.79844	0.61469	0.75307
208774_at_207945_s_at	-0.25961	0.64356	0.81727	0.22257
214449_s_at_212120_at	0.22217	0.66929	0.94792	-0.099932
200898_s_at_200899_s_at	0.27241	0.67843	0.77325	0.68938
209970_x_at_211368_s_at	0.5468	0.92823	0.88308	0.64127
200699_at_200700_s_at	0.23842	0.67427	0.89347	0.6671
207323_s_at_210136_at	0.044335	0.12562	0.31114	0.32712
201915_at_201916_s_at	-0.18177	0.7549	0.73809	0.45626
208981_at_208982_at	0.28621	0.78515	0.91793	0.78499
212574_x_at_213986_s_at	0.93547	0.94106	0.95207	0.70425
201368_at_201369_s_at	0.066995	0.81083	0.89233	0.70968
222165_x_at_41047_at	0.59704	0.75393	0.69698	0.75571
212990_at_207594_s_at	0.087685	0.68867	0.53368	0.2922
200678_x_at_216041_x_at	0.88325	0.98234	0.96389	0.94708
210986_s_at_210987_x_at	0.47537	0.67502	0.88292	-0.22074
208852_s_at_200068_s_at	0.23054	0.89422	0.89211	0.87111
211946_s_at_214055_x_at	-0.11626	0.62331	0.7724	0.21558
212196_at_204864_s_at	0.50493	0.6136	0.74673	0.32091
214212_x_at_209209_s_at	0.16158	0.33088	0.8093	0.32366
201415_at_211630_s_at	0.12759	0.77727	0.71594	0.66906
221082_s_at_217286_s_at	-0.34138	0.34365	0.56629	0.57391
201329_s_at_201328_at	0.60936	0.87898	0.82318	0.65388
213828_x_at_211940_x_at	0.95123	0.96069	0.94595	0.99029
214328_s_at_211968_s_at	-0.16502	0.89139	0.77617	0.91375
205803_s_at_205802_at	0.34236	0.24014	0.91426	0.49879
212042_x_at_200717_x_at	0.8133	0.90475	0.90787	0.9615
213020_at_213021_at	0.095074	0.77617	0.68133	0.041143
202642_s_at_214908_s_at	0.15074	0.88474	0.79138	0.68438
205194_at_205048_s_at	0.46207	0.4355	0.11917	0.32072
215945_s_at_202341_s_at	0.097044	0.25095	0.54525	0.68197
207023_x_at_213287_s_at	0.4665	0.89232	0.80495	0.85438
214280_x_at_216497_at	0.063054	0.64554	0.62526	0.32586
208955_at_209932_s_at	-0.23153	0.95692	0.61126	0.42574
209990_s_at_217077_s_at	-0.31527	0.05501	0.38504	0.60239
221648_s_at_212371_at	-0.10542	0.47935	0.66911	-0.2265
202036_s_at_202037_s_at	-0.091626	0.61199	0.87701	0.2555
201149_s_at_201150_s_at	0.19458	0.33432	0.89255	0.66367
207740_s_at_202153_s_at	0.18818	0.80731	0.31415	0.63767
216593_s_at_202846_s_at	0.1	0.92132	0.89299	0.46983
210137_s_at_201572_x_at	0.40296	0.93092	0.89336	0.8622
208935_s_at_210732_s_at	0.068966	0.54959	0.54349	0.043363
213182_x_at_213348_at	0.75369	0.75836	0.85594	0.77624
205034_at_211814_s_at	0.27094	0.86176	0.51562	0.3873
201358_s_at_201359_at	-0.084729	0.93008	0.8648	0.8516
212917_x_at_213878_at	-0.091626	0.79521	0.80046	0.59259
207547_s_at_209074_s_at	0.14975	0.51506	0.93522	0.83671
206385_s_at_209442_x_at	0.52463	0.25111	0.88817	0.66603
200994_at_200995_at	0.54138	0.95376	0.94195	0.67453
202158_s_at_202157_s_at	0.10788	0.78519	0.77365	0.66902
206562_s_at_208867_s_at	0.61576	0.88195	0.65022	0.6833
208641_s_at_208640_at	0.34877	0.78603	0.90458	0.68844
211970_x_at_212988_x_at	0.98719	0.97458	0.98468	0.96996
204615_x_at_208881_x_at	0.91133	0.95599	0.82467	0.93154
210178_x_at_213594_x_at	0.39951	0.85468	0.71551	0.65065
208878_s_at_208875_s_at	0.43054	0.88345	0.85753	0.58494
214259_s_at_202139_at	0.38818	0.82412	0.86169	0.84142
215088_s_at_216591_s_at	0.17438	0.85802	0.75505	0.64808
201170_s_at_201169_s_at	0.38719	0.7292	0.75052	0.68169
219788_at_222218_s_at	0.74778	0.77113	0.7499	0.23599
212732_at_210794_s_at	0.071429	0.37214	0.61257	0.62096
209780_at_217097_s_at	-0.23498	0.63179	0.66794	0.28097
202355_s_at_202356_s_at	0.56798	0.90631	0.76737	0.51866
212579_at_212577_at	0.35172	0.87874	0.71686	0.53923
214486_x_at_209508_x_at	0.78916	0.92815	0.96849	0.60199
210187_at_214119_s_at	-0.12906	0.53865	0.5839	-0.079911
210285_x_at_203137_at	0.34039	0.87465	0.83296	0.7811
217793_at_34478_at	0.37192	0.5978	0.67199	0.27509
217526_at_217527_s_at	0.62118	0.84331	0.86125	0.80246
212140_at_213984_at	-0.32956	0.56222	0.60184	0.27137
204619_s_at_211571_s_at	0.88325	0.36337	0.83565	0.57317
205846_at_217177_s_at	0.28276	-0.0088552	0.79842	0.15701
210466_s_at_217725_x_at	-0.10394	0.94111	0.80786	0.78704
221651_x_at_221671_x_at	0.9133	0.75448	0.9768	0.94229
201780_s_at_201779_s_at	0.29606	0.87407	0.87356	0.72004
210949_s_at_215230_x_at	0.6133	0.94208	0.89539	0.89439
202066_at_202065_s_at	-0.14828	0.77129	0.76862	0.35119
201367_s_at_201369_s_at	0.0073892	0.64492	0.83252	0.6623
203016_s_at_203019_x_at	0.067488	0.70015	0.75575	0.47793
212063_at_217523_at	0.014286	0.83553	0.72476	0.47154
221989_at_200725_x_at	0.0044335	0.75169	0.68797	0.69548
213047_x_at_210231_x_at	-0.19803	0.62049	0.82755	0.84618
213101_s_at_213102_at	0.15419	0.96754	0.84795	0.87354
218716_x_at_222014_x_at	0.767	0.93518	0.8764	0.70183
201898_s_at_201899_s_at	-0.096059	0.79338	0.91262	0.77637
208786_s_at_208785_s_at	0.58079	0.89352	0.88511	0.74074
202975_s_at_202976_s_at	0.25616	0.79474	0.74395	0.72408
216218_s_at_216217_at	0.12118	0.27282	0.10298	0.076984
210501_x_at_221494_x_at	0.7936	0.98094	0.97368	0.95483
200082_s_at_213941_x_at	0.96798	0.92141	0.80123	0.96889
203494_s_at_203491_s_at	-0.26995	0.79033	0.66809	0.63761
214790_at_215204_at	0.38522	0.52032	0.75187	0.18837
211582_x_at_214574_x_at	0.92759	0.92115	0.89197	0.7995
212015_x_at_211271_x_at	0.71872	0.97547	0.95891	0.95469
211354_s_at_202377_at	-0.22118	0.367	0.7947	-0.16477
208768_x_at_214042_s_at	0.62611	0.90313	0.86038	0.87686
217673_x_at_212273_x_at	0.32365	0.8281	0.84025	0.77309
211668_s_at_205479_s_at	-0.14877	0.89377	0.85309	0.49621
209170_s_at_209169_at	0.18719	-0.038302	0.67312	0.73981
210592_s_at_203455_s_at	0.74926	0.97372	0.94157	0.94136
213469_at_220576_at	-0.0098522	0.76069	0.64766	0.21914
208915_s_at_210658_s_at	0.26355	0.85424	0.53999	0.56758
215095_at_209009_at	-0.25025	0.54303	0.645	0.14281
201501_s_at_215030_at	0.72118	0.87346	0.91098	0.52952
214499_s_at_201101_s_at	0.86946	0.92934	0.67363	0.59705
214043_at_213362_at	-0.073399	0.27337	0.70001	0.60157
202994_s_at_202995_s_at	-0.11527	0.38203	0.92669	0.85782
203567_s_at_203610_s_at	0.67094	0.91246	0.5444	0.54282
216295_s_at_204050_s_at	0.58325	0.95194	0.87066	0.87595
201298_s_at_201299_s_at	0.40493	0.72328	0.76767	0.48718
217526_at_212809_at	0.050246	0.80792	0.48353	0.60374
210564_x_at_214486_x_at	0.4734	0.78771	0.89408	0.66355
211978_x_at_212661_x_at	0.98079	0.98363	0.98271	0.99287
209868_s_at_207266_x_at	0.84828	0.96133	0.96389	0.83983
214677_x_at_215121_x_at	0.87192	0.8657	0.96017	0.8764
221726_at_208768_x_at	0.13202	0.92659	0.89496	0.82307
211316_x_at_211317_s_at	0.56995	0.82294	0.89014	0.625
202603_at_214895_s_at	0.07931	0.62785	0.73638	0.65539
211746_x_at_210759_s_at	0.50591	0.94526	0.95886	0.86494
211503_s_at_200927_s_at	0.25419	0.81086	0.78208	0.60209
212930_at_215716_s_at	0.07931	0.8294	0.65912	0.66999
208713_at_209675_s_at	-0.28374	0.66426	0.54867	0.68322
214706_at_207338_s_at	0.54581	0.81198	0.74177	0.44077
209788_s_at_210385_s_at	0.45172	0.48427	0.60196	0.36872
216834_at_202988_s_at	0.81626	0.67009	0.80309	0.044498
211612_s_at_201887_at	0.80887	0.71473	0.81289	0.6181
211932_at_211930_at	0.17586	0.81606	0.77113	0.68166
207127_s_at_210110_x_at	0.58719	0.94535	0.82235	0.77254
200993_at_200992_at	0.57882	0.96885	0.94441	0.79256
216559_x_at_200016_x_at	0.11084	0.83962	0.86322	0.86419
202874_s_at_202872_at	0.37783	0.84584	0.85095	0.46927
209762_x_at_208012_x_at	0.41626	0.86709	0.85187	0.77405
201103_x_at_213612_x_at	0.8601	0.98106	0.9315	0.96782
202216_x_at_202215_s_at	0.26305	0.79321	0.75971	0.57513
222164_at_215404_x_at	0.40936	0.48565	0.55286	0.099183
208073_x_at_208663_s_at	-0.27241	0.71852	0.64157	0.8251
202596_at_221486_at	0.23596	0.86405	0.43855	0.11356
211952_at_211954_s_at	0.084236	0.90446	0.88417	0.49821
205411_at_211085_s_at	0.11724	0.4983	0.3121	0.13786
209423_s_at_206567_s_at	0.01133	0.26986	0.78639	-0.063878
209287_s_at_209288_s_at	0.7798	0.8973	0.83193	0.60832
200073_s_at_213359_at	-0.083744	0.60587	0.64281	0.62685
211202_s_at_201549_x_at	0.44384	0.97623	0.91399	0.72444
217492_s_at_204053_x_at	0.40345	0.93468	0.90212	0.86321
212163_at_212162_at	0.22611	0.81821	0.77623	0.68879
212605_s_at_212608_s_at	0.4532	0.84848	0.76693	0.67846
209387_s_at_215034_s_at	0.00098522	0.32255	0.90918	0.66063
221500_s_at_221499_s_at	0.25911	0.66415	0.77617	0.8021
210005_at_212378_at	0.1665	0.8335	0.54227	0.31856
213034_at_204155_s_at	-0.018227	0.82883	0.75512	0.62165
210592_s_at_213988_s_at	0.65764	0.92774	0.88642	0.89519
201924_at_211826_s_at	0.066995	0.53724	0.60214	0.097273
214792_x_at_201556_s_at	0.8931	0.82111	0.93238	0.80871
217732_s_at_217731_s_at	-0.12906	0.89421	0.88795	0.83519
220078_at_220079_s_at	0.24778	0.73528	0.53915	0.41008
213225_at_209296_at	0.20099	0.72352	0.88942	0.58571
212481_s_at_209344_at	0.64631	0.93997	0.89818	0.75757
201243_s_at_216070_at	-0.41823	0.16826	0.25896	-0.20512
212629_s_at_210969_at	0.28128	0.46184	0.31278	-0.021579
210564_x_at_209508_x_at	0.5931	0.80761	0.91378	0.54906
214916_x_at_217022_s_at	0.32069	0.55078	0.61286	0.47216
200731_s_at_200732_s_at	0.3399	0.85569	0.87898	0.67078
208878_s_at_208876_s_at	0.32167	0.83808	0.58434	0.4485
201745_at_214007_s_at	0.17833	0.61061	0.76829	0.55217
214988_s_at_201086_x_at	0.57094	0.95436	0.8525	0.90291
201668_x_at_201670_s_at	0.40837	0.69769	0.69315	0.70535
208615_s_at_216988_s_at	0.67931	0.84508	0.82458	0.80902
208646_at_208645_s_at	0.69015	0.90357	0.83149	0.40917
205548_s_at_213134_x_at	0.86601	0.95293	0.87684	0.91834
38149_at_204882_at	0.15813	0.8868	0.65671	0.57283
202538_s_at_202536_at	0.21823	0.85616	0.45226	0.68625
211902_x_at_217394_at	0.18473	0.26198	0.6388	0.25615
212015_x_at_202189_x_at	0.47291	0.97142	0.94808	0.94506
202165_at_202166_s_at	0.61084	0.76968	0.87859	0.51819
214212_x_at_209210_s_at	0.03399	0.29086	0.84231	0.3951
206809_s_at_211931_s_at	0.21773	0.91144	0.66605	0.56674
201295_s_at_210561_s_at	0.55369	0.82541	0.71379	0.31199
201727_s_at_201726_at	-0.14236	0.89801	0.72758	0.76179
214351_x_at_208929_x_at	0.93941	0.94408	0.9361	0.978
213063_at_204216_s_at	0.029064	0.8013	0.80039	0.33965
221475_s_at_217266_at	-0.54384	0.81302	0.73043	0.63048
200048_s_at_210434_x_at	0.85567	0.9676	0.96805	0.93865
201551_s_at_201552_at	0.18571	0.53523	0.90283	0.76703
205882_x_at_201753_s_at	0.78867	0.93251	0.87504	0.85355
206093_x_at_213451_x_at	0.097044	0.44492	0.98052	0.82079
212582_at_212585_at	0.38916	0.91179	0.87263	0.84171
211862_x_at_214618_at	0.26059	0.46349	0.693	0.01501
201084_s_at_201083_s_at	0.29261	0.73647	0.61334	0.6211
215806_x_at_209813_x_at	0.867	0.98863	0.61734	0.55593
210681_s_at_209475_at	0.60936	0.77631	0.81267	0.56283
210385_s_at_214012_at	0.17291	0.49787	0.67801	0.21331
201687_s_at_214959_s_at	-0.38128	0.76355	0.70132	0.31579
208682_s_at_213627_at	-0.079803	0.54114	0.79171	0.054976
203510_at_213816_s_at	0.38719	0.40165	0.32217	0.18978
203159_at_203158_s_at	0.24236	0.60768	0.8578	0.56435
201625_s_at_201627_s_at	0.61823	0.89487	0.53524	0.69711
209292_at_209293_x_at	0.031034	0.24561	0.68764	0.54234
205117_at_208240_s_at	0.18079	0.45772	0.73104	0.5694
200935_at_212953_x_at	0.367	0.79034	0.85731	0.59296
205270_s_at_205269_at	0.31675	0.92486	0.77606	0.64372
208151_x_at_208718_at	-0.0039409	0.74255	0.74045	0.5213
202066_at_210235_s_at	0.010345	0.70859	0.8056	0.33046
212419_at_212423_at	0.1202	0.578	0.78558	0.88052
212027_at_212033_at	-0.063054	0.57998	0.7352	0.63313
221607_x_at_212988_x_at	0.96897	0.92837	0.95558	0.98038
214314_s_at_201027_s_at	-0.21675	0.6883	0.81545	0.54795
200806_s_at_200807_s_at	0.027586	0.94055	0.83849	0.91018
217364_x_at_208264_s_at	-0.14975	0.82819	0.62512	0.37313
222180_at_202933_s_at	0.27635	0.51602	0.57241	0.055389
211858_x_at_200780_x_at	0.867	0.92843	0.93829	0.95838
210465_s_at_222286_at	0.48916	0.4797	0.6605	0.13435
203837_at_203836_s_at	0.26355	0.79909	0.86437	0.83292
206776_x_at_207969_x_at	0.71232	0.8651	0.91711	0.7563
214359_s_at_200064_at	-0.32365	0.92896	0.92362	0.87651
210779_x_at_211115_x_at	0.52217	0.91957	0.80151	0.76046
208869_s_at_208868_s_at	0.27833	0.58778	0.87898	0.54482
216894_x_at_213348_at	0.81921	0.75749	0.81022	0.73701
243_g_at_212567_s_at	-0.049754	0.73849	0.88642	0.69337
210305_at_212390_at	0.038916	0.21939	0.85907	0.49941
209285_s_at_209284_s_at	0.070443	0.76003	0.63807	0.43711
211185_s_at_201070_x_at	-0.35517	0.70384	0.85294	0.55645
208930_s_at_217804_s_at	-0.38719	0.65187	0.60557	0.46736
209170_s_at_209167_at	0.058621	0.50777	0.9124	0.84204
203113_s_at_214395_x_at	0.031527	0.26491	0.31087	0.35238
203579_s_at_203578_s_at	0.85271	0.8575	0.86168	0.38906
203181_x_at_203182_s_at	0.2197	0.75285	0.71708	0.72098
212978_at_212976_at	0.35517	0.50664	0.51784	0.30451
214501_s_at_207168_s_at	0.29015	0.83628	0.84812	0.89656
200999_s_at_200998_s_at	0.38768	0.89975	0.85972	0.80115
211751_at_213388_at	0.19754	0.1755	0.48747	0.12254
208779_x_at_1007_s_at	0.59557	0.60988	0.87023	0.92219
212085_at_212826_s_at	0.65862	0.91583	0.94201	0.94886
212490_at_205545_x_at	-0.096059	0.59587	0.54265	0.093448
205306_x_at_211138_s_at	0.52759	0.76578	0.86612	0.59636
200667_at_200669_s_at	-0.15764	0.79898	0.86913	0.62856
208930_s_at_217805_at	0.53005	0.77505	0.64004	0.68218
218921_at_52940_at	0.76601	0.83211	0.90026	0.31547
210201_x_at_214439_x_at	0.4266	0.67613	0.95683	0.9331
213291_s_at_211285_s_at	0.16601	0.85985	0.79341	0.70484
201630_s_at_215227_x_at	-0.15961	0.85518	0.80435	0.77004
202842_s_at_202843_at	0.82611	0.82353	0.88778	0.58181
210892_s_at_201065_s_at	0.66453	0.62826	0.65299	0.31936
205091_x_at_213878_at	0.2266	0.83498	0.82946	0.50748
200783_s_at_217714_x_at	0.02266	0.83153	0.73249	0.77472
201509_at_210014_x_at	0.17537	0.86483	0.62906	0.22741
218172_s_at_219402_s_at	0.23596	0.75605	0.59353	0.57045
208698_s_at_210470_x_at	0.89261	0.97971	0.85359	0.89058
208934_s_at_208935_s_at	0.1867	0.60308	0.68972	0.3383
200985_s_at_212463_at	0.22365	0.7011	0.82493	0.70254
212255_s_at_211137_s_at	-0.1	0.75093	0.842	0.46839
202566_s_at_202565_s_at	0.1931	0.82261	0.80692	0.66863
214280_x_at_200016_x_at	0.50296	0.83956	0.71937	0.88675
200666_s_at_200664_s_at	0.7665	0.84778	0.92778	0.8299
215078_at_216841_s_at	0.20788	0.4886	0.39972	0.1964
219679_s_at_217742_s_at	0.10788	0.7525	0.8306	0.61334
215743_at_215069_at	0.50887	0.39611	0.6939	0.089036
200678_x_at_211284_s_at	0.82808	0.95024	0.89085	0.91211
202425_x_at_202429_s_at	0.12365	0.81415	0.75293	0.00037119
208621_s_at_208622_s_at	0.57537	0.85901	0.8672	-0.031878
200014_s_at_200751_s_at	-0.32217	0.84339	0.7986	0.76096
211787_s_at_201530_x_at	0.17192	0.97851	0.96805	0.96407
210471_s_at_210078_s_at	-0.26404	0.20073	0.77124	0.471
203930_s_at_203928_x_at	0.089163	0.15594	0.69105	0.47022
205887_x_at_210947_s_at	0.24384	0.49442	0.45027	0.10172
204780_s_at_204781_s_at	0.53103	0.85807	0.80357	0.6423
222208_s_at_60815_at	0.53498	0.63982	0.55888	0.22028
202630_at_202629_at	0.38276	0.68781	0.70088	0.40677
215191_at_208987_s_at	-0.028079	0.60197	0.58092	0.19429
208970_s_at_208971_at	-0.11626	0.89413	0.86124	0.61639
213156_at_213158_at	0.36897	0.75347	0.95361	0.71276
214220_s_at_214221_at	0.30197	0.70319	0.68253	0.30916
201088_at_211762_s_at	0.22808	0.93357	0.90091	0.89609
209700_x_at_212390_at	0.15862	0.34902	0.73454	0.3714
202353_s_at_202352_s_at	0.15123	0.79614	0.89511	0.29255
212159_x_at_211779_x_at	0.85271	0.94705	0.95273	0.87907
200993_at_200995_at	0.00049261	0.96047	0.94857	0.62276
214629_x_at_211509_s_at	0.25468	0.97248	0.97527	0.94948
204780_s_at_215719_x_at	0.67685	0.86445	0.76835	0.66274
213448_at_210386_s_at	-0.019704	0.49183	0.50916	-0.3027
217202_s_at_215001_s_at	0.26798	0.68512	0.82164	0.62549
217863_at_217864_s_at	-0.18424	0.86076	0.78772	0.28564
212307_s_at_209240_at	0.58177	0.71022	0.59055	0.75121
208248_x_at_208702_x_at	0.73251	0.89912	0.88336	0.85839
211367_s_at_211366_x_at	0.6335	0.90284	0.78428	0.6179
212016_s_at_216306_x_at	-0.10394	0.86666	0.86676	0.80704
203510_at_211599_x_at	0.069458	0.27751	0.50542	0.29117
221978_at_221875_x_at	0.040394	0.68844	0.81107	0.64532
213775_x_at_211257_x_at	0.28571	0.93571	0.82099	0.87409
207002_s_at_209318_x_at	0.55517	0.8932	0.83193	0.77501
201448_at_201447_at	0.81921	0.92385	0.90874	0.65055
208800_at_208803_s_at	0.49951	0.93793	0.80882	0.61461
216511_s_at_212762_s_at	0.88522	0.84227	0.88931	0.49894
204388_s_at_212741_at	-0.037931	0.23504	0.8781	0.57816
216379_x_at_209772_s_at	0.76897	0.85475	0.27428	0.67279
201179_s_at_201181_at	-0.10837	0.78779	0.85594	0.52228
213811_x_at_209152_s_at	-0.20837	0.65658	0.43467	0.58159
53720_at_218429_s_at	0.25567	0.84045	0.76102	0.42039
212226_s_at_212230_at	0.47291	0.72963	0.91596	0.88575
212790_x_at_200716_x_at	0.93153	0.93298	0.95267	0.98072
201278_at_201279_s_at	0.53547	0.66422	0.92039	0.089426
200968_s_at_200967_at	0.63251	0.9573	0.97226	0.64214
203914_x_at_211548_s_at	0.64138	0.42712	0.50703	0.39371
212723_at_212722_s_at	0.66552	0.8676	0.87995	0.64989
222040_at_213356_x_at	0.09803	0.76923	0.52993	0.58182
209514_s_at_209515_s_at	0.36158	0.82836	0.75056	0.64286
209026_x_at_211714_x_at	0.5734	0.98826	0.98052	0.96316
211944_at_214055_x_at	0.78128	0.81272	0.856	0.58705
209788_s_at_214012_at	-0.29409	0.25715	0.30255	0.23539
212014_x_at_212063_at	0	0.88157	0.93762	0.82627
209404_s_at_214658_at	0.28325	0.74733	0.82865	0.61964
211610_at_208960_s_at	0.46847	0.70556	0.59783	0.27439
201690_s_at_201688_s_at	0.34532	0.93009	0.53693	0.84646
216559_x_at_216497_at	0.17094	0.67847	0.76279	0.3453
221988_at_219097_x_at	0.1601	0.61061	0.78072	0.37532
208730_x_at_208731_at	-0.14581	0.54544	0.74374	0.13035
213828_x_at_200080_s_at	0.090148	0.79912	0.71157	0.85602
209356_x_at_206580_s_at	0.056158	0.57837	0.90507	0.67956
209212_s_at_209211_at	0.16305	0.40173	0.39606	0.40822
216484_x_at_200896_x_at	0.29113	0.94379	0.88137	0.90367
204379_s_at_222006_at	-0.023645	0.30737	0.64191	-0.21062
201167_x_at_211716_x_at	0.21675	0.88146	0.88713	0.6183
200834_s_at_214097_at	0.13941	0.82294	0.48219	0.32527
212095_s_at_212096_s_at	0.18719	0.3081	0.80276	0.67192
202172_at_202171_at	0.038424	0.82308	0.97029	0.54129
204620_s_at_215646_s_at	0.90542	0.49397	0.935	0.70362
210093_s_at_210092_at	0.54187	0.88356	0.78065	0.5997
208920_at_208921_s_at	-0.14286	0.76074	0.83959	0.16325
209218_at_213562_s_at	0.080788	0.88284	0.70371	0.50841
215690_x_at_201618_x_at	0.4936	0.87439	0.94813	0.83678
200692_s_at_200691_s_at	0.41478	0.93733	0.93435	0.78711
209754_s_at_203432_at	-0.11773	0.71459	0.63986	0.52397
209514_s_at_210951_x_at	0.68867	0.96052	0.85484	0.67724
215764_x_at_212159_x_at	0.039409	0.78708	0.84522	0.81396
208801_at_208095_s_at	0.11379	0.90313	0.93888	0.78774
210704_at_215000_s_at	0.0059113	0.53236	0.67155	0.022966
218534_s_at_208042_at	0.078325	0.65294	0.54131	0.21081
211984_at_200653_s_at	-0.0078818	0.79273	0.76956	0.7609
212644_s_at_212499_s_at	-0.02069	0.65018	0.8283	0.66625
208637_x_at_208636_at	0.55123	0.86444	0.87399	0.80099
211650_x_at_211430_s_at	0.74532	0.33639	0.76548	0.40989
203760_s_at_203761_at	-0.065025	0.84265	0.88108	0.64293
202874_s_at_202873_at	0.33547	0.75848	0.62906	0.23687
205353_s_at_210825_s_at	0.73202	0.95111	0.94873	0.95371
212251_at_212250_at	0.019212	0.92171	0.79516	0.66078
208679_s_at_207988_s_at	-0.013793	0.70446	0.87592	0.86552
218724_s_at_216262_s_at	0.4798	0.77543	0.56236	0.54378
211995_x_at_201550_x_at	0.98227	0.9604	0.97702	0.96172
214177_s_at_212259_s_at	0.095074	0.48842	0.8328	0.65428
208654_s_at_208405_s_at	0.10887	0.87136	0.91968	0.91295
203345_s_at_203346_s_at	0.58128	0.83733	0.91115	0.62816
212006_at_212007_at	0.30591	0.64633	0.81223	0.60505
216064_s_at_204333_s_at	0.6133	0.86243	0.57723	0.33286
214626_s_at_211934_x_at	0.090148	0.81083	0.85819	0.66307
203213_at_210559_s_at	-0.19852	0.9482	0.57418	0.70681
201075_s_at_201072_s_at	0.15074	0.71895	0.5322	0.48346
203494_s_at_203492_x_at	0.038424	0.90829	0.71033	0.64758
201082_s_at_211780_x_at	0.47044	0.78501	0.9512	0.77206
202497_x_at_202499_s_at	0.75616	0.83568	0.81021	0.63937
208223_s_at_213198_at	0.22906	0.38371	0.38345	0.0075266
207520_at_212852_s_at	-0.011823	0.60458	0.47387	0.022221
36499_at_204029_at	0.012808	0.54784	0.85386	0.76876
89948_at_222045_s_at	0.7197	0.69007	0.63635	0.39127
202631_s_at_202629_at	0.26995	0.77279	0.79908	0.37225
208650_s_at_209772_s_at	0.78374	0.87221	0.38894	0.66215
208752_x_at_208753_s_at	0.058128	0.91461	0.91925	0.80555
217922_at_217920_at	-0.14286	0.61587	0.71361	0.45102
208892_s_at_208891_at	0.93251	0.95633	0.90962	0.82807
217707_x_at_212257_s_at	-0.098522	0.64901	0.65751	0.39837
209257_s_at_209259_s_at	-0.17882	0.74606	0.75137	0.5191
210187_at_200709_at	0.30788	0.61568	0.6129	-0.048376
207973_x_at_207990_x_at	0.6335	0.86543	0.73309	0.65624
216515_x_at_200773_x_at	0.77685	0.955	0.78838	0.9071
212587_s_at_212588_at	-0.093596	0.77712	0.777	0.77035
208975_s_at_213507_s_at	0.07931	0.83307	0.86213	0.78913
214894_x_at_208634_s_at	-0.12069	0.72095	0.90945	0.85468
211528_x_at_210514_x_at	0.7064	0.79409	0.85775	0.90058
203627_at_203628_at	0.63498	0.82937	0.78952	0.56244
211833_s_at_208478_s_at	0.54581	0.71638	0.68412	0.59236
217281_x_at_214916_x_at	0.83744	0.40851	0.74528	0.57815
203963_at_215867_x_at	0.40099	0.71141	0.80258	0.07478
208860_s_at_208861_s_at	0.31872	0.87549	0.77321	0.73249
213548_s_at_213554_s_at	0.51034	0.84291	0.81289	0.63234
209534_x_at_208325_s_at	0.65911	0.74967	0.86732	0.51731
217741_s_at_210275_s_at	0.27635	0.81793	0.8072	0.7359
203219_s_at_213892_s_at	0.4335	0.89039	0.83224	0.85868
212426_s_at_213699_s_at	0.53153	0.8689	0.9024	0.77935
200647_x_at_215230_x_at	0.76502	0.95591	0.9396	0.94407
212459_x_at_215772_x_at	0.66453	0.96719	0.96674	0.86558
210664_s_at_209676_at	-0.12611	0.47169	0.84117	0.3155
202503_s_at_211713_x_at	0.2069	0.93679	0.71755	0.2518
214618_at_209508_x_at	0.3197	0.51921	0.74979	0.069436
212678_at_212676_at	0.22315	0.90898	0.76781	0.38452
202189_x_at_216306_x_at	0.30296	0.97363	0.97757	0.95544
201446_s_at_201449_at	-0.063547	0.83107	0.71339	0.69813
202514_at_202516_s_at	0.74039	0.87212	0.90524	0.46452
208900_s_at_208901_s_at	0.17635	0.73223	0.70219	0.58368
217918_at_217917_s_at	0.22266	0.76536	0.9199	0.82677
214952_at_217359_s_at	0.33695	0.33807	0.9431	0.42944
214779_s_at_215519_x_at	0.10739	0.53015	0.68286	0.40557
212566_at_212567_s_at	0.1532	0.72162	0.89167	0.64989
211698_at_208669_s_at	0.54384	0.75688	0.91487	0.69564
201476_s_at_201477_s_at	-0.52118	0.87992	0.57964	0.59918
214106_s_at_204875_s_at	0.28128	0.76425	0.429	-0.041458
210070_s_at_210069_at	0.75222	0.74674	0.8862	0.6092
65630_at_221951_at	0.23793	0.33075	0.8694	0.54849
209894_at_211356_x_at	0.062069	0.53351	0.89418	0.5023
217456_x_at_200905_x_at	0.4202	0.9137	0.90108	0.89001
213446_s_at_210840_s_at	0.72709	0.84184	0.80954	0.66979
200849_s_at_200848_at	0.042857	0.81314	0.76146	0.82559
201969_at_201970_s_at	0.063547	0.88625	0.70548	0.3535
211944_at_211948_x_at	0.79409	0.86491	0.8676	0.6003
222088_s_at_202499_s_at	0.68473	0.77178	0.88494	0.54809
212208_at_212209_at	0.098522	0.65937	0.7352	0.58744
222067_x_at_209911_x_at	0.17685	0.78886	0.82311	0.52852
201345_s_at_201343_at	0.35271	0.82993	0.91312	0.74019
207843_x_at_209366_x_at	0.59606	0.92026	0.96586	0.89052
213023_at_213022_s_at	0.67734	0.59986	0.73141	0.33777
207686_s_at_213373_s_at	0.39803	0.6914	0.47726	0.43117
202035_s_at_202037_s_at	0.21034	0.45859	0.7733	0.24973
201606_s_at_201608_s_at	-0.38621	0.91825	0.82033	0.76777
37117_at_47069_at	0.1	0.44813	0.54712	-0.011976
209607_x_at_210580_x_at	0.75369	0.96178	0.94414	0.89514
212024_x_at_222065_s_at	0.49901	0.87465	0.82471	0.84481
214894_x_at_208633_s_at	0.87882	0.9297	0.96345	0.80797
216175_at_201115_at	0.044335	0.56371	0.45918	0.049201
207434_s_at_205674_x_at	0.11626	0.34095	0.58408	0.41661
214196_s_at_200743_s_at	0.23103	0.57642	0.81486	0.70257
214464_at_203794_at	0.22217	0.13884	0.64788	0.29084
210758_at_209337_at	-0.0059113	0.44275	0.50301	0.50405
36030_at_209721_s_at	0.51773	0.90231	0.84815	0.67091
202143_s_at_202141_s_at	0.10837	0.85738	0.83477	0.74622
200959_at_215744_at	0.22562	0.64984	0.63715	0.060018
222156_x_at_221156_x_at	-0.10837	0.80202	0.75533	0.34786
210561_s_at_201294_s_at	0.54975	0.82855	0.82318	0.65451
202688_at_202687_s_at	0.64975	0.7493	0.88773	0.67914
221535_at_221536_s_at	0.68128	0.86302	0.81195	0.43848
208013_s_at_206776_x_at	0.5468	0.88935	0.84221	0.71379
203319_s_at_203318_s_at	0.50394	0.83005	0.89386	0.74216
212080_at_212078_s_at	0.23547	0.57328	0.60735	0.086265
208051_s_at_209063_x_at	0.12118	0.83102	0.43837	0.46826
211862_x_at_214486_x_at	0.68719	0.88848	0.94047	0.62074
202049_s_at_202051_s_at	0.46404	0.92555	0.75323	0.15715
212061_at_212060_at	0.23892	0.90152	0.70824	0.57944
214012_at_214034_at	0.00098522	0.22963	0.065222	0.067703
205996_s_at_212174_at	0.45271	0.96488	0.84664	0.68519
221805_at_221801_x_at	0.42167	0.34582	0.40274	0.61609
210972_x_at_217394_at	-0.051724	0.12315	0.58087	0.12943
208834_x_at_208825_x_at	0.96207	0.98826	0.99716	0.99585
212777_at_212780_at	0.094089	0.73155	0.79124	0.26781
217673_x_at_214548_x_at	0.22956	0.8144	0.82952	0.74829
210688_s_at_203633_at	0.18325	0.6179	0.68513	0.21173
200956_s_at_200957_s_at	-0.28818	0.95387	0.69668	0.64844
212249_at_212239_at	0.38473	0.74201	0.89058	0.048401
207320_x_at_211505_s_at	-0.22956	0.83606	0.84812	0.72835
207969_x_at_207990_x_at	0.68276	0.78226	0.91442	0.74039
213537_at_211991_s_at	0.60443	0.52348	0.8258	0.51164
214679_x_at_213766_x_at	0.33645	0.50213	0.85184	0.5503
211992_at_211993_at	0.099507	0.5594	0.56793	0.26892
201134_x_at_217491_x_at	0.75074	0.96054	0.9628	0.91206
209868_s_at_215127_s_at	0.25567	0.86669	0.82865	0.79068
207574_s_at_209305_s_at	0.25222	0.81182	0.78925	0.65995
208757_at_205812_s_at	0.71675	0.86444	0.80589	0.84347
211072_x_at_213646_x_at	0.97143	0.97401	0.95426	0.99108
266_s_at_208650_s_at	0.81626	0.88591	0.48186	0.77022
209185_s_at_209184_s_at	0.92808	0.80926	0.87148	0.81296
208653_s_at_208405_s_at	0.015271	0.74879	0.60557	0.82984
222150_s_at_213142_x_at	0.8803	0.91857	0.87723	0.74499
208933_s_at_208935_s_at	0.31182	0.81207	0.86519	0.56265
202126_at_211090_s_at	-0.1197	0.81607	0.72342	0.67399
212482_at_212479_s_at	0.030049	0.72576	0.86086	0.3378
214118_x_at_214937_x_at	0.86256	0.9222	0.90655	0.84132
206284_x_at_211043_s_at	0.30887	0.83723	0.95908	0.79768
205000_at_205001_s_at	0.40345	0.5059	0.86715	0.52671
210616_s_at_200945_s_at	-0.068966	0.89851	0.90874	0.90144
208803_s_at_208263_at	-0.24335	0.45855	0.27052	-0.12864
211048_s_at_208658_at	-0.19212	0.79306	0.8346	0.75276
216977_x_at_215722_s_at	0.38177	0.88306	0.82453	-0.18646
214453_s_at_214059_at	0.65665	0.67431	0.75399	0.28579
208628_s_at_208627_s_at	0.25714	0.94897	0.94923	0.96056
214880_x_at_205525_at	-0.052217	0.31856	0.77124	0.28846
217826_s_at_217825_s_at	0.78719	0.84288	0.85736	0.67669
204753_s_at_204754_at	-0.063547	0.31743	0.85424	0.68497
212086_x_at_203411_s_at	0.6266	0.83398	0.9315	0.73644
209758_s_at_213765_at	-0.085222	0.56338	0.93588	0.67826
210588_x_at_207127_s_at	0.64089	0.93788	0.89189	0.78564
207431_s_at_209250_at	-0.15764	0.80822	0.88641	0.69207
202379_s_at_202380_s_at	0.13645	0.69102	0.51439	0.48337
203348_s_at_203349_s_at	-0.39655	0.80964	0.75421	0.4511
208742_s_at_208740_at	0.18719	0.75488	0.86366	0.2281
212981_s_at_212979_s_at	0.26601	0.19599	0.84221	0.53215
201161_s_at_201160_s_at	0.65862	0.88166	0.83412	0.92336
209797_at_202857_at	-0.020197	0.77934	0.77284	0.56011
204221_x_at_214085_x_at	0.85567	0.86491	0.87345	0.54349
206452_x_at_208874_x_at	0.49803	0.88238	0.96389	0.76517
209048_s_at_209049_s_at	-0.33645	0.85348	0.85009	0.6306
213086_s_at_208865_at	0.51379	0.92216	0.90086	0.7506
201865_x_at_216321_s_at	0.24483	0.74993	0.82793	0.61083
212616_at_212615_at	0.17882	0.87607	0.8641	0.55821
209042_s_at_209041_s_at	-0.17537	0.77493	0.73564	0.3662
211404_s_at_214875_x_at	0.78719	0.9072	0.89347	0.82307
200911_s_at_217437_s_at	-0.28916	0.80983	0.89873	0.22235
207198_s_at_212687_at	0	0.73999	0.83274	0.71773
208951_at_208950_s_at	0.21823	0.56234	0.81254	0.57157
211535_s_at_210973_s_at	-0.056158	0.41149	0.80895	0.51683
208812_x_at_211911_x_at	0.94236	0.86513	0.88533	0.96401
200611_s_at_210935_s_at	0.75517	0.80306	0.8223	0.15281
208812_x_at_214459_x_at	0.93448	0.95294	0.97089	0.97996
211985_s_at_200655_s_at	-0.5	0.60238	0.8107	0.76098
212878_s_at_213656_s_at	0.053202	0.71223	0.88226	0.14297
214230_at_208727_s_at	0.26995	0.34367	0.38812	-0.11685
209154_at_215464_s_at	0.64384	0.62795	0.9326	0.80978
212196_at_212195_at	0.57389	0.75082	0.83105	0.76187
205435_s_at_214998_at	0.088177	0.28225	0.52834	0.0137
216997_x_at_204872_at	-0.45074	0.68318	0.54654	0.35447
210752_s_at_217909_s_at	0.0073892	0.53862	0.7923	0.11438
200637_s_at_200636_s_at	-0.087685	0.30083	0.51893	0.70747
209784_s_at_32137_at	-0.40591	0.35725	0.93982	0.16909
210276_s_at_216210_x_at	0.51281	0.75141	0.88423	0.81635
211953_s_at_211955_at	0.65665	0.93812	0.75695	0.28793
204445_s_at_204446_s_at	0.60345	0.67012	0.7603	0.24214
216252_x_at_215719_x_at	0.91281	0.81639	0.7708	0.5831
209894_at_211355_x_at	0.1	0.50246	0.80633	0.50168
200799_at_200800_s_at	0.88325	0.79218	0.93347	0.1904
211663_x_at_211748_x_at	0.81133	0.66054	0.9849	0.95482
203373_at_203372_s_at	0.68966	0.57575	0.72452	0.5911
200891_s_at_201894_s_at	0.085714	0.89313	0.7956	0.76142
200094_s_at_204102_s_at	0.66946	0.88055	0.81967	0.86643
201453_x_at_213409_s_at	-0.10246	0.59434	0.57679	0.20478
211042_x_at_209087_x_at	0.38916	0.22115	0.63063	-0.15742
212671_s_at_213831_at	0.46749	0.58345	0.1612	0.62745
219161_s_at_221058_s_at	0.099507	0.92133	0.86388	0.74656
208485_x_at_210564_x_at	0.33054	0.85502	0.85622	0.6308
204354_at_204353_s_at	0.37241	0.92021	0.81232	-0.21649
201830_s_at_201829_at	0.55665	0.78535	0.77179	0.58474
215357_s_at_212100_s_at	0.17685	0.78953	0.72434	0.26814
220517_at_218396_at	0.073399	0.58675	0.51598	-0.090123
207769_s_at_210499_s_at	0.083744	0.52294	0.56472	0.27372
213508_at_212460_at	0.18227	0.68824	0.84922	0.60813
201972_at_201971_s_at	0.22956	0.53565	0.5505	0.60343
214499_s_at_201084_s_at	0.41576	0.74351	0.76916	0.72192
217526_at_212808_at	0.16158	0.80966	0.45163	0.41262
204313_s_at_204312_x_at	0.83892	0.77662	0.73612	0.38338
204466_s_at_204467_s_at	0.63202	0.63144	0.65175	0.72183
204619_s_at_221731_x_at	0.96158	0.55732	0.9582	0.6813
202964_s_at_202963_at	-0.26059	0.83445	0.50629	0.49572
211858_x_at_214157_at	0.1133	0.73585	0.69235	0.26301
201919_at_201917_s_at	-0.14286	0.83045	0.73761	0.45685
200712_s_at_200713_s_at	0.28128	0.84779	0.86519	0.70426
212600_s_at_200883_at	-0.10099	0.88658	0.89889	0.89221
206095_s_at_204299_at	0.50443	0.78074	0.82627	0.59876
209386_at_215034_s_at	-0.051232	0.30732	0.92012	0.80017
217986_s_at_217985_s_at	-0.048768	0.78399	0.6376	0.69627
204355_at_212674_s_at	0.22759	0.94951	0.9188	0.7287
213364_s_at_214531_s_at	0.34926	0.67467	0.60469	0.42361
213502_x_at_215816_at	0.36749	0.43731	0.089293	-0.051807
209896_s_at_212610_at	0.43103	0.88316	0.45596	0.80128
212514_x_at_212515_s_at	0.72759	0.87865	0.85731	0.68197
208235_x_at_207086_x_at	0.4064	0.62658	0.68144	0.5698
201880_at_201878_at	0.14631	0.6751	0.82055	0.32488
209105_at_209106_at	0.1936	0.73636	0.73717	0.52188
213049_at_214855_s_at	0.59507	0.79152	0.71569	0.65235
218669_at_218668_s_at	0.57192	0.87343	0.77676	0.50832
208954_s_at_208953_at	-0.21133	0.83535	0.75367	0.55979
208707_at_208706_s_at	0.32365	0.67635	0.8177	0.14461
203751_x_at_203752_s_at	0.059606	0.78238	0.76234	0.73591
207657_x_at_221829_s_at	0.38128	0.77415	0.94179	0.80322
211296_x_at_208980_s_at	0.7266	0.89416	0.78634	0.84363
218294_s_at_213682_at	0.097044	0.87531	0.82469	0.55388
213063_at_213064_at	0.064532	0.89693	0.79383	0.42647
217336_at_200817_x_at	-0.14187	0.67524	0.7981	0.76895
203462_x_at_211501_s_at	0.26207	0.96143	0.93019	0.82321
216497_at_213356_x_at	0.062562	0.74681	0.75053	0.37481
211941_s_at_210825_s_at	-0.13054	0.91263	0.88183	0.91033
201240_s_at_201239_s_at	0.56995	0.93913	0.86869	0.82884
208722_s_at_211036_x_at	0.15813	0.93867	0.9466	0.82684
210564_x_at_211317_s_at	0.4665	0.83606	0.83521	0.60872
200988_s_at_209853_s_at	-0.2202	0.79816	0.52599	0.30313
202736_s_at_202737_s_at	0.054187	0.92887	0.85075	0.84429
201410_at_201411_s_at	-0.035961	0.59244	0.7805	0.67394
200639_s_at_200641_s_at	-0.34729	0.61056	0.73126	0.76256
202730_s_at_212593_s_at	0.11675	0.46751	0.76238	0.66945
201305_x_at_201306_s_at	0.15567	0.92487	0.83237	0.045151
210137_s_at_201571_s_at	0.059113	0.8503	0.8357	0.77553
212172_at_212174_at	-0.2064	0.57648	0.61903	0.16725
203504_s_at_203505_at	0.2936	0.83754	0.9466	0.52525
212320_at_211714_x_at	0.42709	0.90484	0.82668	0.57756
213846_at_217491_x_at	0.59704	0.87285	0.90721	0.7675
206576_s_at_211883_x_at	0.33547	0.7933	0.74213	0.45794
213571_s_at_209393_s_at	0.021675	0.82426	0.78689	0.69466
209688_s_at_219774_at	-0.11379	0.60456	0.57326	0.32627
210385_s_at_214034_at	0.49458	0.45359	0.21855	0.14063
221775_x_at_208768_x_at	0.96749	0.9753	0.94485	0.99075
208675_s_at_208674_x_at	0.20542	0.85831	0.86979	0.86578
202372_at_202373_s_at	-0.13842	0.72129	0.81687	0.39879
206471_s_at_213241_at	0.25517	0.67168	0.62665	0.40342
210638_s_at_212991_at	-0.16453	0.55357	0.70033	0.13472
200742_s_at_200743_s_at	0.23251	0.76463	0.88292	0.84095
216640_s_at_208639_x_at	0.48424	0.9447	0.91662	0.57339
213688_at_211984_at	0.089163	0.37743	0.80501	0.61807
205213_at_205212_s_at	0.61527	0.78071	0.45924	0.54625
216901_s_at_205039_s_at	0.86108	0.80266	0.53256	0.42168
208442_s_at_210858_x_at	0.90099	0.85314	0.55362	0.60756
210779_x_at_205063_at	0.34039	0.85869	0.784	0.47135
201138_s_at_201139_s_at	-0.23153	0.8638	0.79845	0.7662
210844_x_at_200764_s_at	0.42167	0.7888	0.9048	0.82122
204412_s_at_33767_at	0.14236	0.78175	0.43042	0.71669
210568_s_at_213878_at	0.14532	0.74609	0.65095	0.43943
212644_s_at_212643_at	0.54828	0.88272	0.95431	0.85175
203526_s_at_203525_s_at	0.32956	0.72443	0.80495	0.50898
210649_s_at_218917_s_at	-0.066995	0.89272	0.74023	0.67738
212262_at_212263_at	0.070936	0.91705	0.88139	0.40904
221983_at_221984_s_at	0.34433	0.87212	0.79276	0.45417
202457_s_at_202429_s_at	0.2665	0.88839	0.87198	-0.014745
217523_at_204490_s_at	0.50837	0.88599	0.62949	0.48767
214201_x_at_208132_x_at	0.70591	0.91585	0.7937	0.70306
211658_at_215067_x_at	-0.4399	-0.075269	0.2509	0.0033338
211911_x_at_216526_x_at	0.933	0.87942	0.87307	0.96895
211997_x_at_209069_s_at	0.80246	0.98489	0.9658	0.91679
212197_x_at_214771_x_at	0.6734	0.94844	0.96367	0.90216
216542_x_at_217022_s_at	0.0034483	0.59526	0.49431	0.40242
203493_s_at_203494_s_at	0.333	0.93452	0.80326	0.71839
209298_s_at_35776_at	0.19212	0.6528	0.85047	0.25952
210731_s_at_210732_s_at	-0.26453	0.47375	0.68749	0.012801
211316_x_at_210563_x_at	0.46847	0.82607	0.85797	0.57047
211858_x_at_217673_x_at	0.32906	0.79551	0.83849	0.75856
217966_s_at_217967_s_at	0.3931	0.84453	0.90634	0.71916
202054_s_at_210544_s_at	-0.31724	0.51228	0.67655	0.28348
214710_s_at_212985_at	0.15271	0.61067	0.64897	-0.050327
203096_s_at_203097_s_at	0.036946	0.79692	0.83438	0.5775
213689_x_at_213080_x_at	0.11921	0.045783	0.51934	-0.086937
200048_s_at_210927_x_at	0.73202	0.95682	0.9698	0.94279
212998_x_at_211656_x_at	0.62118	0.56578	0.88007	0.84477
221999_at_221998_s_at	0.074877	0.52992	0.68115	0.46845
207721_x_at_200093_s_at	0.60739	0.9374	0.93221	0.96072
204685_s_at_216120_s_at	0.06601	0.18241	0.19196	0.61178
211720_x_at_208856_x_at	0.95222	0.96916	0.98184	0.99472
207508_at_207507_s_at	0.72512	0.97465	0.95973	-0.042515
211656_x_at_209823_x_at	0.7931	0.64571	0.92384	0.78885
217824_at_217825_s_at	0.36059	0.87953	0.77811	0.58775
212710_at_212711_at	-0.0093596	0.80768	0.79374	0.66823
202158_s_at_202156_s_at	0.39064	0.70826	0.8799	0.69534
216379_x_at_208650_s_at	0.80493	0.88726	0.45358	0.77495
218613_at_203355_s_at	0.055665	0.33398	0.88467	0.71097
200074_s_at_213588_x_at	0.60591	0.93794	0.95361	0.94772
203380_x_at_212266_s_at	0.70739	0.93525	0.96148	0.94076
202438_x_at_212221_x_at	-0.34138	0.43497	0.66656	0.44236
201179_s_at_201180_s_at	-0.1867	0.86466	0.8833	0.81327
209116_x_at_217232_x_at	0.27143	0.7093	0.98862	0.98401
218323_at_222148_s_at	0.48966	0.93642	0.71988	0.76415
212718_at_222035_s_at	-0.12857	0.74063	0.87001	0.81363
217879_at_217881_s_at	-0.17537	0.74949	0.8439	0.5727
222221_x_at_209039_x_at	0.68818	0.92506	0.80652	0.78277
210869_s_at_211042_x_at	0.0068966	0.10925	0.59094	-0.2265
207520_at_210438_x_at	-0.11084	0.59903	0.45932	0.023576
211970_x_at_221607_x_at	0.96946	0.91481	0.96105	0.95818
207956_x_at_215888_at	-0.13892	0.76103	0.60163	0.038922
204620_s_at_211571_s_at	0.9197	0.42387	0.88336	0.70424
209963_s_at_396_f_at	0.3133	0.56107	0.54191	0.065369
213102_at_200996_at	0.6532	0.95665	0.787	0.89811
206776_x_at_207990_x_at	0.65813	0.89767	0.89763	0.74569
208852_s_at_208853_s_at	0.73054	0.93299	0.8444	0.72836
200665_s_at_212667_at	0.070936	0.50489	0.856	0.89856
212240_s_at_212249_at	0.8	0.81444	0.96564	0.68548
212188_at_212192_at	0.7803	0.881	0.77941	0.77718
212795_at_215936_s_at	0.33793	0.74468	0.7367	0.46797
208741_at_208742_s_at	-0.18424	0.44316	0.83854	-0.082101
208672_s_at_208673_s_at	0.367	0.93227	0.84894	0.77017
208933_s_at_210732_s_at	0.36404	0.59238	0.75555	0.14109
214848_at_200641_s_at	-0.47241	0.4272	0.54757	0.27796
204675_at_210959_s_at	0.059606	0.66598	0.54479	0.49437
202975_s_at_216048_s_at	0.26108	0.69097	0.89161	0.60916
216037_x_at_212761_at	0.75025	0.78135	0.95076	0.66573
212187_x_at_211748_x_at	0.92759	0.71637	0.98791	0.98195
208184_s_at_209412_at	-0.0039409	0.76115	0.39273	0.35989
204316_at_204319_s_at	0.25074	0.8533	0.81917	0.74902
201394_s_at_201395_at	0.50739	0.84523	0.80939	0.65713
220925_at_219362_at	0.15616	0.89142	0.78372	0.11027
208834_x_at_213084_x_at	0.94828	0.99138	0.99322	0.99407
211719_x_at_210495_x_at	0.0083744	0.79646	0.98468	0.97813
208797_s_at_208798_x_at	0.49261	0.41938	0.40123	0.23853
213409_s_at_213404_s_at	0.20936	0.57763	0.48717	0.21448
207323_s_at_209072_at	0.04335	0.13704	0.82791	0.74465
216054_x_at_217274_x_at	0.30493	0.78078	0.96739	0.47807
201151_s_at_201153_s_at	-0.24778	0.7318	0.82427	0.77943
213502_x_at_215946_x_at	0.82562	0.85546	0.91394	0.75017
209273_s_at_209274_s_at	0.38522	0.87029	0.72032	0.52735
208913_at_210658_s_at	-0.096552	0.79536	0.78619	0.58898
201489_at_201490_s_at	0.59064	0.8275	0.90321	0.85598
205804_s_at_215275_at	-0.21576	0.43152	0.46779	0.21696
202921_s_at_202920_at	-0.025123	0.38618	0.84609	0.74079
200734_s_at_200011_s_at	0.3532	0.8207	0.90743	0.039443
213705_at_200768_s_at	0.64384	0.58251	0.63252	0.6022
206555_s_at_213025_at	0.015271	0.8006	0.77875	0.66754
209672_s_at_211724_x_at	0.36355	0.43501	0.55587	0.080277
210305_at_209700_x_at	-0.15714	0.19238	0.70084	0.24648
208801_at_208800_at	0.41527	0.9386	0.83887	0.83376
200863_s_at_200864_s_at	-0.30493	0.77598	0.87673	0.47636
201565_s_at_201566_x_at	0.52512	0.75479	0.73651	0.75119
202143_s_at_214260_at	0.12956	0.55558	0.69384	0.2469
210869_s_at_209087_x_at	0.014286	0.27718	0.90671	0.70684
208363_s_at_204552_at	0.42857	0.75147	0.76256	0.4179
209064_x_at_213754_s_at	0.22808	0.73775	0.41749	0.38636
215836_s_at_209079_x_at	0.71675	0.7649	0.96323	0.97347
210985_s_at_202864_s_at	-0.37685	0.46715	0.41475	0.22308
211939_x_at_214800_x_at	0.2798	0.81931	0.90065	0.87996
201609_x_at_201611_s_at	0.14975	0.88634	0.88817	0.4076
211795_s_at_205285_s_at	0.86552	0.79854	0.34466	0.33617
204858_s_at_217497_at	0.40099	0.71203	0.39801	0.10231
203529_at_206174_s_at	-0.10443	0.87546	0.84966	0.82519
203944_x_at_215493_x_at	0.76749	0.94742	0.94266	0.86183
201120_s_at_201121_s_at	0.08867	0.81082	0.6756	0.84012
212024_x_at_212025_s_at	0.052217	0.74987	0.81026	0.77778
204416_x_at_213553_x_at	-0.51084	0.41028	0.66138	0.78873
221743_at_221742_at	0.53744	0.87466	0.85316	0.73266
207122_x_at_211385_x_at	0.59458	0.87628	0.85817	0.82675
207847_s_at_211695_x_at	0.1	0.57162	0.54035	0.28382
220463_at_216452_at	0.0093596	0.58642	0.6833	0.33568
200653_s_at_209563_x_at	0.64926	0.73602	0.6791	0.90573
208707_at_208708_x_at	0.096059	0.56344	0.75971	0.37889
200611_s_at_200609_s_at	0.026601	0.88676	0.87389	0.22096
212245_at_212246_at	0.018719	0.72716	0.83787	0.46244
210916_s_at_204490_s_at	0.60739	0.89423	0.78676	0.86742
203491_s_at_203492_x_at	0.48374	0.86345	0.57278	0.65411
209669_s_at_217724_at	0.0064039	0.85773	0.77897	0.81479
211889_x_at_211883_x_at	0.61281	0.83625	0.65875	0.51689
208801_at_208802_at	-0.094581	0.91911	0.93451	0.67806
201657_at_201659_s_at	-0.090148	0.77375	0.77656	0.18625
217356_s_at_200738_s_at	0.15025	0.8663	0.83521	0.9331
208517_x_at_214800_x_at	0.062069	0.79633	0.85885	0.84564
212763_at_212765_at	0.27685	0.42371	0.67429	0.29457
206094_x_at_204532_x_at	0.36897	0.61789	0.82431	0.36661
217527_s_at_212808_at	-0.11872	0.65072	0.48369	0.48302
206668_s_at_212417_at	0.41429	0.7263	0.70548	0.57063
90265_at_219150_s_at	0.25025	0.70898	0.50514	0.51733
201875_s_at_201874_at	0.42562	0.75453	0.84942	0.57304
214368_at_214369_s_at	-0.16305	0.2478	0.26678	0.23376
206809_s_at_211933_s_at	0.80246	0.97419	0.79757	0.69342
201336_at_201337_s_at	-0.15567	0.62618	0.71397	0.62704
204402_at_217622_at	0.0078818	0.40463	0.45579	0.083208
221718_s_at_208325_s_at	0.63153	0.54045	0.83602	0.39457
212593_s_at_212594_at	0.29261	0.78751	0.90759	0.69089
216095_x_at_213511_s_at	0.48719	0.90394	0.86454	0.82929
203820_s_at_203819_s_at	0.094581	0.8479	0.30143	0.51874
206809_s_at_211929_at	0.085222	0.80401	0.53105	0.62814
210864_x_at_211863_x_at	0.49606	0.70329	0.53488	0.30718
214426_x_at_203975_s_at	0.30739	0.88583	0.25369	0.33564
215127_s_at_207266_x_at	0.28966	0.87683	0.75971	0.81579
214334_x_at_200794_x_at	0.71084	0.80628	0.66583	0.91128
213666_at_212413_at	0.24926	0.84967	0.76606	0.34712
201575_at_215424_s_at	-0.30837	0.84598	0.83696	0.62284
211316_x_at_208485_x_at	0.67291	0.8542	0.91881	0.73983
201217_x_at_211073_x_at	0.94335	0.95961	0.98402	0.98639
204020_at_204021_s_at	0.43399	0.86313	0.88198	0.74061
221502_at_221503_s_at	-0.27833	0.71759	0.83543	0.60443
212429_s_at_204366_s_at	0.52956	0.96513	0.77087	0.82964
209025_s_at_217832_at	-0.44236	0.84243	0.73608	0.73686
203724_s_at_210251_s_at	-0.15911	0.2857	0.51253	0.12273
212172_at_208967_s_at	-0.34039	0.63154	0.55487	0.075809
213607_x_at_208918_s_at	0.26946	0.86333	0.72313	0.71442
212097_at_203065_s_at	-0.015764	0.25032	0.92581	0.81419
209253_at_207788_s_at	0.11084	0.37497	0.71047	0.27237
213843_x_at_210854_x_at	0.33399	0.60724	0.96761	0.74484
205882_x_at_201752_s_at	0.9335	0.97832	0.95536	0.92869
208617_s_at_216988_s_at	-0.10394	0.86529	0.86279	0.82152
221481_x_at_213359_at	-0.044828	0.57631	0.61159	0.64184
200868_s_at_211678_s_at	0.0054187	0.63433	0.79582	0.57479
202508_s_at_202507_s_at	0.24778	0.36233	0.30278	0.70988
219126_at_221786_at	0.2468	0.83167	0.8153	0.15264
213688_at_209563_x_at	-0.092118	0.33259	0.73601	0.56187
208931_s_at_217805_at	-0.011823	0.84331	0.87066	0.61289
212414_s_at_213666_at	0.0044335	0.83992	0.74367	0.25073
212702_s_at_209203_s_at	0.34236	0.72099	0.64263	0.52584
210172_at_208313_s_at	-0.4064	0.52005	0.43158	-0.070991
204889_s_at_204888_s_at	-0.18177	0.54022	0.58256	0.12197
211543_s_at_210981_s_at	0.23596	0.87717	0.5223	0.54639
203962_s_at_203961_at	0.2532	0.47225	0.9512	0.84839
211858_x_at_200981_x_at	0.92217	0.92702	0.9477	0.95736
212014_x_at_204489_s_at	0.71576	0.88245	0.89019	0.80774
209063_x_at_209064_x_at	0.026108	0.84046	0.49245	0.47336
212852_s_at_213027_at	0.19409	0.8336	0.85134	0.37813
203102_s_at_211061_s_at	0.065025	0.85573	0.78048	0.66098
202619_s_at_202620_s_at	0.14236	0.17399	0.85403	0.66154
212519_at_215577_at	0.055172	0.59698	0.73349	-0.20795
205989_s_at_211836_s_at	0.016749	0.16612	0.56821	0.54777
200816_s_at_200815_s_at	-0.14926	0.63981	0.6593	0.20027
213670_x_at_213460_x_at	0.7399	0.95905	0.80928	0.86223
208715_at_208716_s_at	-0.010345	0.79296	0.80913	0.54568
214505_s_at_201540_at	0.36601	0.39707	0.64679	0.79774
208990_s_at_207127_s_at	0.25665	0.78753	0.8479	0.73651
207040_s_at_208667_s_at	0.2798	0.93309	0.89036	0.5692
200891_s_at_200890_s_at	-0.27586	0.64218	0.75756	0.7547
217862_at_217864_s_at	0.35172	0.88263	0.80173	0.4072
208669_s_at_208670_s_at	0.36601	0.74488	0.81884	0.61902
219738_s_at_219737_s_at	0.039901	0.27415	0.78941	0.576
201457_x_at_201456_s_at	0.72414	0.92158	0.88702	0.61785
207464_at_200849_s_at	-0.3665	0.15629	0.45373	-0.14823
221978_at_204806_x_at	-0.0054187	0.60345	0.7382	0.60679
215385_at_209702_at	-0.4936	0.42442	0.55556	-0.011022
211737_x_at_209466_x_at	0.26158	0.55288	0.91984	0.86851
208880_s_at_208879_x_at	-0.24581	0.67905	0.74527	0.49073
206488_s_at_209555_s_at	0.86355	0.77863	0.55531	0.76844
201168_x_at_211716_x_at	0.71429	0.95256	0.95886	0.86195
203506_s_at_216071_x_at	0.40394	0.91246	0.88499	0.61359
212491_s_at_205545_x_at	0.56995	0.89413	0.87876	0.75467
201042_at_211573_x_at	-0.15074	0.54961	0.75993	0.52883
210011_s_at_209214_s_at	0.13153	0.88846	0.72251	0.67521
212352_s_at_200929_at	-0.35222	0.68407	0.82339	0.28342
207654_x_at_209187_at	0.36601	0.89029	0.88783	0.65866
209894_at_211354_s_at	0.35074	0.38595	0.75528	0.3035
212579_at_212569_at	0.58966	0.93535	0.83871	0.58016
222023_at_221718_s_at	-0.22217	0.44704	0.57843	0.16797
208754_s_at_208752_x_at	0.19754	0.89812	0.90305	0.87328
200622_x_at_200623_s_at	0.14433	0.82507	0.87104	0.62941
214113_s_at_213852_at	0.23744	0.76759	0.77004	0.60724
200787_s_at_200788_s_at	0.24729	0.76233	0.9663	0.82573
208845_at_208846_s_at	-0.13399	0.93822	0.93872	0.75725
212426_s_at_200693_at	0.37586	0.84733	0.85309	0.84253
200086_s_at_202698_x_at	0.63005	0.9244	0.96958	0.96028
211185_s_at_214305_s_at	-0.32217	0.73472	0.78072	0.5901
201443_s_at_201444_s_at	0.021182	0.85891	0.86913	0.87009
210916_s_at_204489_s_at	0.35813	0.82368	0.74584	0.80832
217983_s_at_220096_at	-0.21084	0.3332	0.40293	0.064192
201616_s_at_205525_at	0.015764	0.33042	0.74553	0.37975
201475_x_at_213671_s_at	-0.10887	0.89452	0.83143	0.74688
212766_s_at_216502_at	0.00098522	0.17187	0.25167	-0.32182
203427_at_203428_s_at	0.41084	0.91877	0.87246	0.51166
201149_s_at_201147_s_at	-0.14286	0.42951	0.9315	0.65467
208151_x_at_213998_s_at	0.43448	0.70829	0.67108	0.43358
222140_s_at_220642_x_at	0.55468	0.95351	0.86863	0.6987
209583_s_at_209582_s_at	-0.11034	0.41957	0.82552	0.74349
200892_s_at_200893_at	0.02266	0.86992	0.86344	0.88844
212279_at_214283_at	0.11675	0.6817	0.57699	0.54643
214141_x_at_201129_at	-0.11133	0.91212	0.84112	0.57268
215313_x_at_211799_x_at	0.63842	0.2442	0.91006	0.92957
216449_x_at_200599_s_at	0.21872	0.82662	0.78969	0.77368
201025_at_214314_s_at	0.31576	0.64505	0.80742	0.41563
200073_s_at_221480_at	0.22217	0.84977	0.8033	0.2436
208485_x_at_211317_s_at	0.89655	0.91576	0.96105	0.6955
203058_s_at_203059_s_at	0.11773	0.64837	0.78052	0.47786
208768_x_at_220960_x_at	0.95123	0.94381	0.93916	0.96931
208630_at_208629_s_at	-0.078818	0.78094	0.90721	0.63111
204004_at_204005_s_at	0.3133	0.52041	0.64963	0.58393
217165_x_at_213629_x_at	0.57438	0.73513	0.77284	0.8447
200760_s_at_200761_s_at	-0.23399	0.79504	0.78707	0.88133
201165_s_at_201166_s_at	0.030542	0.89626	0.89862	0.77912
211330_s_at_211863_x_at	-0.046305	0.52184	0.61662	0.24457
210532_s_at_202279_at	0.65961	0.85816	0.91881	0.72763
204532_x_at_207126_x_at	0.36946	0.59661	0.75057	0.31842
220937_s_at_221551_x_at	0.70887	0.77105	0.87268	0.48966
212263_at_212265_at	-0.05665	0.91059	0.75724	0.6561
201055_s_at_201054_at	0.073399	0.47303	0.64745	0.56552
210719_s_at_209113_s_at	0.25025	0.86897	0.71963	0.64871
201278_at_210757_x_at	0.49754	0.73532	0.96121	0.23498
211113_s_at_204567_s_at	0.30493	0.41192	0.72889	0.35319
209015_s_at_208811_s_at	0.076355	0.52293	0.76868	0.45088
217893_s_at_215029_at	0.23448	0.43331	0.32106	0.2457
214196_s_at_200742_s_at	0.87438	0.90581	0.91443	0.7072
215719_x_at_204781_s_at	0.28768	0.78135	0.79459	0.53869
217448_s_at_201683_x_at	0.45517	0.62121	0.77406	0.22736
212382_at_203753_at	0.79507	0.67405	0.81026	0.73925
208095_s_at_208803_s_at	0.32906	0.90155	0.80784	0.6623
201085_s_at_214988_s_at	0.014286	0.65789	0.61903	0.62077
212769_at_206472_s_at	0.036946	0.74138	0.78548	0.50682
221607_x_at_213214_x_at	0.98571	0.96898	0.97352	0.97372
209249_s_at_209248_at	0.39852	0.92712	0.85272	0.67719
206042_x_at_221974_at	-0.26256	0.72217	0.87438	-0.0053847
214976_at_212734_x_at	0.11576	0.45107	0.33206	0.010228
212308_at_212309_at	0.03399	0.82035	0.92931	0.69853
217202_s_at_200648_s_at	0.60739	0.93031	0.95098	0.87976
202671_s_at_218019_s_at	0.21232	0.76107	0.78814	0.23863
208638_at_208639_x_at	0.095074	0.92323	0.8118	0.89089
201823_s_at_201824_at	0.46601	0.84599	0.93172	0.40768
211530_x_at_211529_x_at	0.4133	0.8314	0.90398	-0.25427
211999_at_211998_at	0.46158	0.83497	0.69289	0.58313
214677_x_at_215379_x_at	0.66158	0.79449	0.96827	0.83298
211575_s_at_213128_s_at	0.23645	0.81691	0.71966	0.40191
203147_s_at_203148_s_at	0.16601	0.74785	0.45459	0.49717
200733_s_at_200732_s_at	0.34926	0.80945	0.83602	0.17382
213988_s_at_203455_s_at	0.54975	0.89611	0.85031	0.85974
201519_at_201512_s_at	0.29852	0.91253	0.76238	0.39377
212038_s_at_217140_s_at	0.4	0.93958	0.89189	0.82425
217336_at_211542_x_at	-0.14335	0.71938	0.80182	0.75782
203296_s_at_203295_s_at	0.39901	0.057668	0.91115	0.75987
202194_at_202195_s_at	0.25764	0.78233	0.82908	0.42175
212998_x_at_211654_x_at	0.86305	0.62758	0.86585	0.80314
202189_x_at_212016_s_at	-0.48916	0.80843	0.78974	0.80176
203012_x_at_213084_x_at	0.9133	0.86152	0.84856	0.9288
213926_s_at_218092_s_at	0.25813	0.78617	0.5986	0.3221
201144_s_at_201142_at	0.43498	0.90818	0.85775	0.51481
208915_s_at_208913_at	-0.16601	0.70101	0.6144	0.39334
201586_s_at_221768_at	0.045813	0.70961	0.51264	0.48096
208655_at_208656_s_at	0.29163	0.86484	0.80764	0.8488
200631_s_at_215780_s_at	-0.086207	0.42325	0.78772	0.82106
217834_s_at_217833_at	-0.53103	0.74528	0.74943	0.53468
203017_s_at_203019_x_at	0.050246	0.71273	0.70809	0.54982
222046_at_222047_s_at	-0.1069	0.70404	0.76584	0.19843
201217_x_at_211666_x_at	0.84828	0.94109	0.94967	0.96158
209012_at_216697_at	0.33645	0.4441	0.53718	-0.14989
209796_s_at_209797_at	0.065517	0.82508	0.7724	0.49122
203015_s_at_203019_x_at	0.34089	0.77896	0.50112	0.31448
202336_s_at_214620_x_at	0.076355	0.35874	0.88614	-0.053395
209379_s_at_209378_s_at	0.16552	0.34455	0.73874	-0.024636
213015_at_213016_at	0.78818	0.82841	0.87854	0.6706
212449_s_at_203007_x_at	0.42512	0.86676	0.87986	0.85706
216899_s_at_204362_at	0.80345	0.9057	0.85309	0.45022
205434_s_at_205435_s_at	-0.074384	0.30477	0.56144	0.040743
216252_x_at_204780_s_at	0.6931	0.83631	0.5908	0.56089
214835_s_at_212459_x_at	0.60542	0.91151	0.96849	0.81636
201345_s_at_201344_at	-0.15172	0.61474	0.91312	-0.24091
203907_s_at_203906_at	0.2936	0.41821	0.79691	0.78979
218147_s_at_218146_at	0.066995	0.65622	0.66368	0.6197
214513_s_at_204314_s_at	0.37783	0.69146	0.70579	0.25231
213477_x_at_213614_x_at	0.92808	0.92901	0.97133	0.97779
221726_at_221775_x_at	0.11182	0.92562	0.89058	0.82444
60471_at_219457_s_at	0.87783	0.9575	0.61972	0.77636
202065_s_at_210235_s_at	0.38966	0.82383	0.57387	0.41967
203800_s_at_203801_at	0.38818	0.74405	0.78529	0.010226
214167_s_at_211972_x_at	0.75271	0.86326	0.94638	0.97682
221743_at_209489_at	0.6064	0.89163	0.73214	0.53207
209703_x_at_207761_s_at	0.37783	0.48357	0.59714	0.40764
211751_at_212390_at	0.17882	0.33591	0.77591	0.35544
215096_s_at_209009_at	0.32611	0.93743	0.9291	0.81613
210338_s_at_208687_x_at	0.8266	0.96173	0.91706	0.94872
213864_s_at_208754_s_at	0.21281	0.91033	0.89058	0.86031
200679_x_at_200680_x_at	-0.31823	0.91352	0.88927	0.89596
212285_s_at_217419_x_at	-0.035468	0.86613	0.84856	0.67487
209487_at_209488_s_at	0.33103	0.22858	0.87132	0.83066
212219_at_212220_at	-0.22611	0.61355	0.72609	0.42924
222146_s_at_203753_at	0.66601	0.47809	0.68487	0.72781
209499_x_at_210314_x_at	0.83842	0.79112	0.8706	0.58893
209433_s_at_209434_s_at	0.17291	0.94051	0.63631	0.36995
221839_s_at_219192_at	0.14187	0.89499	0.74242	-0.24083
201280_s_at_210757_x_at	0.567	0.66873	0.87684	0.80147
201865_x_at_201866_s_at	0.12118	0.79316	0.65317	0.59232
218496_at_218497_s_at	0.33153	0.85559	0.87263	0.56515
211724_x_at_206860_s_at	0.12315	0.8729	0.84817	0.74433
208718_at_208719_s_at	-0.15517	0.59322	0.38938	0.56209
202259_s_at_202258_s_at	0.34039	0.8162	0.76102	0.52446
208633_s_at_208634_s_at	-0.059113	0.65926	0.86064	0.83617
214298_x_at_212413_at	0.06601	0.90684	0.7963	0.67751
200081_s_at_209134_s_at	0.94286	0.94733	0.92384	0.98139
200038_s_at_212537_x_at	0.94138	0.94875	0.95448	0.98323
201043_s_at_201038_s_at	0.1665	0.66621	0.79626	0.66614
201279_s_at_210757_x_at	0.58128	0.75482	0.93741	0.82871
212132_at_212131_at	0.39261	0.92203	0.87154	0.7355
214214_s_at_208910_s_at	0.40837	0.96575	0.935	0.87608
202817_s_at_202816_s_at	0.62956	0.89557	0.87006	0.45515
213352_at_213349_at	-0.15468	0.64554	0.66451	0.31642
213305_s_at_201877_s_at	0.23645	0.77763	0.83296	0.56375
221533_at_220942_x_at	-0.15665	0.33519	0.50235	-0.097587
212136_at_212135_s_at	0.38818	0.92216	0.87202	0.68837
201226_at_201227_s_at	0.10296	0.9092	0.92537	0.91552
219094_at_203487_s_at	-0.35468	0.45109	0.35079	0.39359
200829_x_at_200828_s_at	0.10985	0.8944	0.83849	0.87232
209169_at_209168_at	0.23103	0.12761	0.74479	0.75107
210621_s_at_202677_at	0.23498	0.90665	0.85688	0.76648
204361_s_at_204362_at	0.69557	0.89388	0.64956	0.36462
217364_x_at_208985_s_at	0.34729	0.80137	0.72241	0.3655
208896_at_208895_s_at	0.3202	0.93472	0.77628	0.61494
215623_x_at_201663_s_at	0.18867	0.66906	0.57335	0.2139
212142_at_222036_s_at	0.059606	0.82929	0.60776	0.46779
201539_s_at_210298_x_at	0.84926	0.60905	0.9814	0.86444
203960_s_at_214163_at	-0.15123	0.585	0.38485	0.26679
216977_x_at_206055_s_at	0.46305	0.91638	0.76059	-0.1574
202084_s_at_202082_s_at	0.53842	0.80899	0.66867	0.39104
213514_s_at_209190_s_at	-0.10788	0.83695	0.7382	0.59107
200882_s_at_211609_x_at	0.72315	0.90858	0.86169	0.80383
211060_x_at_201618_x_at	0.5197	0.87266	0.91793	0.83443
200716_x_at_210646_x_at	0.95123	0.94257	0.9582	0.98657
200715_x_at_200716_x_at	0.93448	0.86016	0.74636	0.94332
200095_x_at_211542_x_at	0.88424	0.93306	0.9199	0.97199
218538_s_at_218536_at	0.27586	0.89137	0.91858	0.56747
213931_at_201565_s_at	0.14138	0.86753	0.75183	0.56086
204530_s_at_204529_s_at	0.14236	0.60957	0.19517	0.17152
203284_s_at_203285_s_at	0.26552	0.90594	0.87126	0.58865
211989_at_211988_at	0.39852	0.8391	0.69913	0.71546
200842_s_at_200843_s_at	0.3335	0.87497	0.87176	0.71454
208617_s_at_208616_s_at	0.4133	0.82647	0.92603	0.81781
212320_at_209026_x_at	0.64778	0.89097	0.82799	0.60196
217673_x_at_214157_at	-0.077833	0.76493	0.73119	0.34742
201975_at_210716_s_at	-0.20296	0.68916	0.87465	0.43067
213133_s_at_213129_s_at	0.31773	0.92076	0.92691	0.83754
202541_at_202542_s_at	0.29606	0.90852	0.85966	0.70811
209672_s_at_206860_s_at	-0.0019704	0.51258	0.66462	0.09015
201125_s_at_201124_at	0.167	0.58592	0.74964	0.33111
202478_at_202479_s_at	0.37291	0.41437	0.87701	0.39639
201914_s_at_201915_at	-0.27734	0.7921	0.77398	0.19267
201084_s_at_201101_s_at	0.3064	0.74821	0.63563	0.4749
211784_s_at_201742_x_at	0.15813	0.86951	0.68611	0.82923
213607_x_at_208919_s_at	0.31773	0.79558	0.73327	0.71003
200746_s_at_200744_s_at	0.1202	0.82334	0.86607	0.80356
200838_at_213274_s_at	0.667	0.81653	0.91093	0.84836
210950_s_at_208647_at	0.44975	0.91706	0.82077	0.75247
217448_s_at_201685_s_at	-0.16305	0.5933	0.71624	0.25215
207023_x_at_210633_x_at	0.50345	0.94356	0.92888	0.92254
214718_at_213018_at	0.47586	0.71869	0.78733	0.43347
217959_s_at_217958_at	0.026108	0.87232	0.91815	0.74205
203106_s_at_210849_s_at	0.013793	0.47909	0.69355	0.48571
204256_at_210868_s_at	0.27241	0.57795	0.59411	0.47248
209091_s_at_209090_s_at	0.53251	0.84888	0.9013	0.46193
210017_at_210018_x_at	0.13498	0.72594	0.65926	0.61444
210554_s_at_210835_s_at	0.79704	0.91576	0.84068	0.85952
208155_x_at_207739_s_at	0.17291	0.55336	0.18497	0.49005
201298_s_at_201297_s_at	0.42315	0.77961	0.8399	0.65623
214843_s_at_212513_s_at	0.012315	0.54448	0.87745	0.55037
201085_s_at_213538_at	-0.31773	0.58056	0.52823	0.2748
201585_s_at_221768_at	-0.30049	0.61881	0.63038	0.41997
217724_at_217725_x_at	0.43202	0.94492	0.81858	0.86549
209771_x_at_208650_s_at	0.82906	0.89906	0.50098	0.75959
208839_s_at_207483_s_at	0.48867	0.93717	0.73442	-0.13268
215460_x_at_204520_x_at	0.75025	0.95041	0.96017	0.72538
210087_s_at_201874_at	0.21921	0.73871	0.77923	0.28853
200684_s_at_200682_s_at	-0.20049	0.85155	0.87854	0.38226
213860_x_at_208867_s_at	0.44384	0.84777	0.69231	0.70959
214736_s_at_208030_s_at	-0.066995	0.87359	0.88795	0.76945
203710_at_216944_s_at	-0.069951	0.88724	0.78435	0.6665
201233_at_201232_s_at	0.58768	0.87067	0.80983	0.65832
202438_x_at_202439_s_at	0.11527	0.5007	0.55762	0.35354
214167_s_at_211720_x_at	0.7335	0.84807	0.9442	0.9735
217887_s_at_217886_at	0.27783	0.86267	0.78225	0.72552
217281_x_at_217022_s_at	0.33596	0.53898	0.71859	0.5984
211983_x_at_211995_x_at	0.98276	0.94298	0.94359	0.9464
209971_x_at_202138_x_at	0.37586	0.97536	0.97812	0.87526
210554_s_at_201218_at	0.84138	0.95405	0.79801	0.854
222146_s_at_212386_at	0.78325	0.596	0.80648	0.73711
210563_x_at_214618_at	0.33941	0.46395	0.63118	-0.058249
205434_s_at_214998_at	-0.076355	0.45223	0.67356	0.028221
213812_s_at_212252_at	0.28966	0.74609	0.63099	0.59785
219812_at_219753_at	-0.2798	0.44741	0.070483	0.33199
212122_at_214449_s_at	0.12562	0.63031	0.83587	-0.093648
214150_x_at_200096_s_at	0.26453	0.85016	0.88516	0.89295
212092_at_212094_at	-0.04532	0.13761	0.39906	0.71627
210337_s_at_201128_s_at	0.071429	0.8556	0.7684	0.74815
209038_s_at_209037_s_at	0.71773	0.8081	0.64482	0.39991
205005_s_at_205006_s_at	0.53842	0.61549	0.85928	0.44499
209031_at_209032_s_at	-0.12512	0.31912	0.70434	0.59558
200976_s_at_213786_at	0.20099	0.86287	0.82858	0.51553
204326_x_at_208581_x_at	0.74729	0.95748	0.95776	0.9309
209838_at_202467_s_at	-0.15665	0.75167	0.62636	0.41355
221829_s_at_212635_at	0.18424	0.84806	0.85097	0.42003
215028_at_215479_at	0.15862	0.35944	0.52624	0.21357
212527_at_212528_at	0.41626	0.86253	0.729	0.18028
201941_at_201942_s_at	0.11133	0.69204	0.39665	0.23383
210658_s_at_208914_at	0.15419	0.79063	0.82164	0.65021
212208_at_216109_at	0.021182	0.49366	0.63161	0.45443
206571_s_at_218181_s_at	0.35369	0.60773	0.87723	0.56685
212116_at_212118_at	0.66502	0.84824	0.73367	0.63305
200728_at_200727_s_at	0.65074	0.41613	0.72623	0.65326
201210_at_212514_x_at	-0.26749	0.75198	0.71463	0.66506
213554_s_at_212010_s_at	-0.099015	0.72401	0.80435	0.61147
217909_s_at_213708_s_at	0.3601	0.8026	0.91596	0.67047
214697_s_at_214698_at	0.6468	0.88184	0.36546	0.41001
201150_s_at_201148_s_at	0.057635	0.36713	0.8932	0.81
212334_at_212335_at	0.13596	0.87405	0.79188	0.71065
201782_s_at_201781_s_at	0.16502	0.80408	0.88384	0.75157
200638_s_at_200641_s_at	0.69458	0.9045	0.93325	0.88557
200612_s_at_200615_s_at	0.69901	0.81402	0.80282	0.44138
212790_x_at_200715_x_at	0.94828	0.86375	0.72944	0.94575
202021_x_at_211956_s_at	0.96355	0.91868	0.86694	0.6737
201110_s_at_201108_s_at	0.17094	0.62997	0.71861	0.58502
211530_x_at_210514_x_at	0.53941	0.74996	0.91536	0.86005
212119_at_212117_at	0.52217	0.83057	0.87504	0.68148
200638_s_at_200640_at	0.79557	0.86012	0.90393	0.92003
209181_s_at_209180_at	0.37143	0.89427	0.80232	0.6992
203077_s_at_203076_s_at	0.20345	0.9112	0.75181	0.66666
216894_x_at_213182_x_at	0.81724	0.76241	0.87484	0.82806
201450_s_at_201449_at	0.40394	0.84802	0.83501	0.57228
211271_x_at_216306_x_at	0.27734	0.97022	0.97811	0.95276
211969_at_210211_s_at	0.024138	0.91303	0.92953	0.86554
202443_x_at_212377_s_at	0.49803	0.96359	0.94578	0.88639
213515_x_at_204419_x_at	0.87389	0.51334	0.85338	0.88416
216294_s_at_212779_at	-0.034975	0.59555	0.72981	0.043154
222023_at_222024_s_at	0.00049261	0.35089	0.75603	0.1513
216109_at_212209_at	-0.13054	0.40105	0.75362	0.32846
200715_x_at_211942_x_at	0.94729	0.87056	0.77897	0.9129
200765_x_at_200764_s_at	0.62709	0.81103	0.93369	0.81204
212638_s_at_212637_s_at	0.14483	0.71419	0.82602	0.58004
216559_x_at_214280_x_at	0.050246	0.76163	0.84718	0.80501
209335_at_211896_s_at	-0.082759	0.3424	0.88642	0.87227
208983_s_at_208982_at	-0.013793	0.64633	0.80632	0.6906
209292_at_209291_at	0.29113	0.30846	0.90196	0.67812
214880_x_at_201616_s_at	-0.043842	0.1851	0.61856	0.57075
202214_s_at_202213_s_at	0.24187	0.47454	0.85402	0.60196
214005_at_205351_at	-0.32562	0.40214	0.65324	-0.11624
209290_s_at_209289_at	-0.22266	0.39771	0.86694	0.84208
211966_at_211964_at	0.23251	0.31467	0.95579	0.73915
200680_x_at_214938_x_at	0.90197	0.92611	0.84046	0.93547
216557_x_at_216510_x_at	0.87143	0.45046	0.76684	0.54105
200920_s_at_200921_s_at	0.43448	0.89781	0.90962	0.94913
208127_s_at_209648_x_at	0.34335	0.7439	0.90568	0.29675
216640_s_at_208638_at	0.35468	0.91505	0.80457	0.64642
203016_s_at_203015_s_at	0.34877	0.82268	0.68053	0.33225
205400_at_38964_r_at	-0.30985	0.7611	0.59415	0.52135
215177_s_at_201656_at	0.31478	0.80622	0.73528	0.53206
208791_at_222043_at	0.030049	0.22221	0.88883	0.65997
213864_s_at_204528_s_at	0.41921	0.8454	0.90152	0.91067
212761_at_216511_s_at	0.63498	0.79385	0.90262	0.47336
208866_at_208867_s_at	0.13892	0.67404	0.63213	0.41152
214783_s_at_206200_s_at	0.29507	0.72928	0.88423	0.67451
207467_x_at_212586_at	0.4266	0.80296	0.95519	0.75051
210845_s_at_211924_s_at	0.80049	0.92808	0.8404	0.54664
204674_at_35974_at	0.49458	0.89484	0.48112	0.27653
209130_at_214544_s_at	0.32857	0.52902	0.52547	0.56782
200935_at_214315_x_at	0.51872	0.83191	0.83871	0.60172
201111_at_210766_s_at	0.267	0.94214	0.85031	0.71055
218018_at_218019_s_at	0.12414	0.64808	0.7348	0.36433
208797_s_at_213650_at	0.62365	0.65379	0.47209	0.37387
202098_s_at_221564_at	0.28473	0.86327	0.81473	0.44609
208051_s_at_210283_x_at	0.13448	0.82492	0.48805	0.4965
208931_s_at_217804_s_at	-0.0054187	0.77555	0.79429	0.45174
213101_s_at_200996_at	-0.22118	0.9408	0.93719	0.90693
202073_at_202074_s_at	0.21527	0.44684	0.8142	0.29585
212933_x_at_208929_x_at	0.84187	0.95437	0.92078	0.94482
207318_s_at_207319_s_at	0.39704	0.68186	0.76544	0.32411
203392_s_at_212863_x_at	0.77734	0.86817	0.935	0.89037
222187_x_at_201503_at	-0.21084	0.027394	0.49363	-0.10333
210837_s_at_210836_x_at	0.77438	0.79342	0.76542	0.35657
214414_x_at_217414_x_at	0.63793	0.7113	0.97724	0.98819
208722_s_at_200098_s_at	0.28079	0.96072	0.88664	0.84546
221607_x_at_201550_x_at	0.97734	0.94589	0.97046	0.98187
202802_at_207831_x_at	0.49852	0.80951	0.71664	0.76221
204403_x_at_212979_s_at	0.0059113	0.25928	0.77113	0.28747
214181_x_at_211581_x_at	0.92759	0.9182	0.84383	0.70241
211911_x_at_214459_x_at	0.94335	0.85435	0.91356	0.96227
200753_x_at_214882_s_at	0.71576	0.93745	0.83762	0.83798
211650_x_at_216510_x_at	0.84729	0.46351	0.6721	0.41607
207654_x_at_216652_s_at	0.77586	0.92773	0.91897	0.25899
201085_s_at_201086_x_at	-0.32167	0.6128	0.5177	0.62869
202299_s_at_202300_at	0.21379	0.93278	0.93916	0.84573
214730_s_at_212045_at	-0.43892	0.45006	0.66904	0.26082
203130_s_at_203129_s_at	-0.017241	0.4199	0.54415	0.77418
200770_s_at_200771_at	0.18916	0.62219	0.8525	-0.1744
209258_s_at_209259_s_at	-0.10394	0.73848	0.69559	0.51773
211302_s_at_215671_at	0.72512	0.56202	0.45122	0.24012
212765_at_217196_s_at	0.33596	0.48379	0.91531	0.67047
200089_s_at_211710_x_at	0.85764	0.92413	0.90918	0.96175
214875_x_at_208702_x_at	0.82562	0.95735	0.91356	0.86516
204581_at_38521_at	0.32956	0.50053	0.62713	0.22303
209422_at_209423_s_at	-0.094581	0.17812	0.32336	-0.32022
212280_x_at_204903_x_at	0.46207	0.9131	0.83784	0.81643
211543_s_at_202848_s_at	0.32512	0.91873	0.39479	0.66318
213649_at_201129_at	-0.14729	0.79378	0.76431	0.64313
212521_s_at_212522_at	0.20345	0.74236	0.85535	0.59441
202634_at_202635_s_at	0.44433	0.82877	0.82716	0.57148
221264_s_at_200020_at	0.16404	0.73524	0.74026	0.58553
200983_x_at_212463_at	0.013793	0.69597	0.77306	0.6842
211962_s_at_211965_at	0.65419	0.55077	0.79689	0.74151
213932_x_at_211799_x_at	0.467	0.21694	0.84703	0.91765
208248_x_at_214875_x_at	0.74581	0.90012	0.85753	0.78661
210236_at_202065_s_at	0.24975	0.56771	0.69924	0.14506
208873_s_at_208872_s_at	0.060099	0.76692	0.71441	0.31876
200844_s_at_200845_s_at	0.017241	0.77608	0.87789	0.82065
214720_x_at_212698_s_at	0.31429	0.25952	0.70307	0.57922
208718_at_213998_s_at	-0.21921	0.4148	0.50476	0.64395
215067_x_at_39729_at	0.25616	0.0061967	0.39184	0.037164
211072_x_at_201090_x_at	0.92808	0.97989	0.95207	0.98639
214790_at_202318_s_at	0.67685	0.63463	0.70719	-0.13603
203874_s_at_203875_at	-0.041379	0.5278	0.86038	0.71553
208309_s_at_210018_x_at	0.84778	0.89494	0.52796	0.66633
217377_x_at_206462_s_at	0.33103	0.62957	0.6651	0.50315
200693_at_213699_s_at	0.5266	0.93058	0.88067	0.88264
205351_at_214006_s_at	-0.10591	0.52209	0.62428	0.11476
221425_s_at_209273_s_at	0.37931	0.8087	0.81261	0.52097
202981_x_at_202980_s_at	0.48818	0.77233	0.80567	0.12781
221774_x_at_220408_x_at	0.73744	0.90332	0.81086	0.84126
201025_at_201027_s_at	0.11379	0.80902	0.90442	0.4772
202778_s_at_210281_s_at	0.16059	0.5477	0.77529	0.53821
219117_s_at_219118_at	0.70837	0.45615	0.87153	0.81333
204202_at_217124_at	0.023153	0.37433	0.55086	0.21769
212055_at_213616_at	0.23645	0.85506	0.23847	0.43899
201261_x_at_213905_x_at	0.18916	0.42977	0.91093	0.79387
37590_g_at_39891_at	-0.14236	0.54521	0.35706	0.057799
202136_at_202137_s_at	0.42759	0.72222	0.85184	-0.12338
217635_s_at_203366_at	0.021182	0.4919	0.45062	0.42665
216944_s_at_211323_s_at	0.70296	0.91186	0.54927	0.54958
202127_at_211090_s_at	0.29951	0.66803	0.68903	0.59791
212718_at_212720_at	-0.29409	0.78642	0.7236	0.68304
208915_s_at_208914_at	0.06601	0.85509	0.6516	0.54301
204299_at_213594_x_at	0.38916	0.87128	0.724	0.60472
219399_at_221568_s_at	0.072414	0.71857	0.56267	0.40674
212271_at_208351_s_at	0.81823	0.85717	0.87487	0.63936
216304_x_at_201351_s_at	0.82611	0.93697	0.98906	0.90443
207991_x_at_207973_x_at	0.50739	0.77716	0.70044	0.65229
202907_s_at_202905_x_at	0.41872	0.65066	0.82624	0.48232
202189_x_at_211271_x_at	0.52217	0.97658	0.97243	0.94814
208151_x_at_208719_s_at	0.83399	0.86091	0.50211	0.67031
201881_s_at_201878_at	0.42906	0.90071	0.86585	0.35122
210156_s_at_205202_at	-0.40345	0.88001	0.77901	0.7096
216557_x_at_211650_x_at	0.84039	0.35596	0.80514	0.54734
202095_s_at_210334_x_at	0.095567	0.65839	0.7092	0.67931
200969_at_200971_s_at	0.49015	0.90975	0.92428	0.67981
200099_s_at_201257_x_at	0.90739	0.93331	0.86322	0.97373
209473_at_207691_x_at	0.60591	0.87217	0.91312	0.39301
220239_at_220238_s_at	0.031527	0.77553	0.82114	0.5046
214351_x_at_212734_x_at	0.95074	0.95037	0.93894	0.43347
208679_s_at_213513_x_at	0.27438	0.78884	0.9094	0.88392
215113_s_at_215114_at	-0.097537	0.18949	0.13219	0.14315
200907_s_at_200897_s_at	0.21576	0.39157	0.85644	0.89929
200679_x_at_214938_x_at	-0.44631	0.82236	0.78882	0.82286
218572_at_218571_s_at	0.69951	0.85367	0.84051	0.59278
200728_at_200729_s_at	0.67833	0.89041	0.88752	0.90682
208651_x_at_208650_s_at	0.85074	0.88135	0.52054	0.77243
201409_s_at_201407_s_at	0.47438	0.89812	0.92647	0.52645
221043_at_212615_at	-0.033005	0.36555	0.42007	0.092618
212483_at_213918_s_at	0.27044	0.61673	0.76693	0.56021
209884_s_at_207604_s_at	-0.15862	0.73691	0.7232	0.24088
212086_x_at_214213_x_at	0.54335	0.66999	0.81355	0.57555
208859_s_at_208861_s_at	-0.19212	0.50174	0.78919	0.492
200867_at_200868_s_at	0.20394	0.69204	0.81245	0.62132
202664_at_202665_s_at	-0.025123	0.80406	0.85003	0.5247
211776_s_at_212681_at	0.767	0.95318	0.75297	0.78309
215235_at_208611_s_at	0.60887	0.84833	0.86174	0.91877
222286_at_204001_at	0.13251	0.54264	0.75547	0.227
211358_s_at_213976_at	-0.076847	0.60964	0.43902	0.16833
210949_s_at_200647_x_at	0.81478	0.95402	0.91859	0.9328
204049_s_at_204048_s_at	0.90493	0.87565	0.91421	0.70844
216559_x_at_221919_at	0.14729	0.74314	0.74921	0.37963
205353_s_at_211941_s_at	0.1133	0.95398	0.92652	0.91488
200079_s_at_200840_at	0.41478	0.94928	0.86344	0.86428
201099_at_201100_s_at	-0.025616	0.90401	0.86673	0.71742
218645_at_215887_at	-0.070443	0.1759	0.58084	-0.19511
203189_s_at_203190_at	0.089163	0.91711	0.82996	0.7401
211952_at_211955_at	0.08867	0.88017	0.7587	0.094922
203748_x_at_215127_s_at	0.32857	0.85895	0.76803	0.8292
214693_x_at_201103_x_at	-0.41232	0.76555	0.67086	0.62873
212272_at_212276_at	-0.25369	0.62173	0.65383	0.15662
202899_s_at_208673_s_at	0.51182	0.89943	0.82421	0.69782
213264_at_213263_s_at	0.17833	0.82316	0.66864	0.65804
212354_at_212353_at	-0.19409	0.36915	0.93106	0.52497
200791_s_at_210840_s_at	0.28325	0.91812	0.89299	0.80498
214548_x_at_212273_x_at	0.95369	0.96533	0.9744	0.97112
222040_at_216497_at	0.29163	0.59242	0.5693	0.32287
221472_at_221473_x_at	0.26404	0.78739	0.70872	0.57038
215009_s_at_200945_s_at	-0.097044	0.61249	0.74023	0.4842
200727_s_at_200729_s_at	0.54581	0.6196	0.74395	0.65592
212843_at_217359_s_at	0.065517	0.40943	0.75796	0.53564
221775_x_at_220960_x_at	0.95567	0.96286	0.96674	0.97411
212139_at_216232_s_at	-0.30542	0.90652	0.80762	0.51192
214437_s_at_214096_s_at	0.081281	0.93159	0.7638	0.80978
207667_s_at_215498_s_at	0.46108	0.8258	0.89599	0.80714
205763_s_at_208896_at	0.31478	0.96791	0.93516	0.64914
205626_s_at_205625_s_at	0.39064	0.21584	0.25665	0.515
201543_s_at_201542_at	-0.081281	0.61424	0.75118	0.45002
212140_at_212138_at	0.13399	0.90928	0.85731	0.75878
211751_at_214129_at	-0.19409	0.24693	0.51373	-0.018187
201293_x_at_212661_x_at	0.98424	0.98963	0.98578	0.99468
211356_x_at_211355_x_at	0.41281	0.78103	0.8858	0.56436
211487_x_at_201665_x_at	0.97635	0.94629	0.9803	0.98332
212888_at_213229_at	0.29852	0.7355	0.92559	0.71258
202663_at_202665_s_at	0.52365	0.85182	0.69439	0.50107
212586_at_208908_s_at	0.47783	0.73542	0.94573	0.7387
204278_s_at_204274_at	-0.11379	0.79502	0.88073	0.60484
205996_s_at_212172_at	-0.3931	0.54366	0.50695	0.19304
210588_x_at_208990_s_at	0.52956	0.85906	0.77153	0.64518
208235_x_at_206640_x_at	0.52857	0.50936	0.60497	0.60576
212702_s_at_213154_s_at	0.41379	0.82875	0.70675	0.63643
203037_s_at_210360_s_at	-0.17882	0.42138	0.67422	0.046894
215222_x_at_208634_s_at	-0.018719	0.63392	0.79171	0.74742
216037_x_at_216511_s_at	0.78966	0.88144	0.89036	0.53924
211779_x_at_212161_at	0.37044	0.84297	0.74855	0.45869
217798_at_222182_s_at	0.71182	0.87188	0.86863	0.72264
209610_s_at_212811_x_at	0.45468	0.96221	0.80696	0.68801
203059_s_at_203060_s_at	0.29704	0.48247	0.68483	0.48294
218422_s_at_220509_at	0.083744	0.47268	0.4931	-0.080079
202051_s_at_202050_s_at	0.56355	0.89856	0.80488	0.19553
221475_s_at_221476_s_at	0.90542	0.85853	0.94879	0.49225
209063_x_at_210283_x_at	0.65567	0.94311	0.9512	0.82603
212428_at_214356_s_at	0.11675	0.87802	0.89758	0.68836
202354_s_at_202355_s_at	0.44778	0.66414	0.7812	0.62584
213034_at_204156_at	-0.10443	0.79757	0.80681	0.69756
200773_x_at_208549_x_at	0.31379	0.78142	0.83018	0.7116
216049_at_202975_s_at	0.36946	0.69328	0.51483	0.17678
201034_at_201752_s_at	0.35862	0.93025	0.86826	0.85282
201573_s_at_201574_at	0.051724	0.85143	0.90015	0.71916
215091_s_at_201338_x_at	0.86995	0.96969	0.98052	0.93562
200685_at_213742_at	0.167	0.57223	0.60083	0.24634
208847_s_at_208848_at	-0.27389	0.90422	0.88555	0.45319
218923_at_218924_s_at	0.071921	0.76578	0.715	0.55078
210193_at_207659_s_at	-0.047783	0.31532	0.59966	0.61138
219999_at_202032_s_at	0.47734	0.77826	0.76562	0.22616
206542_s_at_206544_x_at	0.34877	0.88523	0.86716	0.67671
201019_s_at_201017_at	0.77044	0.91687	0.79429	0.63499
209304_x_at_209305_s_at	0.30394	0.81109	0.71905	0.73159
211316_x_at_214486_x_at	0.63892	0.88673	0.9059	0.62171
204031_s_at_213264_at	-0.25911	0.70148	0.57557	0.53704
208739_x_at_208738_x_at	-0.0093596	0.79053	0.84178	0.81153
216557_x_at_211647_x_at	0.41232	0.38998	0.74153	0.45781
213678_at_213676_at	0.53103	0.55292	0.66991	0.5498
212933_x_at_212734_x_at	0.81872	0.94065	0.91203	0.37872
213869_x_at_208851_s_at	0.55862	0.31638	0.84528	0.10428
212511_at_215236_s_at	0.50394	0.60985	0.54593	0.41293
208073_x_at_208662_s_at	-0.01133	0.79642	0.7514	0.14867
212629_s_at_212628_at	0.094581	0.57726	0.76803	0.54356
201595_s_at_201593_s_at	0.13744	0.82345	0.77612	0.83669
208248_x_at_208703_s_at	0.83695	0.92536	0.96827	0.93267
216304_x_at_201352_at	0.017734	0.80437	0.88051	0.80487
216988_s_at_208616_s_at	-0.08867	0.88465	0.86082	0.946
200751_s_at_214737_x_at	-0.16059	0.88523	0.85824	0.84973
213513_x_at_207988_s_at	0.59212	0.87181	0.88445	0.85314
212152_x_at_218917_s_at	0.054187	0.88144	0.77267	0.78334
206544_x_at_217707_x_at	-0.25025	0.70862	0.77262	0.58947
202104_s_at_214494_s_at	0.45468	0.78409	0.72033	0.74885
212223_at_202439_s_at	-0.046305	0.81138	0.82412	0.76665
203485_at_210222_s_at	0.71724	0.38523	0.65131	0.8467
211862_x_at_211317_s_at	0.93596	0.92832	0.96126	0.71477
201736_s_at_212498_at	0.11281	0.50993	0.74877	0.26993
210417_s_at_206138_s_at	-0.13842	0.84435	0.89758	0.697
209085_x_at_208021_s_at	0.27833	0.91248	0.82519	0.60768
202882_x_at_210097_s_at	0.84089	0.97379	0.95858	0.92835
214277_at_203551_s_at	-0.034483	0.34056	0.62756	0.16197
202979_s_at_202978_s_at	0.63153	0.87171	0.93785	0.55235
212364_at_212365_at	0.052217	0.40176	0.85403	0.46969
210395_x_at_216054_x_at	0.53892	0.85674	0.99015	0.79491
200977_s_at_213786_at	0.12562	0.88903	0.84007	0.62359
211487_x_at_212578_x_at	0.96305	0.94217	0.97549	0.98015
203182_s_at_214931_s_at	0.30936	0.82217	0.61421	0.49371
213453_x_at_212581_x_at	0.8335	0.95112	0.97702	0.96968
201409_s_at_201408_at	0.4867	0.86564	0.85031	0.66002
211404_s_at_208702_x_at	0.87685	0.92482	0.9716	0.87382
212295_s_at_212290_at	-0.025616	0.90194	0.62162	0.59307
56748_at_210579_s_at	0.36601	0.52991	0.28198	0.36436
212788_x_at_213187_x_at	0.65222	0.86714	0.94704	0.95114
206667_s_at_212417_at	0.38916	0.72608	0.62724	0.37756
200997_at_213718_at	0.044828	0.45481	0.54202	0.26543
206544_x_at_212257_s_at	0.68768	0.88078	0.84178	0.38829
209646_x_at_209645_s_at	0.033498	0.45919	0.16602	0.031988
211475_s_at_202387_at	0.074877	0.89899	0.94179	0.76848
201010_s_at_201008_s_at	0.22857	0.87268	0.90196	0.87126
213846_at_201134_x_at	0.51724	0.86728	0.93741	0.84255
209108_at_209109_s_at	0.033005	0.2566	0.86166	0.73499
214687_x_at_200966_x_at	0.85419	0.99207	0.98512	0.98965
205763_s_at_208897_s_at	0.71921	0.96927	0.86344	0.63971
212457_at_206649_s_at	0.32512	0.64925	0.66648	0.48454
209156_s_at_213290_at	0.040887	0.027504	0.92318	0.48363
210186_s_at_214119_s_at	0.70739	0.86586	0.86454	0.66337
212014_x_at_210916_s_at	0.45123	0.89654	0.82782	0.83877
209201_x_at_211919_s_at	0.96059	0.9882	0.91859	0.86279
214916_x_at_211693_at	0.24729	0.28893	0.16077	0.15239
208371_s_at_35685_at	-0.068966	0.64072	0.72054	0.31915
201674_s_at_210625_s_at	0.48128	0.8961	0.83083	0.66319
219301_s_at_219302_s_at	0.16108	0.21221	0.20463	0.27962
214005_at_214006_s_at	0.084236	0.6777	0.76527	0.44043
211653_x_at_216594_x_at	0.48571	0.65535	0.92516	0.86139
212415_at_212413_at	0.29409	0.88264	0.44672	0.64486
212591_at_214942_at	0.05468	0.52672	0.26755	-0.18536
201373_at_216971_s_at	0.63645	0.057782	0.78923	0.25772
211946_s_at_211944_at	-0.030049	0.69033	0.74286	0.3265
212195_at_204864_s_at	0.24532	0.68758	0.7127	0.29361
209330_s_at_221480_at	0.34335	0.83897	0.79976	0.13888
205989_s_at_214650_x_at	-0.042857	0.074825	0.43185	0.58627
209210_s_at_209209_s_at	0.40985	0.231	0.92028	0.70179
206061_s_at_212888_at	0.4069	0.67839	0.90305	0.58291
209038_s_at_209039_x_at	0.37734	0.76992	0.81004	0.49481
211581_x_at_211582_x_at	0.94433	0.9339	0.88077	0.7516
210973_s_at_222164_at	-0.19852	0.43042	0.79608	0.137
202931_x_at_210201_x_at	0.68177	0.59378	0.91421	0.94462
202923_s_at_202922_at	0.39606	0.92834	0.92866	0.72829
208638_at_207668_x_at	0.04335	0.93759	0.79626	0.89234
221476_s_at_217266_at	-0.49557	0.82701	0.78164	0.25121
215507_x_at_213405_at	0.054187	0.35975	0.47054	-0.045537
213360_s_at_212178_s_at	-0.48424	0.83484	0.87815	0.56323
212979_s_at_210529_s_at	0.027094	0.39719	0.65704	0.17839
203486_s_at_203487_s_at	0.60345	0.85182	0.85638	0.54575
201447_at_201449_at	0.46207	0.87204	0.81626	0.49597
215171_s_at_201821_s_at	0.045813	0.89314	0.84156	0.69704
204516_at_209964_s_at	0.17586	0.84083	0.73323	0.45176
201075_s_at_201073_s_at	0.6	0.87572	0.7053	0.46989
207966_s_at_214730_s_at	0.81823	0.87469	0.95628	0.66921
37796_at_90610_at	0.2734	0.53719	0.47294	0.54835
200013_at_214143_x_at	0.8936	0.93528	0.93938	0.95966
211953_s_at_211954_s_at	0.45911	0.94062	0.90507	0.77302
209580_s_at_214048_at	0.56897	0.82736	0.52418	0.27587
202424_at_213490_s_at	0.47291	0.61974	0.7619	0.72524
211943_x_at_214327_x_at	0.56404	0.51551	0.88314	0.79978
209835_x_at_212063_at	-0.00049261	0.88357	0.91223	0.83974
209324_s_at_209325_s_at	0.35074	0.6029	0.64989	0.49442
200797_s_at_200798_x_at	-0.56355	0.75714	0.8845	0.80323
213743_at_204645_at	0.53103	0.76427	0.79691	0.44393
215948_x_at_206744_s_at	0.44532	0.46818	0.59594	0.37483
200871_s_at_200866_s_at	0.092611	0.73659	0.90677	0.84304
212120_at_212117_at	0.62118	0.8069	0.90196	0.69045
212241_at_212243_at	0.71429	0.80314	0.9175	0.39425
201664_at_215623_x_at	0.14138	0.63498	0.59554	0.24695
212177_at_212179_at	0.066502	0.67084	0.84264	0.65846
207891_s_at_213334_x_at	-0.10739	0.8347	0.83804	0.29314
204282_s_at_204283_at	0.34729	0.74787	0.72973	0.46197
210664_s_at_213258_at	-0.30099	0.45204	0.85583	0.51096
40189_at_200630_x_at	0.074877	0.55947	0.70391	-0.090475
201036_s_at_211569_s_at	0.15714	0.91754	0.96783	0.70789
201453_x_at_213404_s_at	0.52266	0.91284	0.91881	0.77208
211316_x_at_210564_x_at	0.33448	0.80723	0.85928	0.60837
211995_x_at_212363_x_at	0.96995	0.96551	0.95054	0.976
202959_at_202960_s_at	0.267	0.78718	0.92958	0.35938
205548_s_at_215425_at	0.10345	0.35262	0.51603	-0.080493
217455_s_at_214597_at	0.095567	0.43101	0.56646	0.22804
202746_at_202747_s_at	0.54384	0.91996	0.87332	0.83403
204037_at_204036_at	0.14729	0.52245	0.77175	0.77367
204491_at_210836_x_at	0.86453	0.62268	0.64981	0.18784
208751_at_206491_s_at	0.35567	0.90713	0.90026	0.76221
209991_x_at_211679_x_at	0.38571	0.53225	0.46055	0.6308
218085_at_219356_s_at	0.54581	0.80298	0.81858	0.74751
208704_x_at_208703_s_at	0.78867	0.94625	0.96914	0.92994
201712_s_at_201711_x_at	-0.33744	0.55047	0.61002	0.31934
213423_x_at_209227_at	0.1202	0.5256	0.83121	0.46435
204298_s_at_215446_s_at	0.43695	0.16264	0.89889	0.31155
205005_s_at_215069_at	0.37389	0.3614	0.67878	0.2533
200014_s_at_214737_x_at	0.27192	0.91226	0.84156	0.83488
41577_at_212750_at	0.28621	0.71246	0.72732	0.84209
208866_at_208865_at	0.27833	0.85669	0.78707	0.51327
564_at_213766_x_at	0.22956	0.56844	0.86235	0.77138
217805_at_217804_s_at	-0.16552	0.80238	0.89167	0.55545
201293_x_at_211978_x_at	0.98621	0.99335	0.99409	0.99569
200777_s_at_200776_s_at	0.15764	0.85115	0.85861	0.71871
217208_s_at_202516_s_at	0.60887	0.5197	0.63741	0.061775
215001_s_at_200648_s_at	0.22611	0.72361	0.79867	0.6807
201295_s_at_201294_s_at	0.19015	0.79093	0.52241	0.48067
214093_s_at_212847_at	0.51724	0.90822	0.8586	0.60497
200892_s_at_210180_s_at	0.37586	0.77118	0.31232	0.68066
222023_at_209534_x_at	-0.013793	0.39787	0.7719	0.094873
204405_x_at_217106_x_at	0.84532	0.95039	0.9582	0.84867
201918_at_201919_at	0.079803	0.88549	0.83915	0.4766
207812_s_at_208843_s_at	0.27143	0.92311	0.90174	0.78532
205038_at_205039_s_at	0.57734	0.77304	0.56161	0.61242
200088_x_at_200809_x_at	0.96355	0.98527	0.93982	0.99102
208290_s_at_208705_s_at	0.15074	0.74798	0.75927	0.57227
214894_x_at_215222_x_at	0.9399	0.91191	0.90108	0.82963
200638_s_at_200639_s_at	-0.13498	0.75044	0.8479	0.91096
201617_x_at_205525_at	0.10936	0.37394	0.77551	-0.26219
203433_at_210242_x_at	0.14532	0.737	0.72967	0.46822
212066_s_at_207365_x_at	0.30296	0.37178	0.72069	0.43788
214553_s_at_221482_s_at	0.42217	0.92049	0.8722	0.72463
215806_x_at_211144_x_at	0.79458	0.98715	0.53414	0.52269
216497_at_200016_x_at	-0.042365	0.76283	0.77012	0.37581
[truncated: 2,046 more rows]

## Sheet: random pairs (Spearman)
	GSE 974	GSE 995	GSE 473	GSE 1133
average	0.458795	0.353816	0.0183398	0.0585822
	random pairs Spearman correlation values	random pairs Spearman correlation values	random pairs Spearman correlation values	random pairs Spearman correlation values
	0.46068	0.19926	-0.14483	0.1277
	-0.00076633	0.34889	0.38325	0.068173
	0.74772	0.30534	-0.094089	0.23295
	0.21696	0.21703	0.086207	-0.067267
	0.43998	0.30355	0.31823	0.23678
	0.816	0.28383	-0.10788	0.36643
	0.51937	-0.036295	-0.16502	-0.10717
	0.43325	0.33845	0.21379	-0.00029971
	0.371	0.34439	-0.047783	0.24271
	0.5374	0.36328	-0.15123	-0.14701
	0.36768	0.52304	0.24877	0.058882
	0.47666	0.045748	-0.042365	-0.041248
	-0.018058	0.24546	-0.15517	0.041133
	0.51488	0.28451	-0.028079	-0.13946
	0.29348	0.43348	0.233	0.051205
	0.18077	0.057882	-0.10296	-0.081043
	0.50733	0.354	-0.014778	-0.090379
	0.54793	0.45333	0.09803	-0.10825
	0.49275	0.40726	-0.092611	-0.056111
	0.63161	0.63334	-0.23695	0.31626
	0.074658	0.017555	0.097537	0.066058
	0.77612	0.76189	0.37389	0.55387
	0.42416	0.32388	0.0083744	-0.026238
	0.38768	0.66756	0.24433	0.11431
	0.37129	0.27693	-0.09064	-0.062403
	0.4687	0.42792	0.39507	0.050675
	0.59933	0.58823	-0.21823	0.41524
	0.82267	0.50829	0.25025	0.2617
	0.67286	0.56844	0.28128	0.078232
	0.18767	0.1719	-0.031527	-0.41148
	0.6334	0.69812	0.1266	0.41958
	0.25681	0.51625	-0.030542	-0.047467
	0.44756	0.45351	0.49458	0.26365
	0.45057	0.24969	0.20936	0.164
	0.5796	0.33037	-0.21133	0.13356
	0.5308	0.61799	0.059606	0.11467
	0.29123	0.092973	0.1197	0.14909
	0.56055	0.29039	0.049754	0.04274
	0.2221	0.56879	0.13103	0.14678
	0.6593	0.072247	0.31872	0.0095258
	0.087213	0.508	-0.34828	-0.11886
	0.66539	0.61478	0.083251	0.13521
	0.68199	0.23625	-0.27931	0.073969
	0.47521	0.61929	-0.18571	0.16687
	0.59564	0.33795	-0.24039	-0.045658
	0.78356	0.45959	0.18522	0.21508
	0.33428	0.1838	-0.025616	-0.009593
	-0.018715	0.14925	0.29261	-0.13598
	0.55075	0.34117	0.19015	-0.065886
	0.25201	-0.10703	0.089655	0.037109
	0.21679	0.22219	-0.25714	0.18602
	0.033435	0.50297	0.089163	0.19944
	0.82843	0.41636	0.037931	0.32177
	0.59667	0.37756	-0.4069	0.040196
	0.47108	0.31928	-0.133	0.085461
	0.37583	0.78751	0.074384	0.53406
	0.54782	0.7399	0.14187	0.35865
	0.71997	0.53868	-0.07931	-0.21819
	0.693	0.43189	0.10099	0.12003
	0.6473	0.62904	0.2069	0.31783
	0.28285	0.27245	0.11576	-0.11997
	0.71813	0.57823	0.34286	0.23536
	0.76019	0.35096	0.13941	0.19404
	0.62198	0.45171	0.011823	-0.061257
	0.54481	0.25909	0.057143	0.095385
	0.63191	0.35387	-0.35862	0.16553
	0.063513	0.086932	-0.0034483	-0.11648
	0.30161	0.35556	-0.29557	0.15808
	0.63041	0.33457	-0.10443	-0.049049
	0.4283	0.18944	-0.33251	-0.26711
	0.37258	0.065147	-0.1133	0.0028215
	0.46241	0.48802	-0.11232	0.046498
	0.26097	0.18531	0.094089	0.010055
	0.38834	0.12864	-0.14926	0.051684
	0.23025	0.43684	-0.084729	-0.12639
	0.45936	0.2904	0.43005	0.056428
	0.27822	0.30197	0.080788	-0.007257
	0.21284	0.13095	-0.31084	0.019453
	0.59975	0.49757	0.20197	-0.16244
	0.49006	0.63803	-0.057635	0.2128
	0.67746	0.65388	0.029557	0.48656
	0.21365	0.45914	0.016256	0.038626
	0.37341	0.52088	-0.35961	0.23699
	0.38081	0.29436	-0.087685	-0.23159
	0.28116	0.27386	0.2069	0.12027
	0.82952	0.084485	0.092118	0.055658
	0.41374	0.67227	0.54729	0.2954
	0.39549	0.46135	-0.34039	-0.0041723
	0.29788	0.41384	0.25271	0.16463
	0.54525	0.52339	-0.25911	0.14253
	0.66061	0.51752	0.18621	-0.070789
	0.25662	0.18651	0.091626	-0.037773
	0.45303	0.46008	0.16946	0.065379
	0.59779	0.28707	0.17783	0.34524
	0.75892	0.17327	0.30345	0.3164
	0.28945	0.29484	0.029557	0.031222
	0.68042	0.31235	-0.087685	-0.065305
	0.54863	0.37071	0.3133	-0.18521
	0.43891	0.56343	-0.010837	-0.019257
	0.54831	0.43182	0.051724	-0.072089
	0.17249	0.42738	-0.035468	0.043531
	0.81114	0.17736	0.22217	-0.15039
	-0.083935	0.036012	-0.34187	-0.039808
	0.49932	0.21127	-0.2931	0.071784
	0.12694	0.42987	0.30394	0.10942
	0.5356	0.36683	0.23399	0.058112
	0.40714	0.56509	0.061084	0.085383
	0.77825	0.65713	0.11626	-0.03489
	0.68498	0.71245	0.02069	0.24842
	0.59886	0.52439	-0.25517	-0.11
	0.1522	0.16426	-0.044335	-0.069891
	0.39067	0.37606	0.15911	0.15616
	0.65623	0.46694	0.17291	0.13371
	0.41128	0.17144	-0.052217	0.19838
	0.54531	0.6288	0.48374	0.045669
	0.59798	0.123	0.24039	-0.033247
	0.60885	0.090837	-0.098522	-0.068522
	0.39613	-0.096763	-0.21379	0.10747
	0.33454	0.16007	-0.4468	0.054763
	0.18874	0.5038	-0.39557	0.005707
	0.33147	0.27589	0.074384	-0.15872
	0.77306	0.51714	-0.058128	0.20966
	0.65043	0.2166	-0.050739	0.035365
	0.52033	0.18835	-0.021675	-0.158
	0.41254	0.24227	0.058128	0.047663
	0.17945	0.26664	0.25616	-0.18513
	0.24586	0.39404	0.32069	0.10731
	0.63457	0.089975	0.10739	0.012141
	0.45879	0.12412	-0.090148	0.031954
	0.12249	0.092299	0.2133	-0.15173
	0.50651	0.56133	0.017241	-0.26086
	0.31979	0.067738	0.017734	0.1296
	0.37078	0.23377	-0.02069	0.024123
	0.31432	0.36595	0.23645	-0.03197
	0.41353	0.14648	0.12463	0.22926
	0.40113	0.25578	-0.23005	-0.033509
	0.24607	0.39384	0.29507	0.17198
	0.80808	0.87412	-0.035468	0.10821
	0.4019	0.41792	0.39951	0.053692
	0.67805	0.22588	-0.13892	0.031932
	0.097767	0.24145	0.35616	0.064952
	0.52935	0.28299	0.18473	0.065841
	0.73097	0.22434	-0.2867	-0.23131
	0.72317	0.41136	0.43202	0.11675
	0.52176	0.51525	0.25271	-0.070516
	0.81398	0.56238	0.28522	0.17229
	0.59096	0.52617	-0.19803	0.044161
	0.67155	0.35174	0.4601	-0.44289
	0.38473	0.25291	-0.14631	0.093201
	0.38076	0.25395	0.20443	-0.17155
	0.3754	0.18485	-0.31921	0.14788
	0.6419	0.41945	-0.22857	0.15443
	0.1076	0.3053	0.074384	0.085971
	0.54471	0.57408	0.56355	0.11754
	0.18906	0.37813	-0.31379	-0.036402
	0.40313	0.51533	-0.03399	0.020124
	0.29608	0.19419	0.43202	0.21896
	0.72058	0.21734	-0.091626	0.18567
	-0.19999	0.2094	0.041872	-0.03037
	-0.16495	0.18953	0.06601	-0.079604
	0.51319	0.52128	-0.099015	0.26228
	0.29812	0.13364	-0.021675	0.090544
	0.61894	0.18358	0.015764	-0.0062801
	0.50607	0.27066	-0.22414	0.21958
	0.27033	0.20423	0.22414	-0.069983
	0.81223	0.69859	-0.091626	0.44971
	0.45645	0.10507	0.062069	-0.11808
	0.57416	0.24143	-0.28128	0.0085999
	0.18378	0.048204	-0.30443	0.18824
	0.59638	0.48117	-0.11872	-0.25406
	0.24227	0.19042	0.066502	-0.12218
	0.5125	0.31592	0.40985	-0.060867
	0.30692	0.11378	-0.41084	0.092701
	0.49426	0.36194	0.028571	-0.022365
	-0.086043	0.0046705	-0.22759	-0.082761
	0.36395	0.10002	0.076847	-0.058599
	0.41943	0.34561	0.34039	0.16855
	0.66211	0.23149	-0.16995	0.21311
	0.33592	0.081192	-0.17291	0.22565
	0.67983	0.57177	0.19409	0.48904
	0.64897	0.15809	0.33399	0.13928
	0.53705	0.27337	0.15222	0.098719
	0.28585	0.3244	0.39655	0.20814
	0.37897	0.35826	0.15764	-0.10857
	0.5554	0.3413	0.093596	0.26256
	0.039284	0.080376	0.21379	-0.17155
	0.62756	0.19948	-0.45123	-0.26684
	0.65401	0.090749	-0.037931	0.50562
	0.078459	0.28535	0.36552	0.076408
	0.45946	0.4005	-0.2601	0.22713
	0.80346	0.71771	0.35419	0.28237
	0.65051	0.57421	-0.25074	0.15984
	0.19257	0.12298	0.024631	0.15814
	0.34003	0.58972	-0.32857	-0.074912
	0.46917	0.23337	-0.067488	-0.033059
	0.6551	0.53212	-0.12808	0.092442
	0.2642	0.82916	0.28621	0.39455
	0.42931	0.69603	0.26453	0.10476
	0.50555	0.23197	-0.080296	0.0091721
	0.45491	0.37785	0.37685	-0.2506
	0.74126	0.50407	-0.0044335	0.46869
	0.5923	0.54552	0.071429	0.59861
	0.44779	0.3523	0.059606	-0.054755
	0.33397	0.45392	-0.3064	0.26932
	0.53086	0.53825	-0.25862	0.38236
	-0.048968	0.31949	0.16355	-0.065603
	0.61614	0.29243	-0.13054	-0.054981
	0.23863	0.36961	0.054187	0.095138
	0.69647	0.57353	-0.22069	0.21895
	0.015662	0.025615	0.035468	-0.15618
	0.78065	0.78076	0.39606	0.20241
	0.40827	0.27869	0.080296	-0.072983
	0.16474	0.22706	0.069458	0.0065745
	0.30554	0.43443	0.059113	-0.24539
	0.43415	0.06082	0.010345	0.081677
	0.69034	0.56505	-0.3468	0.1973
	0.68852	0.21635	0.23744	-0.14816
	0.74428	0.46841	0.10591	0.16322
	0.41175	0.24861	-0.010345	-0.23762
	0.32752	0.41428	0.13941	0.045436
	0.4771	0.58907	-0.035961	0.18168
	-0.27593	0.10541	0.029064	0.10143
	0.36997	0.45058	0.32315	0.092594
	0.47338	0.32202	0.11527	0.2778
	0.59879	0.37071	0.49901	0.075739
	0.37671	0.30557	-0.12217	-0.23379
	0.50126	0.50053	0.15517	0.15342
	0.072066	0.054325	-0.17586	-0.10743
	0.4557	0.42154	-0.15862	0.41528
	0.17249	0.26247	-0.1197	0.089024
	0.62473	0.18399	0.33892	0.063644
	0.70033	0.64292	0.433	0.42498
	0.4367	0.42532	-0.11921	0.11358
	0.52547	0.48746	0.21921	0.4491
	0.67994	0.56096	0.48424	0.2873
	0.74443	0.59034	0.033498	0.15302
	0.29685	0.10394	-0.10099	0.030192
	0.68965	0.50687	-0.34286	0.18842
	0.69585	0.76956	-0.34039	0.36511
	0.49059	0.36788	0.010837	-0.11463
	0.43028	0.21472	-0.021675	0.18545
	0.055668	0.27305	-0.33005	0.18509
	0.35977	0.43473	0.11429	0.48744
	0.68618	0.70511	0.49803	0.15345
	0.10644	0.38443	0.3936	0.25384
	0.73761	0.64925	-0.37291	0.22289
	0.72229	0.66472	-0.15369	0.15702
	0.21502	0.048561	-0.16059	-0.046336
	0.57263	0.34915	0.022167	0.01895
	0.40155	0.31031	-0.26601	-0.042148
	0.41456	0.20728	0.48719	0.19931
	0.77741	0.1775	-0.16207	0.027218
	0.45578	0.13448	0.36502	-0.046376
	0.36668	0.42722	0.35813	0.10874
	-0.0036115	0.36392	0.10493	0.026882
	0.63796	0.55274	-0.082759	-0.049287
	0.51043	0.104	-0.043842	0.016433
	0.30822	0.58729	-0.0064039	-0.34396
	0.3144	0.27492	0.1867	-0.040191
	0.59033	0.19485	-0.10394	-0.17777
	0.23975	0.32864	-0.20443	-0.035586
	0.03754	0.050536	0.31626	-0.039975
	0.57984	0.089453	-0.072906	0.19538
	0.80757	0.22655	-0.39113	0.07132
	0.65262	0.16756	-0.057635	-0.25441
	0.78203	0.34823	0.097537	0.27791
	0.24377	0.053658	-0.10591	0.081539
	0.31719	0.29389	-0.37783	0.050463
	0.24187	0.30144	0.10591	-0.0097948
	0.45494	0.55585	-0.051232	-0.1076
	0.63607	0.72388	-0.036453	-0.10805
	0.25105	0.20366	0.050739	0.63665
	0.56161	0.12701	-0.17931	0.038807
	0.16051	0.45936	-0.38966	-0.068662
	0.017838	0.38306	-0.30296	-0.20304
	0.17764	0.17156	-0.30985	-0.20174
	0.86764	0.74588	0.054187	0.23587
	0.39074	0.29275	0.26798	-0.12382
	0.7724	0.16475	-0.11576	0.088358
	0.56694	0.21042	0.28719	0.35526
	0.39536	0.39961	0.11281	0.29244
	0.1562	0.11394	0.31182	0.10354
	0.14368	0.34506	0.30493	-0.0024174
	0.27825	0.26953	-0.11626	0.057695
	-0.0036117	0.1067	-0.32266	0.20435
	0.50982	0.40172	0.030542	-0.058934
	0.51248	0.2872	0.18571	-0.10364
	0.50235	0.6168	-0.0073892	0.1721
	0.81458	0.50612	-0.38374	0.15494
	0.53852	0.06179	0.12562	-0.13582
	0.39648	0.31132	0.2798	-0.12363
	0.58981	0.63605	0.30936	0.14051
	0.46028	0.29765	-0.031527	-0.11007
	0.53488	0.37372	0.17044	0.068656
	0.62906	0.3192	-0.49606	0.22891
	0.18833	0.15879	0.080788	-0.1335
	0.32062	0.35975	0.42709	-0.19483
	0.40452	0.44838	-0.15567	0.43462
	0.56038	0.44064	0.0039409	0.28762
	0.25758	0.022183	0.073892	-0.14867
	0.43101	0.53709	-0.073892	0.1505
	0.49945	0.52203	0.05468	-0.066747
	0.31962	0.6717	-0.098522	0.30659
	0.86366	0.80834	0.29163	0.74514
	0.54673	0.3146	0.050739	0.13659
	0.17559	0.4078	0.2197	0.11437
	0.31571	0.59232	-0.25271	-0.038014
	0.31677	0.18812	-0.04335	0.056298
	0.16471	-0.014904	0.31133	0.010287
	0.58237	0.38528	-0.16749	0.1812
	0.57588	0.71546	0.14039	0.56783
	0.34391	0.048654	0.41182	-0.084555
	0.67589	0.26927	-0.25616	-0.16741
	0.53827	0.69407	0.049261	-0.057559
	0.65219	0.16911	0.026108	-0.21974
	0.53015	0.59141	0.10936	0.13445
	0.13373	0.36611	-0.012315	-0.24165
	0.31859	0.24635	-0.12217	-0.14439
	0.68545	0.26541	-0.17291	-0.53436
	0.55352	0.31893	0.19212	0.010186
	0.6748	0.0013852	-0.098522	0.20498
	0.71463	0.60163	0.024631	0.55201
	0.47576	0.537	-0.096059	0.073054
	0.777	0.73344	0.58374	0.24513
	0.65875	0.25564	-0.060591	0.079458
	0.60805	0.32331	-0.11626	0.31498
	0.72981	0.20928	0.12167	0.31615
	-0.16397	0.043337	0.16897	0.20803
	0.64263	0.0047481	0.044335	0.16866
	0.21066	0.20379	0.023153	0.13705
	0.57857	0.41299	0.42463	0.33827
	0.65963	0.48525	0.15074	0.26439
	0.20649	0.15071	-0.0044335	-0.0026453
	0.58923	0.36636	0.029557	0.26807
	0.62702	0.42471	-0.013793	0.39376
	0.71241	0.080666	-0.052709	0.23727
	0.26306	-0.038304	0.03399	-0.029255
	0.70679	0.3876	-0.18128	0.243
	0.62363	0.27984	0.18818	0.21096
	0.33817	0.058579	-0.18571	-0.18721
	0.63496	0.51909	-0.0083744	0.029443
	0.64825	0.26493	0.069951	-0.026491
	0.35958	0.46969	0.13596	0.12955
	0.5472	0.26659	-0.30443	-0.054421
	0.47152	0.48535	0.046305	-0.012503
	0.70228	0.12196	0.15714	-0.10506
	0.39972	0.44713	0.20985	0.2336
	0.6161	0.3586	0.68128	0.043935
	-0.28148	0.34438	0.46256	0.065629
	0.6853	0.64788	0.39951	0.47125
	0.21192	0.5479	-0.044335	0.14874
	0.7766	0.24511	-0.11429	0.046072
	0.44761	0.6404	0.53054	0.4207
	0.53415	0.18992	-0.39852	0.10609
	0.41043	0.33676	0.35222	-0.14964
	0.56247	0.41676	0.09064	0.32017
	0.46602	0.0022968	0.24631	-0.17006
	0.45644	0.34984	0.26749	-0.22729
	0.036852	0.26279	0.25222	0.15833
	0.34727	0.40715	-0.020197	-0.25776
	0.30949	0.59035	0.1665	-0.2308
	0.15303	0.21218	0.11034	-0.033051
	0.67166	0.84043	0.133	0.4107
	0.54777	0.39071	0.65419	-0.021728
	0.78934	0.62046	0.041379	0.10217
	0.69034	0.32231	-0.17389	0.065148
	0.2995	0.23946	-0.062069	0.072035
	0.13397	0.16364	-0.071921	-0.26528
	0.24253	0.05603	0.021675	-0.04981
	0.10309	0.1716	0.22709	-0.0058191
	0.46298	0.31816	0.27537	0.092499
	0.66386	0.3476	-0.19754	0.066543
	0.51745	-0.046641	0.12414	-0.21622
	0.62139	0.20111	-0.14877	-0.040327
	0.7336	0.59233	-0.43153	0.22024
	0.35362	0.44054	0.33399	0.067542
	0.3015	0.3066	0.097537	0.24813
	0.60849	0.45625	0.076355	0.16835
	0.49516	0.36095	-0.013793	-0.27019
	0.026814	0.35549	0.2197	-0.1159
	0.7242	0.59613	0.50443	0.24536
	0.60387	0.11632	-0.25616	0.2541
	0.78284	0.7605	0.2399	0.54386
	0.37937	0.54806	-0.15813	-0.012985
	0.62826	0.70489	0.31232	0.48719
	0.3125	-0.18807	-0.18079	0.18229
	0.71974	0.23753	0.19409	0.01341
	0.66101	0.65742	-0.15862	0.14927
	0.6624	0.76979	0.35074	0.51944
	0.078051	0.26414	0.32315	-0.31714
	0.74198	0.40135	-0.21724	0.35646
	0.33304	0.62011	0.058128	0.12916
	0.82099	0.58704	-0.14384	0.46925
	0.53335	0.73321	0.18177	0.12634
	0.40531	0.40087	0.037438	-0.0050371
	0.47152	0.68639	-0.16305	-0.16467
	0.60302	0.34596	-0.089163	0.0748
	0.32365	0.40543	-0.26995	0.081086
	0.6972	0.36162	0.28325	0.081411
	0.45986	0.040831	0.32414	0.044965
	0.51269	0.3923	-0.11921	-0.10733
	0.54853	0.4087	-0.0093596	0.050311
	0.85714	0.71143	0.10443	0.41102
	0.62899	0.12734	0.31232	0.063187
	0.51548	0.3508	0.078325	0.10103
	-0.088327	0.092952	0.0014778	-0.28589
	0.28811	0.13807	-0.25961	-0.030606
	0.44718	0.37031	-0.16207	-0.062095
	0.5197	0.74577	-0.038916	0.1866
	0.28455	0.13771	0.34828	0.19096
	0.4472	-0.31308	0.24483	0.14233
	0.46879	0.079662	0.0014778	-0.061918
	0.70296	0.46413	0.40542	0.40217
	0.39324	-0.05187	0.033005	-0.34775
	0.55578	0.45154	0.25468	0.27559
	0.44517	0.36582	0.26847	0.31266
	0.80954	0.038894	0.38473	-0.0022028
	0.81267	0.81503	-0.1133	0.30797
	0.057449	0.12093	-0.19754	0.11992
	0.46974	0.46004	0.16897	-0.1218
	0.84769	-0.12465	0.10049	0.16327
	0.67458	0.12121	-0.14384	-0.52941
	0.37073	0.30042	0.167	0.29314
	0.40204	0.3848	-0.081281	-0.0063754
	0.64062	0.5411	0.15862	0.36136
	0.74789	0.85792	0.27389	0.3985
	0.41793	0.60344	0.23448	0.23818
	0.57198	0.42822	-0.16847	0.37839
	0.3448	0.35049	0.064532	0.15156
	0.49617	0.61421	0.29507	-0.030139
	0.65065	0.18134	0.1665	0.070497
	0.17892	0.073948	0.074384	-0.07416
	-0.1123	0.24652	-0.022167	-0.069774
	0.80641	0.61838	0.167	0.073109
	0.54673	-0.012154	0.091133	-0.22865
	-0.0089745	0.26969	-0.17291	0.1015
	0.55466	0.5175	-0.3468	-0.025641
	0.37859	0.30198	-0.046305	0.15974
	0.64898	0.2608	-0.02266	-0.10221
	0.50419	0.19024	-0.1197	-0.042835
	0.58827	0.29966	-0.082266	0.0024432
	0.5977	0.35797	-0.033005	-0.19359
	0.29668	0.5186	-0.39458	0.10912
	0.23079	0.23779	0.094581	-0.090629
	-0.046308	0.16012	0.15764	0.12974
	0.60411	0.31607	-0.053695	0.12221
	0.38625	0.50404	0.01133	0.069048
	0.51018	0.40675	0.058621	0.088027
	0.62679	0.61434	0.018719	0.0074688
	0.73148	0.47211	0.13941	0.07569
	0.27787	0.18122	0.133	0.018058
	0.2	0.25287	-0.19212	-0.1273
	0.59353	0.089892	0.167	0.056947
	0.84828	0.58681	0.27241	0.30791
	0.27479	0.1124	-0.11478	0.10344
	-0.089541	0.22364	-0.008867	-0.043147
	0.66287	0.15353	-0.22463	0.040777
	0.60608	0.33872	-0.15025	-0.1927
	0.43251	0.33322	0.267	0.14049
	0.070162	0.17813	-0.15862	-0.12678
	0.54826	0.23133	0.035468	-0.097621
	0.58565	0.32575	0.07931	-0.042223
	0.58009	0.17155	0.17586	-0.22469
	0.64416	0.39946	-0.45961	-0.30525
	0.43384	0.51853	-0.18325	0.21406
	0.27021	0.36258	0.15369	-0.13404
	0.76277	0.31979	-0.2399	-0.19388
	0.54141	0.26318	-0.12562	-0.091966
	-0.047395	0.28564	0.39951	-0.0394
	0.69359	0.6337	-0.036453	-0.15869
	0.55525	0.45834	-0.33153	0.27069
	0.43456	0.1795	0.23744	0.061777
	0.15503	0.34844	0.050739	0.13586
	-0.024186	0.55365	0.30148	0.084199
	0.46393	0.22914	0.070443	0.22525
	-0.013466	0.26169	-0.18768	0.0094067
	0.26948	0.21852	0.026108	-0.13456
	0.522	0.60447	-0.16749	-0.16644
	0.41681	0.4497	-0.66059	-0.15777
	0.50315	0.46738	-0.091626	-0.10166
	0.31792	0.26776	0.2335	0.25068
	0.43417	0.20968	0.38079	0.016589
	0.59536	0.57289	0.21773	-0.020946
	0.58674	0.082119	0.0867	0.17276
	0.63327	0.32256	0.20837	0.20486
	0.61943	0.40622	0.049754	0.031417
	0.11456	0.51212	0.015764	0.034872
	0.18681	0.069089	-0.28916	0.10857
	0.6119	0.74209	0.15074	0.24633
	0.69774	0.36655	0.18966	0.11396
	0.47279	0.27685	0.073892	-0.041904
	0.34616	0.4496	-0.19704	-0.40215
	0.65357	0.46494	-0.082759	-0.15663
	0.23509	0.37755	-0.11724	0.14876
	0.44668	0.42996	-0.16256	0.15993
	0.71683	0.41747	-0.10542	0.010485
	0.41108	0.22885	-0.063054	0.12726
	0.63194	0.48436	0.34187	0.085027
	0.52339	0.56783	-0.38522	0.28728
	-0.11417	-0.070921	0.0014778	0.32564
	0.26863	0.2014	-0.48177	0.098001
	0.16972	0.035609	0.27143	-0.21147
	0.44876	0.63028	0.24778	0.10156
	0.2695	0.23111	0.17488	-0.15687
	0.59485	0.51595	-0.48374	-0.2056
	0.40306	0.44445	0.038424	0.025638
	0.43737	0.49792	-0.076847	0.14169
	0.40665	0.40638	0.044828	0.048482
	0.29558	0.22365	-0.32956	-0.0069069
	0.72492	0.40849	0.079803	-0.042138
	0.87027	0.71232	0.012808	0.1409
	0.47406	0.72915	0.32069	0.36321
	0.75884	0.11614	-0.45616	-0.29483
	0.49352	0.60491	-0.085222	-0.30217
	0.65602	0.27187	-0.091626	-0.18274
	0.68035	0.24018	-0.10345	0.23919
	0.31701	0.37439	0.31478	-0.058601
	0.27215	0.14236	-0.31724	0.037212
	0.80148	0.23964	0.041872	-0.23947
	-0.043003	0.38343	0.17537	0.36815
	0.18648	0.19329	-0.14236	0.18809
	0.18564	0.38122	-0.59015	-0.10822
	0.3949	0.37182	-0.14729	-0.051092
	0.81836	0.32154	0.12857	0.17631
	0.39391	0.43102	0.47586	0.22017
	0.48621	0.23519	-0.087192	0.0743
	0.38302	0.57721	-0.025123	0.42994
	0.51324	0.3405	-0.14089	-0.036162
	0.12007	0.29164	0.5601	0.081673
	0.65853	0.10433	0.50246	0.045473
	0.70741	0.30513	-0.3931	-0.13668
	0.37367	0.23869	-0.040887	0.087276
	0.49628	0.1493	0.24532	-0.18429
	0.43179	0.032383	-0.1468	0.22327
	0.4239	0.29754	0.34039	-0.019839
	0.55689	0.18383	0.21872	-0.075932
	0.34464	0.10195	-0.23793	-0.038403
	0.56757	0.39076	0.011823	-0.097734
	0.026159	0.058582	-0.10788	0.086005
	0.38573	0.41104	-0.32365	0.37283
	0.84484	0.70475	0.093103	0.33354
	0.66451	0.72887	-0.064532	0.21121
	0.87601	0.12223	-0.093103	0.15545
	0.45721	0.29559	-0.09064	-0.073786
	0.24882	0.48215	-0.29557	-0.25868
	0.45817	0.24178	0.47685	0.26443
	0.57948	-0.13147	0.030542	0.061837
	0.62603	0.34312	-0.29507	-0.38532
	0.59821	0.74925	-0.064532	0.38838
	0.20577	0.040574	0.18128	0.0029537
	0.679	0.18397	-0.10493	-0.23424
	0.33771	0.16238	0.22118	0.051905
	0.075582	0.21105	-0.095074	0.21263
	0.467	0.62149	0.070443	0.20615
	0.5916	0.3967	0.021675	0.12361
	0.46815	0.008175	-0.36453	0.043072
	0.72185	0.24263	0.032512	-0.12599
	0.0028453	0.22347	0.030049	0.13099
	0.39627	0.12515	-0.11182	0.078733
	0.21792	0.19937	-0.033498	0.0042789
	0.54503	0.58433	-0.035468	0.43771
	0.023781	0.26061	0.0083744	0.13877
	0.2972	0.41214	0.2468	0.10368
	-0.18135	0.13562	0.167	-0.0059146
	0.64664	0.44046	0.15271	0.31236
	0.26012	0.23772	0.10788	-0.040001
	0.4383	0.032237	-0.024138	0.13277
	0.49628	0.40708	-0.16552	-0.23924
	0.58208	0.52435	0.31281	0.14728
	0.58464	-0.17498	0.24729	-0.013009
	0.71467	0.46257	0.086207	0.0033513
	0.42934	0.20685	0.12906	0.29567
	0.68355	0.37944	-0.24581	-0.009025
	0.76621	0.81466	-0.10049	0.74285
	0.65339	0.38593	0.080296	0.26841
	0.25431	0.35919	-0.023645	0.070803
	0.6737	0.34099	0.025616	0.34493
	0.52632	0.30104	0.012315	-0.067138
	0.43014	0.4003	-0.04335	-0.05356
	0.58106	0.55757	0.15862	0.2971
	0.21843	0.58632	0.086207	0.3448
	0.079282	0.15121	0.016749	0.021874
	0.75378	0.33067	0.010345	0.018675
	0.65463	0.33919	-0.092611	-0.16519
	0.30802	0.2276	-0.0014778	-0.0085772
	0.72594	0.45915	0.058128	0.17478
	0.49576	0.33563	-0.092118	-0.11869
	0.11952	0.077037	0.26158	-0.088756
	0.26476	0.15008	-0.33202	0.0027578
	0.51343	0.41156	-0.10837	0.16958
	0.82331	0.58681	-0.26158	0.62499
	0.46188	0.2297	-0.31182	-0.073622
	0.41057	0.33717	-0.26108	-0.2842
	0.30656	-0.29725	0.30296	-0.23585
	0.3455	0.23201	-0.22463	0.15643
	0.61134	0.089056	0.033498	-0.18952
	0.046837	0.098212	-0.041379	-0.24107
	0.37247	0.25441	-0.044335	0.13692
	0.28451	0.28018	0.15468	-0.042848
	0.51978	0.63733	-0.2665	0.11609
	0.23351	0.2597	0.13695	0.051666
	0.47718	0.4281	0.43005	-0.016355
	0.41059	0.40079	-0.15123	0.23684
	0.63114	0.44091	0.27389	0.031415
	-0.0039952	0.30481	0.20345	0.15702
	0.71215	0.24626	0.38325	0.057945
	0.4118	0.3844	-0.21576	-0.042705
	0.67371	0.8513	0.25369	-0.16839
	0.2485	0.088113	0.040394	0.19052
	0.63423	0.67923	0.046798	0.11597
	0.14931	0.013451	-0.28374	-0.25428
	0.5658	0.22186	0.14581	0.0019739
	0.70872	0.58198	-0.036453	0.47782
	0.30565	0.40661	0.44729	0.26006
	0.61534	0.51286	-0.087685	0.034209
	0.41852	0.46283	0.21084	0.16835
	0.63464	0.55993	0.30443	0.14855
	0.14391	0.41348	-0.24631	0.29298
	0.76719	0.72389	0.15567	0.40392
	0.68626	0.54158	0.22118	-0.053659
	0.74695	0.76573	0.23399	0.36963
	0.1748	0.24313	-0.17241	0.049732
	0.040274	0.20133	-0.33054	-0.0157
	0.19144	0.40673	0.18867	0.055838
	0.23016	0.36671	-0.088177	0.26275
	0.6849	0.30338	-0.062562	0.16623
	0.68064	0.38869	-0.068966	-0.052916
	0.80188	0.72735	-0.081281	0.13515
	0.14236	0.34458	-0.19606	0.16946
	0.56169	0.36166	0.16749	0.098494
	0.55064	0.5003	-0.11379	-0.13357
	0.37382	0.30726	0.010837	0.2524
	0.19754	0.42676	-0.22709	0.074099
	-0.026005	0.13418	0.23251	0.14858
	0.43078	0.34009	0.13892	0.065039
	0.86125	0.76939	0.14286	0.59987
	0.60732	0.40072	-0.081281	0.2895
	0.45767	0.29916	0.38128	0.1191
	0.66845	0.014139	-0.13251	-0.072317
	0.22299	0.33888	0.19261	0.21832
	0.15724	0.39196	0.28522	-0.005914
	0.61567	0.24809	0.015764	0.11311
	0.43649	0.3067	0.046305	-0.13864
	0.777	0.42222	0.11675	0.083368
	0.38037	0.42575	0.24286	-0.086092
	0.030537	0.19838	0.11823	-0.019298
	0.54599	0.53389	0.21379	0.20806
	0.46265	0.17419	0.50394	-0.002177
	0.5756	0.12415	-0.25271	-0.26863
	0.38971	0.41378	0.21773	0.13902
	0.48419	0.20517	-0.080296	-0.072603
	0.18697	0.61874	0.060591	0.28858
	0.36294	0.21781	-0.030542	0.015923
	-0.062825	0.38199	0.12562	0.071802
	0.73108	0.32459	0.25517	-0.12059
	0.64745	0.39112	0.13005	-0.1805
	-0.16549	0.4773	0.016256	0.10277
	0.69738	0.66216	-0.38374	0.21661
	0.36078	0.40114	-0.18818	-0.12967
	0.74767	0.49792	-0.26995	-0.014568
	0.25944	0.38431	-0.12463	0.15312
	0.744	0.21522	-0.034975	-0.026106
	0.06249	0.44663	0.53498	0.22165
	0.40606	0.19788	0.27241	-0.0060985
	0.40212	0.47795	-0.21182	0.15655
	0.44715	0.37414	-0.533	-0.26193
	0.76978	0.033824	-0.0073892	-0.21236
	0.65839	0.45082	-0.20345	-0.24458
	0.37423	0.18229	0.10739	0.0073253
	0.11774	0.24871	0.17488	-0.0033556
	0.5932	0.35904	-0.1399	-0.036904
	0.34001	0.52155	0.25567	-0.080922
	0.55129	0.12368	-0.0039409	0.04077
	0.17673	0.27238	-0.27094	0.01684
	0.80326	0.61179	-0.22069	0.41002
	0.43456	0.26906	0.12463	0.10638
	0.5239	0.43037	0.032512	0.0020389
	0.50468	0.5667	0.29409	0.27849
	0.74921	0.57354	-0.29803	0.37379
	0.59142	0.35313	0.064039	-0.012523
	0.55203	0.42667	-0.36355	-0.11935
	-0.15342	0.60985	0.059113	0.34405
	0.74767	0.75389	0.33202	0.412
	0.23855	0.3124	-0.10591	-0.16334
	0.74447	0.49737	-0.38916	0.049579
	0.15579	0.43589	0.053202	0.15761
	0.19885	0.4925	0.40296	0.075943
	0.7065	0.31276	-0.33448	-0.030448
	0.47004	0.21543	-0.15961	0.10215
	0.4074	0.037213	0.081281	-0.25975
	0.46069	0.39778	-0.056158	0.038939
	0.6431	0.1064	-0.05665	-0.28657
	0.52648	0.57381	-0.37094	0.43533
	0.55404	0.7243	0.22266	0.0189
	0.7406	0.32961	-0.30099	0.051222
	0.41036	0.098848	0.15764	0.22403
	0.61988	0.51729	-0.25172	0.37419
	0.82536	0.21291	-0.046305	-0.1601
	0.78251	0.46163	-0.03202	0.23556
	0.53963	0.27307	-0.080788	-0.16772
	0.33782	0.41252	-0.051724	0.092794
	0.042795	0.47561	0.16897	0.28559
	0.51938	0.55137	-0.085222	0.16447
	0.65766	0.54331	0.32808	0.17007
	0.34431	0.059037	-0.029557	0.0090313
	0.15945	0.20203	-0.38177	-0.17483
	0.45329	0.3476	-0.00049261	0.36876
	0.55265	0.21693	-0.36207	-0.23061
	0.13956	0.34983	-0.12611	-0.14304
	0.51587	0.0080563	-0.26601	0.14481
	0.56631	0.12358	0.13695	-0.089749
	0.19765	0.06628	-0.076847	0.099362
	0.22345	0.27468	0.19803	0.20061
	0.40574	0.092911	0.066995	0.078045
	0.40328	0.54237	-0.02266	0.19595
	0.49277	0.26912	-0.13744	0.024338
	0.2549	0.060595	0.41527	-0.1002
	0.35259	0.48825	-0.027586	0.14187
	0.67217	0.38126	-0.18719	0.18832
	0.57814	0.33923	0.32808	0.19391
	0.67396	0.37311	0.44729	-0.10648
	0.35828	0.4045	0.035961	-0.019067
	0.16356	0.11085	0.11478	-0.0079201
	0.54946	0.65088	0.37931	0.10288
	0.48862	0.55743	-0.32857	0.37294
	0.565	0.72296	0.053695	0.20436
	0.25146	0.2537	0.066502	0.013765
	0.6868	0.48307	0.05665	0.1325
	0.20858	0.0049629	0.17192	0.0030693
	0.034145	0.080473	0.13202	-0.16491
	0.79567	0.13555	0.10345	-0.12366
	0.46689	0.14696	-0.044335	-0.20521
	0.7166	0.60936	-0.17389	-0.19328
	0.31371	-0.10745	-0.0073892	0.25215
	0.84751	0.36052	-0.072906	0.2113
	0.49474	0.40304	0.20837	0.089979
	0.19466	0.60336	0.44433	0.14638
	0.14059	0.30939	-0.35567	0.19793
	0.47218	0.3667	0.17586	-0.0037713
	0.69081	-0.16784	-0.08867	0.38646
	0.4197	0.13886	0.066995	-0.22953
	0.52448	0.56052	-0.18079	0.29223
	0.24075	0.024281	0.15222	-0.16709
	0.32832	-0.14332	-0.030542	-0.091359
	0.14679	0.32352	0.12315	0.038996
	0.40414	0.26639	0.0054187	0.0044688
	0.60557	0.372	0.31281	0.26505
	-0.1168	0.2895	0.34187	0.19628
	0.34758	0.47933	-0.032512	0.099477
	0.41503	0.36837	0.072906	0.099634
	0.33696	-0.070458	0.42512	0.36853
	0.41644	0.52452	-0.21626	-0.0046202
	0.4784	0.22443	0.067488	0.14024
	0.44153	0.38322	0.12069	-0.0726
	0.58394	0.25409	0.12315	0.0186
	0.51877	0.67288	0.14384	0.17861
	0.68421	0.12612	-0.0068966	0.159
	0.63318	0.6653	0.3	0.30174
	0.62932	0.23914	0.028079	-0.21533
	0.31801	0.33904	0.23793	-0.01594
	0.68381	0.38729	0.14828	0.35669
	0.25521	0.43944	0.10887	0.10881
	0.25471	0.075673	0.0867	0.093182
	0.63413	0.40034	-0.011823	0.13497
	0.17249	0.19338	0.2197	0.091109
	0.7562	0.55505	-0.29655	0.12414
	0.39659	0.4326	0.22512	0.017915
	0.51584	0.22872	-0.051232	0.2221
	0.35026	0.50242	-0.36158	-0.34888
	0.81895	0.59693	-0.085714	-0.093959
	0.62235	0.31209	-0.13251	-0.058003
	0.48389	0.052208	-0.20049	0.26941
	0.38746	0.49753	0.35616	-0.06476
	0.4248	0.048383	-0.10887	-0.19595
	0.65007	0.44187	0.13645	0.19871
	0.52281	0.29245	-0.033498	-0.095353
	0.14861	0.42212	0.075862	0.019678
	0.633	0.57404	0.11034	0.11784
	0.58713	0.39932	0.20099	0.50011
	0.30311	0.41511	-0.018719	-0.20419
	0.5693	0.47186	0.10197	-0.26163
	0.39462	0.1718	-0.12857	-0.010379
	0.66433	0.21195	0.39015	-0.21995
	0.17757	0.20973	0.077833	-0.077762
	0.44872	0.47383	0.46946	0.26272
	0.65751	0.67824	-0.037438	0.032447
	0.53163	0.42646	-0.11034	0.1731
	0.61789	0.39417	0.091626	0.015954
	0.49581	0.49832	-0.12906	0.10126
	0.47308	0.2369	0.21084	0.018279
	0.24085	0.34383	0.11232	0.095795
	0.7131	0.39786	0.41773	0.094894
	0.27309	0.41808	0.081281	0.076054
	0.48553	0.16063	0.018227	-0.052383
	0.065667	0.38436	0.090148	0.070676
	0.38084	-0.043179	-0.0083744	-0.1333
	0.36782	0.086085	-0.06798	-0.033441
	0.37864	0.10434	-0.037931	0.10147
	0.46214	0.28419	0.36502	0.19551
	0.13975	0.44032	-0.14039	0.14205
	0.544	0.13964	-0.24778	-0.31741
	0.58514	0.58967	0.45665	0.18255
	0.54035	0.26337	0.26995	-0.10652
	0.22734	0.33569	0.12266	0.16187
	0.56707	0.49925	0.34532	0.21874
	-0.035141	0.034713	0.53892	0.15617
	0.49296	0.54577	-0.15862	-0.040212
	0.28782	0.43067	-0.22167	-0.099767
	0.60973	0.12568	0.057143	0.11212
	0.42983	0.22258	0.080296	0.15082
	0.7724	0.27895	0.21133	0.40577
	0.4455	0.16601	0.016749	0.21264
	0.81884	0.8469	0.34039	0.41794
	0.56205	0.63503	0.25862	0.16369
	0.20844	0.44591	-0.16749	0.048261
	0.54615	0.3709	-0.30739	-0.00066787
	0.21721	0.26093	0.15074	0.026085
	0.49198	0.27462	0.17537	-0.19928
	0.50175	0.41572	0.12167	0.072953
	0.63975	-0.16471	0.067488	-0.026414
	0.60586	0.48628	0.029557	-0.0013699
	0.77984	0.30532	0.25813	0.5622
	-0.059152	0.21514	0.13547	-0.13459
	0.047392	0.17474	0.03399	-0.029729
	0.51523	0.54381	0.28473	0.34743
	0.71507	0.67858	0.17833	0.29343
	0.61881	0.26093	-0.13645	-0.26705
	0.50949	0.27926	0.21478	0.25834
	0.53042	-0.11989	0.14828	-0.16573
	0.12049	-0.0040466	-0.20345	-0.30151
	0.14724	0.24336	0.13251	0.12073
	0.17671	0.41586	0.30099	0.087887
	0.23936	0.51775	-0.27882	-0.11757
	0.58437	0.1997	0.43251	0.077958
	0.42383	0.36936	-0.1064	0.085011
	0.02947	0.38783	-0.35714	-0.072019
	0.16448	0.28158	-0.0098522	-0.14133
	0.66335	-0.10319	0.233	0.033778
	0.74252	0.37505	0.14286	-0.033317
	0.59269	0.51546	0.10837	0.14718
	-0.25694	0.022729	-0.043842	0.12573
	0.26747	0.26435	0.12266	-0.097551
	-0.10814	0.17928	-0.28571	-0.14291
	0.59127	0.35478	0.40542	0.062104
	0.592	0.48445	-0.12562	0.002488
	0.21809	0.025635	-0.03202	0.52382
	-0.094654	0.38023	0.054187	0.14915
	0.54173	0.33959	-0.11281	0.07971
	0.23781	0.21827	0.028571	-0.010216
	0.22236	0.3651	-0.51034	0.072411
	0.73458	0.26937	-0.024631	0.54577
	0.50257	0.31581	-0.048768	0.21077
	0.53814	0.34546	0.25468	0.16458
	0.017185	0.34283	0.037931	0.085369
	0.20337	0.1546	0.2202	-0.25841
	0.40869	0.64791	0.061576	-0.13433
	0.73673	0.68395	0.11379	-0.3434
	0.14237	0.34159	0.32414	-0.0079816
	0.28081	0.17346	0.055172	-0.17594
	0.66295	0.32629	-0.267	-0.17806
	0.76271	0.85396	0.031034	0.60634
	0.64836	0.74845	-0.29261	-0.033676
	0.57121	0.22899	-0.25222	-0.20051
	0.48353	0.17687	-0.1803	0.29729
	0.26919	0.39561	0.28424	0.10001
	0.77256	0.48631	0.19704	0.086673
	0.39356	0.37612	-0.22709	0.20213
	0.66517	0.70876	0.12315	0.2687
	0.58317	0.58473	-0.36059	0.24925
	0.70906	0.47475	-0.091626	-0.047988
	0.55059	0.66615	0.1399	0.050791
	0.52905	0.24413	-0.45813	0.3192
	0.41138	0.63968	-0.0073892	0.019311
	0.13517	0.39832	0.012315	0.0062016
	0.2554	0.15401	0.037438	-0.076931
	0.71029	0.37218	-0.072414	0.030277
	0.48245	0.16579	-0.062562	0.065222
	0.23903	0.32217	-0.022167	0.16101
	0.73101	0.24922	0.12956	0.30683
	0.24644	0.40358	-0.16897	0.058461
	0.72813	0.63761	0.4532	0.30606
	0.35577	0.1825	-0.092118	0.070969
	0.49247	0.16261	0.090148	-0.071577
	0.31276	0.34315	-0.167	-0.095561
	0.36089	0.37161	0.10788	0.1443
	-0.058134	0.19052	0.30148	0.092571
	0.6056	0.0063368	0.15271	-0.025267
	0.71813	0.30755	-0.087685	0.084868
	-0.031961	0.19704	0.2936	-0.091343
	0.34754	0.2765	0.0059113	0.0084598
	0.48894	0.28132	0.15616	0.11316
	0.25056	0.32855	0.21429	0.018191
	0.68903	0.44536	0.30246	0.21081
	0.011492	0.10279	0.14828	-0.062745
	0.75135	0.10806	0.076847	-0.15381
	0.43858	0.50001	-0.064039	-0.00041087
	0.65251	0.54959	-0.052709	0.1339
	0.62034	0.56155	0.11773	0.067754
	0.54831	0.4844	0.0019704	-0.25247
	0.23497	0.26373	-0.047291	0.058442
	0.52364	-0.010664	0.20099	0.10133
	0.58585	0.42713	0.2197	-0.1783
	0.54112	0.32372	0.16355	-0.080181
	0.59794	0.38722	0.095567	0.28137
	0.41655	0.070657	-0.10542	0.030136
	0.68221	0.44759	0.23941	0.056975
	0.24075	0.15036	0.062069	0.065489
	-0.055175	0.19436	0.1	0.0078531
	0.63016	0.60046	-0.2798	0.24997
	0.78685	0.49821	-0.23153	0.08944
	0.18957	0.18142	0.60197	-0.094553
	0.45433	0.15364	-0.042857	-0.036116
	0.57452	0.45854	-0.056158	0.3115
	0.59769	0.54941	-0.13892	0.037489
	0.47428	0.55574	-0.055665	-0.080767
	0.46213	0.36879	-0.19655	0.12443
	0.74089	0.7453	-0.14828	0.43811
	0.57563	0.43988	-0.23547	0.082466
	0.09994	0.52039	-0.12118	-0.18709
	0.52274	0.43499	-0.06798	-0.17528
	0.20585	0.21302	-0.19754	-0.0032404
	0.30238	0.37448	0.36108	-0.088573
	0.52881	0.72128	0.44729	0.30693
	-0.12549	0.24326	0.34828	0.22757
	-0.21088	0.38141	0.039409	-0.062608
	0.42097	0.42562	0.021182	0.069764
	0.62731	0.28274	-0.14138	0.17336
	0.58865	0.19801	-0.24975	0.025715
	0.33366	0.21641	0.16552	-0.039435
	0.354	0.3659	0.25222	0.15373
	0.54722	-0.094657	-0.4064	0.24789
	0.45927	0.66839	0.042365	0.10496
	0.22028	0.44144	-0.41527	-0.17189
	0.7907	0.29981	0.17143	0.071416
	0.43344	0.19022	0.47586	0.1933
	0.76625	0.38719	-0.008867	0.40077
	0.58733	0.0026796	-0.070936	0.079374
	0.62169	0.35418	0.32266	0.41014
	0.71609	0.14916	-0.30788	0.34091
	0.16814	0.49021	0.13399	0.13965
	0.51332	0.071055	0.095567	0.041072
	0.14828	0.4785	0.51823	-0.058611
	0.73506	0.088794	0.32463	-0.1269
	0.86476	0.56456	-0.28325	0.40507
	0.72624	0.35354	-0.072414	0.011926
	0.22733	0.16835	0.0083744	0.11135
	0.14243	0.26434	0.32118	0.054414
	0.59339	0.14037	0.23645	0.25601
	0.45699	0.30266	-0.43596	-0.22648
	0.433	0.21348	0.32512	0.19307
	0.32102	-0.0057837	0.3064	0.16882
	0.66765	0.49433	0.24236	0.30484
	0.71314	0.61713	0.018227	0.1709
	0.84373	0.74908	-0.033498	0.33139
	0.37363	0.21948	-0.063054	0.17498
	0.39902	0.48361	-0.24384	0.17608
	0.15235	0.029902	0.093596	-0.14456
	0.7654	0.45503	-0.40936	-0.33801
	0.14059	0.13864	-0.027586	-0.097263
	-0.03232	0.16356	0.30493	-0.11709
	0.4348	0.3551	-0.38719	-0.036337
	0.34982	0.28366	0.21281	-0.066059
	0.30231	0.35974	0.070936	0.17984
	0.6721	0.51299	0.21478	0.081418
	0.63807	0.23464	-0.025123	-0.17526
	0.22788	0.24218	0.042365	-0.11443
	0.30693	0.40233	-0.56256	-0.20599
	0.40199	0.25508	0.0044335	0.28191
	0.65204	0.59855	0.1202	-0.032732
	0.49581	0.33406	-0.012315	0.081819
	0.7281	0.011256	0.10197	-0.013183
	0.30473	0.12209	-0.073399	0.097428
	0.57807	0.16492	0.23645	-0.25199
	0.26564	0.21062	0.26798	-0.0096352
	0.70675	0.58712	0.0093596	0.39167
	0.62155	0.68342	-0.097044	0.43298
	0.61428	0.14555	0.41478	-0.029538
	0.53824	0.28831	0.59803	0.15027
	0.55009	0.54868	-0.0133	-0.040926
	0.49483	0.33406	-0.2266	-0.16262
	0.046957	0.20036	-0.072414	-0.010661
	0.65095	0.51236	0.034483	-0.19448
	0.4785	-0.31206	0.32759	0.28407
	0.075395	0.16591	-0.019212	-0.18032
	0.78439	0.43029	0.24286	0.014329
	0.35993	0.28581	0.2665	-0.18755
	0.53827	0.55348	0.34877	0.096677
	0.36448	0.51294	0.08867	-0.29735
	0.22711	0.45303	0.072906	0.31358
	0.043995	0.51311	-0.010837	0.0036947
	0.31133	0.3172	0.40837	-0.0681
	0.78442	0.69059	0.042365	0.29576
	0.69289	0.43035	-0.023153	0.41965
	0.43937	0.15435	0.12956	-0.17456
	0.2892	0.33724	-0.28966	0.13187
	0.5006	0.18975	-0.11478	-0.23319
	0.5947	0.10282	-0.42759	-0.038227
	0.14921	0.15681	0.20246	0.11542
	0.29919	0.27998	0.014778	0.068159
	0.71222	0.60833	0.071429	0.52015
	0.57099	0.52735	-0.14926	0.11858
	0.44722	-0.070005	-0.0073892	-0.16234
	0.34753	-0.049337	-0.05468	-0.048303
	0.46312	0.13216	0.14729	0.058751
	0.44848	0.15188	-0.022167	-0.17322
	0.050118	0.26195	0.11232	0.052923
	0.56777	0.71509	0.085714	0.23567
	0.62224	0.3445	0.29704	0.067727
	0.11162	0.20588	-0.48768	-0.033239
	0.26048	0.36758	-0.14926	-0.13153
	0.3796	0.67471	-0.4468	-0.31486
	0.64219	0.50801	0.15764	-0.10379
	0.84922	0.56705	-0.31478	0.29273
	0.51792	0.23057	0.20049	-0.31356
	0.13589	0.29971	0.071429	0.23964
	0.68253	0.13327	0.084236	0.17766
	0.62702	0.59648	0.085222	0.43068
	0.53882	0.29117	0.6	0.26078
	0.28175	0.0012676	-0.17783	0.037667
	0.16174	0.53292	0.31872	0.12153
	0.38776	0.10071	0.14631	-0.30933
	0.8142	0.71285	0.42611	0.51432
	0.2692	0.076576	-0.035468	0.013416
	0.35316	0.37903	-0.14089	-0.041633
	0.36186	0.19214	0.16847	0.028897
	0.71507	0.57391	-0.22167	0.39061
	0.3239	0.29738	0.072906	0.064126
	-0.16261	0.19234	0.10296	0.083201
	-0.056085	0.15573	0.2867	-0.16227
	-0.020692	0.31516	-0.12857	-0.13417
	0.45119	-0.004739	0.097537	-0.0046401
	0.28335	0.34922	0.28916	-0.0055817
	0.81407	0.75122	0.040394	0.49392
	0.72535	0.40416	-0.14335	-0.12549
	0.084831	0.30448	0.04532	0.059991
	0.62038	0.30394	0.26897	0.33208
	0.61703	0.31816	-0.3931	0.45842
	0.48391	0.46445	0.12315	0.043232
	0.33757	0.19013	-0.024138	0.16407
	0.53051	0.42983	0.40788	0.15599
	0.73736	0.066761	-0.37241	-0.2237
	-0.013138	0.36132	0.35764	0.24247
	0.66448	0.46788	0.21281	-0.13144
	0.76256	0.3626	0.17192	0.27852
	0.73055	0.34048	0.057143	0.00054692
	0.47945	0.10747	-0.22167	0.067173
	0.71675	0.69216	-0.13498	-0.016894
	0.3385	0.2898	-0.30394	0.17882
	0.15314	0.12618	0.33103	-0.043372
	0.26718	0.14132	-0.48325	0.081399
	0.72688	0.15699	-0.25074	-0.04568
	0.66368	0.071768	0.34877	-0.21159
	0.54216	0.64411	0.37291	0.1769
	-0.082836	0.31112	0.15369	-0.14128
	0.76261	0.72424	0.46059	0.37987
	0.82092	0.51853	-0.3335	0.20639
	0.44219	0.085424	-0.066995	0.076294
	0.57895	0.41296	0.094089	0.060113
	0.53133	0.28132	-0.26256	-0.011959
	0.54779	0.090901	-0.22118	0.082469
	0.60962	0.42654	0.017241	0.16342
	0.040333	0.1598	0.39606	-0.084576
	0.44106	0.23606	-0.2532	-0.032684
	0.42645	0.25084	-0.040394	-0.0040201
	0.024582	0.12513	-0.092611	0.073625
	0.33935	0.15088	0.32167	-0.2641
	0.069122	0.18838	0.14828	0.075173
	0.53007	0.56547	-0.27192	0.036541
	0.39527	0.066992	0.21576	-0.063916
	0.36571	0.46885	0.093596	0.011874
	0.32693	0.21871	0.18128	0.021316
	0.71383	0.13976	-0.14433	-0.07433
	0.32027	0.51186	-0.08867	0.17616
	0.35492	0.43153	0.11872	0.13114
	0.43885	0.10537	-0.16601	0.16613
	0.46826	0.48759	0.40246	0.094286
	0.55503	0.23907	0.15172	-0.05915
	0.11558	0.29466	0.15616	-0.23847
	0.66068	0.20343	0.060099	0.11647
	0.36077	0.25842	0.41724	0.33998
	0.1542	0.090777	-0.0054187	-0.028597
	0.62092	0.409	0.50049	0.18289
	0.42226	0.47623	-0.021675	-0.18185
	0.43303	0.20887	-0.017734	-0.10118
	0.70434	0.67651	-0.094089	0.35554
	0.58135	0.47887	0.40345	0.51144
	0.49975	0.292	-0.20394	0.084066
	0.38803	0.36844	0.094089	0.096224
	0.52189	0.13814	0.09064	-0.013028
	0.38899	0.11789	-0.21527	0.0054728
	0.20302	0.10406	-0.08867	-0.15767
	0.012366	0.20495	-0.22365	0.057304
	0.50662	0.55541	0.098522	0.15565
	0.22159	-0.0014854	-0.082759	-0.27386
	-0.054282	0.33047	0.21724	-0.29188
	0.35612	0.43057	-0.068966	0.021696
	0.61107	0.57947	0.11576	0.13645
	0.66079	0.6467	-0.42167	0.026907
	0.70044	0.16589	-0.34828	-0.13247
	0.65576	0.69942	0.18079	0.057475
	0.38855	0.33778	-0.2399	-0.010337
	0.52949	0.80948	-0.54778	0.45297
	0.17422	0.29749	0.31527	-0.11855
	0.44243	0.17937	-0.13547	-0.18676
	0.42443	0.32923	-0.10246	0.064066
	0.26739	0.087107	0.24483	0.15066
	0.68633	0.48276	0.43695	-0.07519
	0.29668	0.30205	-0.039901	0.035848
	0.65335	0.43382	0.14286	0.2097
	0.58155	0.40459	0.33842	-0.19819
	0.50884	0.28738	0.17783	-0.051367
	0.47154	0.4227	0.33892	0.0060408
	0.35187	0.26804	0.16847	0.060863
	0.41398	0.15696	0.29852	0.14324
	0.53352	0.52018	0.24729	0.099513
	0.59852	0.051789	0.12906	0.13025
	0.41957	0.42085	-0.096059	0.079564
	0.51674	0.47963	0.0039409	0.050093
	0.55942	0.47074	-0.55961	-0.19643
	0.011052	0.079845	0.16158	-0.075499
	0.70982	0.54672	-0.44039	0.29569
	0.40915	0.53902	0.095074	-0.011752
	0.19412	0.058191	-0.2931	-0.017567
	0.65292	0.82664	-0.22365	0.49836
	0.26841	0.41555	-0.33892	-0.11299
	0.64653	0.1032	-0.075369	-0.25033
	0.20234	0.48399	0.31084	-0.10888
	0.6106	0.38666	-0.267	-0.18445
	0.34785	0.10677	-0.20985	0.04845
	0.73371	0.77074	0.03202	0.60598
	0.44368	0.23931	-0.17635	0.42748
	0.78203	0.4456	-0.12217	0.30265
	0.41657	0.077219	0.025123	-0.020218
	0.63103	0.5184	0.333	0.1163
	0.75505	0.22386	-0.048276	-0.080159
	0.49713	0.13537	-0.021182	-0.11301
	0.27454	0.35273	-0.23202	0.36947
	0.49497	0.17046	0.23645	-0.25338
	0.50599	0.10806	-0.36305	-0.015299
	0.433	0.24252	-0.042365	0.20968
	0.7622	0.58965	-0.06798	0.11817
	0.72025	0.63321	-0.11133	0.19597
	0.44769	0.094113	0.21133	0.040219
	0.52711	0.41244	-0.18571	0.02353
	0.31279	0.52803	-0.026108	-0.098253
	0.57463	0.30965	-0.11034	-0.16714
	0.34267	0.33725	0.12463	0.065556
	0.64347	0.28645	0.1197	-0.31302
	0.47078	0.23366	-0.21232	-0.22572
	0.52181	0.43971	-0.16601	0.43106
	0.65795	0.42294	-0.2133	0.014662
	0.16327	0.33662	-0.19064	-0.21707
	0.67524	0.44695	0.26256	0.08228
	0.52988	0.45914	0.52266	0.30337
	0.045701	0.10344	-0.14236	0.10676
	0.73276	0.14638	0.29754	0.059642
	0.74702	0.16976	0	0.28558
	0.58748	0.12397	-0.24089	-0.1649
	0.42601	0.24622	-0.31084	-0.068758
	0.28657	0.58549	-0.20296	-0.0056419
	0.37542	0.35387	0.42365	0.031303
	0.33178	0.050172	0.24631	-0.34803
	0.58864	0.29606	0.093596	0.11678
	0.16044	0.21238	-0.08867	-0.23727
	0.095113	0.0054732	-0.16798	0.10589
	0.24514	0.28917	-0.068473	-0.093067
	0.47652	0.57811	0.053695	0.098712
	0.55461	0.42805	0.26946	0.081343
	0.065339	0.49012	0.12906	-0.04101
	0.58332	0.57154	0.075369	-0.073565
	0.69027	0.38143	0.070936	-0.049752
	0.34619	0.52155	0.36798	0.12335
	0.38586	0.46089	-0.16897	0.11224
	0.54746	0.47852	-0.50985	0.49551
	0.58437	0.41953	-0.087685	0.17918
	0.16943	0.45529	-0.36798	-0.093161
	0.67366	0.36764	-0.44532	-0.13452
	0.56078	0.58221	0.049754	0.27345
	0.70391	0.41795	-0.22857	0.075524
	0.44389	0.86944	-0.039901	0.39159
	0.67808	0.18754	0.12759	-0.25037
	0.025177	0.41961	-0.10099	0.27877
	0.845	0.45631	-0.059113	-0.066605
	0.51554	0.3257	0.14236	0.010208
	-0.037434	0.0137	-0.40443	-0.013418
	0.61269	0.25569	0.033005	0.17742
	0.21887	0.23065	0.18374	-0.13932
	0.28867	0.21169	0.012315	0.048582
	0.80808	0.76054	0.3399	0.48745
	0.40908	0.48672	0.21724	0.2779
	0.1972	0.34764	0.21773	0.22344
	0.45842	0.56298	0.15714	0.042457
	0.397	0.56907	0.21133	-0.030181
	0.28198	0.37231	-0.0019704	-0.31804
	0.74925	0.75273	-0.10049	0.21576
	0.32602	0.36634	0.012808	-0.099929
	0.41871	0.48542	-0.12266	-0.098787
	0.61728	0.40614	-0.030542	0.074975
	0.32109	0.18565	0.13448	-0.061279
	0.82764	0.45377	0.055172	0.17729
	0.44953	0.48783	0.24581	0.38829
	0.28023	0.47021	-0.075369	0.0019959
	-0.055954	0.15675	0.18276	0.10253
	0.62839	0.44172	0.067488	0.21432
	0.59047	0.076848	-0.36158	0.18207
	0.3056	0.29797	-0.24926	-0.10773
	0.029835	0.26912	0.2468	0.25098
	0.036011	0.35598	-0.13596	-0.22041
	0.44296	0.2458	-0.24236	-0.028146
	0.47119	0.55878	0.23744	0.11134
	0.15622	0.34796	-0.1069	-0.056954
	0.52178	0.43727	-0.060591	0.015731
	0.45684	0.039414	-0.30394	0.22858
	0.89013	0.73355	0.024631	0.30243
	0.26775	0.27284	0.098522	-0.087406
	0.28697	0.24404	-0.14828	-0.13356
	0.61636	0.47859	0.47044	-0.087348
	0.60439	0.58162	-0.10739	0.26419
	0.29098	0.28458	-0.36552	0.16807
	0.30593	0.33073	-0.25665	-0.012488
	0.42963	0.094851	-0.025616	-0.10167
	0.4783	0.11222	-0.19606	-0.064905
	0.45113	0.4041	0.41034	-0.4602
	0.47984	0.28315	-0.31773	-0.22732
	0.5964	0.59685	0.42414	0.15663
	0.3991	0.36658	-0.42759	-0.21279
	0.24149	0.42775	0.32956	0.057443
	0.58048	0.50018	0.072414	0.16568
	0.56333	0.33133	-0.18867	-0.16871
	0.58948	0.5875	-0.33596	0.30422
	0.32877	0.17748	-0.04335	0.040285
	0.51833	0.53587	-0.28325	0.11806
	0.21468	0.20185	0.10591	-0.082796
	0.44482	0.22201	-0.17931	0.15406
	0.58193	0.42428	0.10197	0.025152
	0.47477	0.44213	0.026601	0.1062
	0.40488	0.032683	-0.21675	0.043244
	0.50542	0.37739	-0.075862	-0.031599
	0.70828	0.31725	0.02266	-0.17583
	0.7317	0.5954	0.44138	0.32433
	0.70376	0.59639	-0.2601	0.041912
	0.7271	0.39353	0.37241	-0.37838
	0.19226	-0.13728	0.31429	-0.10271
	0.35396	-0.023614	-0.13251	0.071231
	0.43863	0.47795	0.082759	0.16947
	0.71926	0.79992	-0.21429	0.24558
	0.34265	0.45525	0.13399	0.23885
	0.18609	-0.0054058	0.2867	0.0049208
	0.52555	0.51907	-0.14039	0.052108
	0.88423	0.65198	0.22266	0.48847
	0.55575	0.33328	-0.18079	-0.14218
	0.54393	0.40423	-0.19901	0.21179
	0.50788	0.42015	-0.1069	-0.062476
	0.76781	0.65124	-0.0064039	0.55631
	0.75953	0.28147	-0.11133	-0.01567
	0.71485	-0.012194	-0.1734	0.16035
	0.85513	0.8882	0.3	0.62595
	0.63213	0.74609	-0.12906	-0.17396
	0.40099	0.083551	-0.09803	0.18492
	0.17979	0.34185	0.047291	-0.11043
	0.38244	0.15482	-0.080788	0.078942
	0.43465	0.4211	0.10837	0.039788
	0.59003	0.17643	0.0039409	-0.052998
	0.84659	0.60374	-0.2665	0.33268
	0.25178	0.27457	0.25961	-0.05971
	0.397	0.40733	0.047291	0.27698
	0.33266	0.28174	-0.30739	0.26039
	0.53056	0.30551	0.07734	-0.0043404
	0.51746	0.62226	0.32118	0.041936
	0.17785	0.042466	0.16995	-0.025282
	0.36776	0.55914	-0.21429	-0.2476
	0.53933	0.27734	0.036453	0.060823
	0.47332	0.16422	-0.50887	0.12054
	0.33837	0.20135	0.026601	0.1313
	0.54279	0.33246	0.023645	0.28293
	0.46254	0.31364	0.17635	0.047879
	0.41328	0.33992	-0.23941	-0.087227
	0.45601	0.35817	0.10099	0.10508
	0.5994	0.38697	0.18916	-0.083092
	0.65587	0.55768	-0.008867	0.0643
	0.30765	0.10349	0.041379	0.057605
	0.44852	0.39121	-0.22069	0.018852
	0.71266	-0.25638	0.50443	-0.045051
	0.48949	0.30864	0.27438	-0.065336
	0.21712	0.56022	0.062562	0.29768
	0.68491	0.57878	-0.11823	0.15952
	0.7538	0.60914	-0.30936	0.50278
	0.71791	0.79409	0.10148	0.56262
	0.41867	0.34596	0.15862	0.10546
	0.26592	0.071084	-0.00049261	-0.14396
	0.33764	0.43573	-0.029064	0.3749
	0.64223	0.48179	0.30542	0.2053
	0.69694	0.34458	-0.30197	0.010841
	0.33689	0.49512	0.10345	0.061024
	0.54826	0.31878	-0.12709	-0.28265
	0.18515	0.39162	-0.25862	0.01808
	0.47215	0.32014	-0.12118	0.25783
	0.24003	0.2302	-0.0059113	0.26928
	0.74571	0.15147	-0.18719	-0.1793
	0.33034	0.35459	-0.19261	-0.13207
	0.3863	0.31446	0.19852	-0.12155
	0.59536	0.5549	0.1069	-0.011419
	0.27322	-0.10477	0.31379	0.0043121
	0.75001	0.31339	-0.38818	-0.088274
	0.54094	0.39724	0.24778	0.1148
	0.71839	0.55844	-0.32167	0.40821
	0.81353	0.16155	-0.2	0.19808
	0.57917	0.44011	0.031527	-0.20983
	0.4861	0.45528	-0.073892	0.21247
	0.45368	0.44202	0.31133	-0.063804
	0.44911	0.20103	0.1266	-0.12806
	0.46166	-0.01383	0.4069	0.038966
	0.61553	0.24547	-0.27389	0.27157
	0.72098	0.49387	0.25369	0.059301
	0.15941	0.20144	0.38867	0.085611
	0.4722	0.25518	0.046305	0.50545
	0.55261	0.24914	0.13103	0.1195
	0.017405	0.20046	-0.28621	0.10427
	0.66907	0.44763	-0.089655	0.18121
	0.74177	0.43847	-0.32562	-0.23397
	0.068508	0.34875	-0.20049	-0.12154
	0.81858	0.60726	0.49507	0.23081
	0.32824	0.11126	0.14187	0.15264
	0.35581	0.29334	0.12069	-0.06584
	0.49081	0.036575	-0.29852	-0.34251
	0.44048	-0.00051043	0.41626	0.065039
	0.50178	0.51817	-0.17438	-0.018446
	0.72992	0.58788	0.12167	0.053019
	0.21968	0.41806	0.36059	0.11767
	0.17592	0.29023	-0.11133	0.039837
	0.58426	0.39279	-0.15665	0.13535
	0.57457	0.47924	0.28719	0.030844
	0.39278	0.10148	-0.018227	0.039307
	0.33791	0.82713	0.19754	0.34388
	0.38046	0.56595	-0.36158	0.23871
	0.41571	0.30372	-0.11527	0.1673
	-0.13368	0.074211	-0.20296	0.11236
	0.12375	0.077357	-0.17882	-0.22576
	0.73629	0.52456	-0.10049	-0.013071
	0.46987	0.50594	0.21281	0.10238
	0.46734	0.31896	-0.18177	-0.011698
	0.88708	-0.014052	0.43202	0.22574
	0.58014	0.58766	0.010837	0.27798
	0.25542	0.42989	0.30837	-0.12411
	0.7816	0.52543	0.04335	0.036253
	0.37549	0.50832	-0.35025	-0.0028626
	0.30758	0.25929	0.21182	-0.2913
	0.27609	0.51595	-0.062562	0.0083543
	0.74261	0.53472	-0.21675	0.017596
	0.60043	0.64637	-0.17192	0.229
	0.84922	0.067139	-0.31675	0.022247
	0.41935	0.30529	0.099015	0.059128
	0.53283	0.23524	0.40296	0.089794
	0.6605	0.18552	-0.35813	-0.0071079
	-0.072035	0.15881	-0.11182	0.17576
	0.57807	0.56892	-0.072414	-0.095206
	0.27785	0.35872	-0.081281	-0.093178
	0.8595	-0.13884	-0.39212	0.62863
	0.81639	0.62776	0.40493	0.62162
	0.38404	0.41206	-0.63251	0.14742
	0.77267	0.84113	0.18128	0.22703
	0.3695	0.20821	-0.4064	-0.07857
	0.60535	0.31639	0.11182	0.24239
	0.29572	0.32276	0.1803	-0.093528
	0.52218	0.42511	-0.040887	0.015497
	0.71229	0.54581	0.23695	0.34077
	0.52533	0.38721	-0.061576	0.17246
	-0.0085386	0.38795	0.10099	0.00025723
	0.62512	0.49237	-0.27291	0.29088
	0.37142	0.12752	-0.11429	-0.18193
	0.62762	0.3439	-0.041379	0.030861
	0.62197	0.2654	-0.054187	-0.012933
	0.52714	0.47209	0.25961	0.033809
	0.43539	0.30048	0.065517	0.056135
	0.28048	0.43075	0.28621	0.011083
	0.55578	0.07179	0.11626	-0.023272
	0.27578	0.59957	-0.18966	-0.020601
	0.36733	0.30137	0.14483	-0.088113
	0.19882	0.24269	0.30493	0.14485
	0.23933	0.26959	-0.17833	0.0008962
	0.19052	0.47967	0.04532	0.15921
	0.5163	0.35574	0.22266	0.10042
	0.47351	0.0607	0.15369	0.020461
	0.4483	0.25704	0.09803	0.11877
	0.39976	0.21973	-0.34926	0.3885
	0.32994	0.3635	0.085222	-0.025478
	-0.38306	0.27226	0.26256	0.059546
	0.41529	0.26225	0.046798	0.15949
	0.71587	0.33612	0.18473	-0.032074
	0.32203	0.42928	0.25813	0.075839
	0.28124	0.25024	0.19951	-0.29114
	0.39063	-0.054039	0.10985	-0.081162
	0.65974	0.49631	-0.29951	0.031701
	0.77372	0.44954	-0.23498	0.15178
	0.49598	0.33357	0.28473	0.13621
	0.22458	0.25653	-0.1399	0.077105
	0.80886	0.50902	-0.47389	-0.0019042
	0.81506	0.34636	0.23941	-0.023822
	0.85162	0.89137	0.25714	0.71078
	0.49513	0.23851	-0.0059113	-0.33767
	0.5608	0.41903	-0.10542	0.38947
	0.50482	0.50314	-0.35862	0.080454
	0.24339	0.2326	0.049261	0.12461
	0.78862	0.74062	0.06601	0.021808
	0.52011	0.51373	-0.10985	0.017534
	0.54352	0.51329	0.14187	-0.066719
	0.27763	0.13672	0.31034	0.2795
	0.4971	0.26692	-0.061084	-0.11204
	0.72618	0.65907	0.14187	0.23552
	0.41729	0.051848	0.020197	0.14999
	0.51299	0.32298	0.13153	0.12547
	0.14026	0.26302	-0.099507	0.013546
	0.64752	0.55542	0.039409	0.4505
	0.58782	0.47427	0.0044335	-0.022587
	0.74443	0.40141	0.35961	-0.015019
	0.5641	0.42575	0.085714	-0.045895
	0.69264	-0.25108	0.099507	0.30353
	0.44348	0.21502	0.052217	0.68151
	0.79166	0.69945	0.0054187	0.41045
	0.57864	0.46873	-0.044335	-0.088804
	0.66969	0.66489	-0.19015	0.32085
	0.73824	0.70579	-0.27537	0.16545
	0.19643	0.4446	0.26453	0.11348
	0.70234	0.4696	-0.25862	0.098494
	0.50698	0.38575	-0.20788	0.051654
	0.36855	0.061391	-0.16158	0.10023
	0.16909	0.012179	0.062069	0.13302
	0.51685	0.31801	-0.1064	0.10083
	0.41474	0.52655	0.3335	-0.092623
	0.23427	0.14452	-0.048768	-0.18313
	0.39606	0.27883	-0.0093596	-0.043113
	0.6148	0.6737	0.40936	0.53893
	0.63343	0.26715	-0.23892	0.078106
	0.29433	0.10905	0.0073892	-0.078776
	0.47986	0.11801	0.30887	-0.019969
	0.14859	0.21539	-0.01133	0.15915
	0.54534	0.25847	0.035961	0.17593
	0.5199	0.20833	0.16995	0.019213
	0.52093	0.48201	-0.11872	0.25835
	0.30346	0.16883	-0.30099	0.018251
	0.40372	0.24072	-0.16749	-0.013871
	0.29378	0.46103	-0.022167	0.072849
	0.46161	0.3062	0.14828	-0.045619
	0.26532	0.38287	-0.040394	-0.017291
	0.53649	0.26745	0.18227	-0.078535
	0.38925	0.5058	0.08867	-0.13268
	0.36711	0.14641	-0.14483	-0.056523
	0.70194	0.8287	-0.0073892	0.39227
	0.56968	0.46772	0.4665	0.14355
	0.16293	0.59816	-0.059113	0.16707
	0.20419	0.40042	0.034483	0.061774
	0.57632	0.41382	0.094581	-0.13454
	0.40972	0.097406	-0.17143	0.20975
	0.63213	0.58163	0.15468	0.15581
	0.67042	0.65706	-0.35911	-0.0053198
	0.43314	0.43537	-0.16355	0.047153
	0.67739	0.37648	0.13645	-0.035453
	0.712	0.70832	0.41281	0.15576
	0.30688	0.25882	-0.49704	-0.032474
	0.33299	-0.019832	-0.0024631	-0.090804
	0.21983	0.3132	-0.17635	0.11026
	0.5496	0.5234	-0.15616	-0.015217
	0.39329	0.44812	0.1468	0.050613
	0.19557	0.13806	-0.27291	-0.056812
	0.54848	0.20502	0.35468	0.039715
	0.62899	0.086586	0.070936	0.0062966
	0.60039	0.42609	-0.091626	0.057932
	0.4334	0.43556	0.05468	-0.048972
	0.71325	0.73832	-0.067488	0.33207
	0.46892	0.56761	0.13251	0.13694
	0.76081	0.75182	0.19163	0.62563
	0.066123	0.15675	0.028079	0.15927
	0.49746	-0.11648	-0.11379	-0.29827
	0.48336	0.54353	-0.018227	-0.066769
	0.74104	0.54736	-0.11872	0.19881
	0.42176	0.19228	-0.017734	0.024868
	0.27555	0.46698	-0.16601	0.045635
	0.53299	0.5642	0.23448	0.10589
	0.55597	0.5125	-0.22611	-0.15683
	0.19387	0.4216	-0.021675	0.17009
	0.84204	0.70338	-0.064039	0.57873
	-0.14011	0.39577	0.020197	-0.21957
	0.68374	0.32046	-0.035468	0.15621
	-0.032507	0.20771	-0.0064039	-0.168
	0.21181	0.11151	0.094089	-0.049663
	0.54329	0.45068	-0.42463	0.35595
	0.68199	0.80074	0.24828	0.39305
	0.3453	0.099597	-0.11576	-0.25454
	0.14414	0.038537	-0.20443	0.11385
	0.24097	0.06963	-0.14877	-0.07863
	0.59208	0.054551	0.40985	0.51704
	0.34497	-0.0063711	0.19852	0.085832
	0.30308	0.22063	-0.3	0.19874
	0.26141	0.44303	0.1069	0.15412
	0.36483	0.19394	0.10345	-0.31915
	0.42337	0.253	0.083744	-0.30963
	0.5476	0.35569	-0.16897	0.14988
	0.55226	0.42516	0.18719	-0.032465
	0.5686	0.63002	-0.1532	-0.16273
	0.31278	0.38613	0.14828	-0.0052639
	0.6852	0.38144	0.37094	0.094378
	0.34677	0.174	-0.38227	-0.46146
	0.58197	0.45433	0.36404	-0.083588
	0.26181	0.19644	0	-0.096506
	0.70701	0.60103	0.23103	-0.14227
	0.45518	0.13005	0.1532	0.079898
	0.54177	0.43045	-0.047783	-0.02395
	0.21699	0.366	0.13251	0.26852
	0.44424	0.32074	-0.31034	-0.030246
	0.17628	0.66772	-0.12463	0.17712
	0.61345	0.68879	0.35764	0.24278
	0.63312	0.41972	0.02069	-0.093119
	0.33145	-0.0027982	0.32414	-0.16663
	0.50741	0.63979	-0.087685	0.28531
	0.259	0.43094	-0.061576	-0.011362
	0.63431	0.62148	-0.12365	0.34376
	0.18324	0.20796	-0.0059113	0.13719
	0.51097	0.28925	-0.012808	-0.17139
	0.51434	0.2209	0.10296	-0.13945
	0.43029	0.47503	-0.010345	-0.099793
	0.6481	0.78663	0.0093596	0.080408
	0.79499	0.48443	0.36847	0.016246
	0.8118	0.55209	-0.0064039	-0.419
	0.21959	0.26045	-0.058128	-0.088192
	0.72443	0.64923	0.043842	0.35657
	0.2169	0.39855	0.26404	0.060994
	0.30642	-0.082681	-0.027094	0.011914
	0.50027	0.25181	0.26946	0.12455
	0.44831	0.12487	-0.38177	0.11641
	0.22019	0.22858	0.23695	-0.1608
	0.36032	0.045155	0.10936	-0.082828
	0.66955	0.39901	0.46601	0.059994
	0.264	0.050832	0.028571	0.20444
	0.062185	0.24748	0.24778	-0.036183
	0.37551	0.2988	0.31773	-0.012484
	0.3798	0.54886	-0.13103	-0.12163
	0.43049	0.16206	0.27044	0.23912
	0.57912	0.39764	0.077833	0.0019785
	0.00054741	0.28812	-0.093103	0.080306
	0.24633	0.26305	0.20345	0.22435
	0.15672	-0.035209	-0.53695	0.0088516
	0.32111	0.4471	0.066502	0.16721
	0.39746	0.48031	0.32611	-0.10074
	0.63814	0.10365	-0.28424	-0.028478
	0.65893	0.70692	0.013793	0.076997
	0.17707	0.21661	-0.048276	-0.19914
	0.41642	0.20386	0.022167	-0.14013
	0.36014	0.42652	-0.035961	-0.014384
	0.57304	0.34959	-0.25172	0.039918
	0.48506	0.1458	-0.035961	0.1278
	0.19488	0.32478	0.051232	-0.064524
	0.64354	0.66561	0.056158	0.24382
	0.64408	0.76941	-0.10493	0.49774
	0.23204	0.16037	-0.22611	0.091199
	0.49179	0.35808	0.10049	-0.26778
	0.71266	0.51976	-0.0059113	0.084504
	0.43464	0.13925	0.095074	0.3791
	0.1704	0.43861	0.26847	0.011088
	0.7777	0.10725	-0.20099	-0.060033
	0.18935	0.25941	0.048768	0.082091
	0.89583	0.85903	0.58128	0.67064
	0.71511	0.10076	-0.071921	0.29105
	0.41451	0.28559	0.020197	0.075028
	0.43031	0.19362	-0.078325	0.010115
	0.20605	0.5258	0.27734	-0.009058
	0.11437	0.3151	0.2665	0.21704
	0.8107	0.65119	0.10542	0.46253
	0.36305	0.18653	0.42857	0.13195
	0.30846	0.52515	0.10197	0.22779
	0.45751	0.19335	-0.19557	0.47548
	0.20842	0.36401	0.027094	-0.16107
	0.28098	0.64545	-0.0029557	0.00077282
	-0.098599	0.24825	-0.29852	-0.068153
	0.86038	0.5972	-0.14877	0.49906
	0.27784	0.11158	-0.34926	-0.15036
	0.55534	0.78289	0.12217	0.18151
	0.53273	0.42486	0.17044	0.38961
	0.16007	0.19593	0.22069	0.064235
	0.61972	0.41048	-0.12512	0.032823
	-0.1919	0.31227	0.039901	-0.034477
	0.42022	0.20447	0.28325	-0.091577
	0.19928	0.51155	0.35911	-0.026884
	-0.030757	0.23125	0.23547	0.15083
	0.67739	0.39992	-0.33448	-0.22877
	0.67104	0.22086	0.096059	0.44235
	0.70143	0.61373	-0.0078818	0.4015
	0.49469	0.25203	-0.031527	0.32014
	0.75012	0.36659	0.43695	0.2242
	0.60568	0.4376	-0.31133	0.10791
	0.35393	0.49834	0.13005	0.14678
	0.3944	0.5729	-0.16108	-0.32493
	0.70741	0.57851	-0.2867	0.051729
	0.82567	0.76363	0.21133	0.24802
	0.5116	0.41196	-0.042857	0.0034792
	0.050186	0.079915	-0.57882	0.25147
	-0.28876	0.41053	-0.4601	-0.092593
	0.49499	0.23201	-0.42759	0.21488
	0.86038	0.45494	-0.37635	0.021998
	0.15071	0.60058	-0.0098522	0.31567
	0.70121	0.67259	-0.26749	0.39624
	0.10625	0.34024	0.26305	-0.0047587
	0.35681	0.043761	-0.59852	-0.064849
	0.40337	0.2931	-0.4601	-0.13435
	0.20182	0.40183	-0.032512	0.33099
	0.41892	0.10526	0.21084	-0.073588
	0.3413	0.14443	0.34877	-0.066905
	0.0095212	0.29916	0.039901	-0.020995
	0.58336	0.29066	-0.11773	-0.0051094
	0.73257	0.57543	0.0064039	0.27091
	0.22463	0.36318	0.072906	0.0071221
	0.26569	0.6869	0.24039	0.21151
	0.41495	0.60222	-0.07734	-0.10359
	0.16082	0.2573	-0.19852	-0.01713
	0.5472	0.44967	0.45764	0.2565
	0.68005	0.53251	0.13645	0.61197
	0.18373	0.17903	0.15468	0.083303
	0.36098	0.34153	-0.4133	-0.15534
	0.24594	0.29375	0.3266	0.056224
	0.17279	0.42736	0.30936	0.1947
	0.73353	0.1978	-0.1064	0.51322
	0.62163	0.51602	0.10099	-0.021401
	0.33543	0.34982	-0.026601	0.039794
	0.70062	0.4043	-0.038424	0.14994
	0.26985	0.25569	0.15468	-0.079437
	0.45048	0.27139	0.20345	0.047957
	0.78503	-0.066562	0.016749	0.42933
	0.30114	0.42981	0.45271	0.14848
	0.19392	0.21493	-0.071921	-0.02346
	0.35006	0.34193	0.1532	-0.13822
	0.49051	0.17114	0.064532	0.043516
	0.58211	0.56531	0.0068966	0.13977
	0.49223	-0.038815	-0.25369	0.255
	0.61585	0.35665	-0.073399	0.46108
	0.51395	0.31257	-0.25961	0.30408
	0.37938	0.2359	-0.24187	0.033991
	0.58317	0.59379	0.2936	0.29198
	0.77284	0.29319	-0.10148	-0.25791
	0.5479	0.21146	-0.22365	-0.20768
	0.35148	0.60121	-0.055665	0.058341
	0.51855	0.36307	-0.025616	-0.04945
	0.4855	0.045574	0.054187	0.0010375
	0.73826	0.71978	0.15961	0.42187
	0.35048	0.23296	-0.1734	0.17011
	0.35617	-0.046277	-0.080296	0.0083421
	0.56847	0.41657	0.2069	-0.30554
	0.65379	0.35484	0.040887	0.092238
	0.69844	0.40042	0.32512	-0.064833
	0.082238	0.42442	0.24532	0.11534
	0.46084	0.05446	-0.061576	0.011554
	0.51971	0.426	0.041379	0.1879
	-0.061628	0.29963	-0.24187	0.073098
	0.20118	0.35007	0.036453	0.026151
	0.45251	0.28154	-0.094581	-0.11331
	0.42016	0.24097	0.0078818	0.00087478
	0.22574	0.20713	0.27833	-0.059967
	0.48998	0.2238	0.31675	0.067155
	0.21101	0.35912	0.30246	0.17603
	0.67371	0.21443	-0.32512	-0.097527
	0.17144	0.40529	0.23251	0.1053
	0.65645	0.31889	0.29163	0.42701
	0.3817	0.18907	0.11084	0.19084
	0.27754	0.27356	-0.18867	-0.19165
	0.87285	0.77343	0.14975	-0.043605
	0.46607	0.30229	0.24039	-0.17881
	0.36567	0.3732	-0.04335	0.16231
	0.43489	0.33289	-0.28424	0.17619
	0.4737	0.48772	-0.25025	0.044503
	0.63187	0.081117	0.092611	0.0094738
	0.80567	0.53986	-0.13941	0.49658
	0.39286	0.14795	-0.11182	-0.18312
	0.34942	0.15564	0.15813	-0.21746
	0.45787	0.3676	0.076355	0.16414
	0.52427	0.095558	-0.040887	-0.29141
	0.64223	0.61126	0.19803	-0.018992
	0.24559	0.57815	-0.040887	0.064737
	0.45631	0.54701	-0.29507	0.074032
	0.033932	0.21675	-0.21675	0.17088
	0.78641	0.59313	-0.2202	0.29645
	0.24292	-0.074532	-0.20394	-0.0022682
	0.53228	0.40582	-0.21232	-0.04225
	0.036113	0.20381	0.052217	-0.062273
	0.27712	0.11961	0.35764	-0.050758
	0.70092	0.77589	0.16798	0.38265
	0.30385	0.35086	0.016749	-0.17109
	0.59754	0.16175	0.00049261	-0.30106
	0.15465	-0.025899	0.031034	-0.12918
	0.83044	0.75676	-0.13399	0.46435
	0.1659	0.24004	-0.033498	-0.0072438
	0.90989	0.37542	0.24778	0.14286
	0.15396	0.38247	0.11823	-0.082796
	0.633	0.50384	-0.12217	-0.27542
	0.43027	0.16615	-0.33103	-0.030355
	0.30671	0.39975	-0.017241	-0.080701
	0.46093	0.41117	-0.12906	0.027781
	0.58462	0.27512	-0.030049	0.0025684
	0.44465	0.52828	-0.42167	0.033953
	0.60086	0.42754	0.21872	-0.086617
	0.66696	0.34455	0.090148	0.078323
	0.36428	0.48039	-0.29754	-0.37271
	0.60337	0.37461	-0.016256	-0.024006
	0.32095	0.54974	-0.39163	-0.010421
	0.38271	0.4588	-0.031527	-0.052777
	0.17139	0.52003	-0.28079	0.041864
	0.59549	0.20342	0.13596	0.027332
	0.5223	0.29664	0.27783	-0.021068
	0.53499	0.16508	-0.36552	-0.098785
	0.46421	0.27261	-0.33892	0.026448
	0.038739	0.30784	-0.36847	0.017789
	0.09375	0.33827	-0.16108	-0.0039445
	0.63649	0.56087	-0.30887	-0.27088
	0.60714	-0.0088217	-0.015764	0.062388
	0.79551	0.085276	0.15567	0.13799
	-0.035347	0.2987	0.0083744	-0.085314
	0.40799	0.23074	-0.22759	0.066598
	0.14812	0.18309	0.33498	0.095933
	0.52028	0.602	0.16995	0.12058
	0.81954	0.46631	0.3665	0.12114
	0.36264	0.3556	0.33645	0.14838
	0.67962	0.29119	0.051724	0.43303
	0.085076	0.11912	0.037438	0.049293
	0.77612	0.75461	0.26059	0.52009
	0.42992	0.14635	-0.075369	0.14669
	0.5076	0.26158	-0.069458	0.15344
	0.30598	0.60266	0.015271	-0.47097
	0.29958	0.17465	-0.078325	-0.088589
	0.26942	0.29921	-0.22611	-0.1336
	0.13979	0.50223	0.026601	0.12722
	0.4153	0.17928	-0.059113	-0.31463
	0.58989	0.46579	-0.094581	-0.27159
	0.75483	0.3282	-0.46749	0.045161
	0.26527	0.55472	0.24926	0.14096
	0.48791	-0.018508	-0.16305	0.016147
	0.14304	0.39114	-0.14483	0.010856
	0.2922	0.038422	-0.19901	0.072901
	0.63085	0.30784	-0.02266	0.07366
	0.57851	0.25119	0.23498	-0.091796
	0.24119	0.35854	0.3803	0.11574
	0.47798	0.48892	0.10788	0.024981
	0.39689	0.11823	-0.057143	0.073232
	0.50572	0.20344	-0.030049	0.15235
	0.20188	0.0098423	-0.55813	0.080879
	0.30533	0.12148	-0.17241	-0.16589
	0.79186	0.72606	0.25911	-0.073536
	0.36223	0.32861	0.28916	-0.2292
	0.32631	0.18796	-0.02266	0.03617
	0.48572	0.22241	0.21576	-0.023625
	-0.1052	0.098348	-0.17537	-0.11037
	0.50695	0.1209	-0.12266	-0.023704
	0.42598	0.55323	0.29409	0.12781
	0.70684	0.39028	0.27438	0.18541
	0.47505	0.43653	-0.3197	-0.19306
	0.76665	0.16634	0.16601	0.11881
	0.60568	0.60239	0.25271	0.31658
	0.17762	0.16636	0.31872	0.082531
	0.41705	0.1888	-0.3734	0.1238
	0.65248	0.42986	-0.38177	0.070944
	0.45285	0.38975	0.011823	0.1972
	0.31726	0.10674	-0.00049261	0.036573
	0.51737	0.68511	0.020197	0.39362
	0.24818	0.18587	0.25961	-0.047646
	0.30548	0.38561	-0.13941	-0.27531
	0.51481	0.57615	0.20591	0.26976
	0.22541	0.62618	0.20591	0.13591
	0.27041	0.54402	0.17783	0.053436
	0.69946	0.763	-0.14335	0.13569
	0.95054	0.56431	0.21478	0.54552
	0.45133	0.70814	0.18571	0.12282
	0.22298	0.39497	0.37192	0.021087
	0.87465	0.50956	-0.1069	0.42352
	0.44283	0.27963	0.18473	-0.030402
	0.26764	-0.0070203	0.38177	0.033809
	0.36904	0.46802	-0.029064	-0.018186
	0.33815	0.38658	0.14384	0.098947
	0.30677	0.18661	0.076847	-0.049665
	0.34722	0.19378	-0.32512	-0.13596
	0.5917	0.75602	-0.23793	0.3429
	0.19009	0.22079	0.21724	-0.0038832
	0.72295	0.44229	-0.016749	0.24049
	0.46821	0.44121	-0.10296	-0.4334
	0.3029	0.41804	-0.086207	0.027271
	0.28882	0.37042	-0.04532	-0.12416
	0.6385	0.25199	-0.068473	0.0080248
	0.65299	0.13362	0.11675	0.24625
	0.27598	0.076764	0.00049261	-0.25247
	0.10068	0.027519	0.25172	-0.14669
	0.70172	0.53865	0.12217	0.05813
	0.81201	0.83941	0.078325	0.4574
	0.7011	0.42923	0.12562	0.22066
	0.70872	0.68187	0.15665	-0.071051
	0.18696	0.23502	-0.17192	-0.03676
	0.75268	0.57864	-0.0093596	0.14587
	0.69552	0.48944	-0.32463	-0.18332
	0.17272	0.28095	-0.12167	-0.12815
	0.082736	0.69791	0.1069	0.26643
	0.31254	0.28715	-0.1	-0.12195
	0.7766	0.75603	-0.034483	0.21334
	0.67677	0.57774	0.07931	-0.22185
	0.53852	0.49426	-0.071429	0.11088
	0.2123	0.38773	-0.061576	0.1003
	0.69034	0.44852	-0.19064	0.056931
	0.44859	0.63685	0.37044	0.10895
	0.2307	0.31156	0.15025	-0.24488
	0.70646	0.48324	0.21281	0.33197
	0.26084	0.24664	-0.096059	-0.17548
	0.16293	0.15198	0.31527	-0.076106
	0.81639	0.65162	-0.31034	0.10244
	0.2239	0.2743	-0.060591	0.13725
	0.28732	0.29949	0.097044	0.22611
	0.74017	0.45744	0.055665	0.16811
	0.78013	0.44095	0.28325	0.13936
	0.28453	0.29956	-0.086207	-0.27128
	0.14374	0.093768	0.28177	-0.074291
	0.51059	0.45633	0.27833	0.052553
	0.65186	0.64639	-0.22315	0.40796
	0.27284	0.29727	-0.035961	0.03385
	0.42745	0.25627	0.24433	0.43045
	0.40497	0.48124	0.1665	0.069554
	0.66422	0.57159	-0.32069	-0.067068
	0.3339	0.34915	0.015271	0.19265
	0.35103	0.18946	0.28177	0.35635
	0.28965	0.23124	-0.34236	-0.0042774
	0.53824	0.68852	-0.33793	0.23853
	0.45456	0.044375	0.37438	0.1251
	0.39152	0.19193	0.085222	-0.10683
	0.65707	0.33501	0.047291	-0.2421
	0.28818	0.2794	-0.14631	0.093209
	0.28101	0.43521	0.17685	-0.094501
	0.41981	0.32954	-0.13399	0.27301
	0.50878	0.37891	-0.021182	0.020352
	0.63829	0.50316	0.35517	0.14721
	0.40869	0.15633	-0.052217	0.032894
	0.05264	0.27405	0.36552	-0.05932
	0.48635	0.2974	-0.29901	0.10591
	0.10078	0.13145	0.037931	0.31279
	0.54843	0.25414	-0.0024631	0.21364
	0.64551	0.72615	0.058621	0.1533
	0.03086	0.15884	0.14926	0.19061
	0.33786	0.25759	0.24877	0.02306
	0.26928	0.30743	-0.13103	-0.34342
	0.58376	0.62579	-0.27685	-0.36577
	0.59162	0.37514	-0.21034	-0.28681
	0.56289	0.22645	-0.2335	0.16139
	0.60108	0.22803	0.21675	-0.043854
	0.47128	0.23915	0.35222	-0.12864
	0.49877	0.2413	-0.16995	-0.23142
	0.50512	0.68655	-0.32118	-0.0034898
	0.69297	0.47267	-0.51823	0.051425
	0.75549	0.56558	0.39064	0.083417
	0.27798	0.50782	0.061084	0.2038
	0.36202	0.34723	0.18621	0.039393
	0.44471	0.38996	-0.058128	-0.042073
	0.16897	0.050467	-0.14581	-0.10645
	0.33554	-0.0033507	0.34975	-0.040577
	0.3725	0.39558	0.18079	-0.19479
	0.60263	0.46645	0.034483	-0.45828
	0.40827	0.23662	0.027586	0.079219
	0.70487	0.36821	-0.2601	0.54069
	0.50194	0.26914	0.26897	-0.31912
	0.040199	0.13472	0.1202	0.024514
	0.61199	0.16821	-0.044335	0.25025
	0.33538	0.3054	-0.32956	-0.25065
	0.52349	0.23416	0.019704	-0.050973
	0.18445	0.35696	0.052709	-0.14801
	0.67548	0.53857	0.47586	0.082247
	0.56013	0.534	-0.33645	-0.040826
	0.39118	0.3449	-0.133	-0.059239
	0.45511	0.33411	0.26256	0.051662
	0.42165	0.38983	-0.061576	0.0027407
	0.17986	0.43575	0.082759	0.039623
	0.26737	0.21226	0.3931	-0.0084868
	-0.03504	0.468	-0.43054	0.16861
	0.34006	0.46564	-0.12414	0.013548
	0.11196	0.10816	-0.19557	-0.20145
	0.5628	0.19484	-0.029557	0.28862
	0.28154	0.30826	-0.0083744	-0.090439
	0.12189	0.27773	-0.029064	-0.11109
	0.72401	0.59096	-0.069951	0.27014
	0.5862	-0.019803	0.19655	0.22184
	0.32538	0.39285	0.20739	-0.092293
	0.80173	0.60386	-0.032512	0.1473
	0.92341	0.59256	-0.15567	0.17784
	0.37971	0.18697	-0.21872	-0.052815
	0.183	0.31027	-0.086207	0.12078
	0.30659	0.54388	0.21281	0.073151
	0.64518	0.35964	0.047291	-0.058107
	0.55731	0.41593	-0.11527	0.0053603
	0.86257	0.66332	-0.10296	-0.27805
	0.47502	0.35697	-0.17438	-0.055125
	0.40268	0.23929	0.015271	0.23763
	0.51765	-0.10984	-0.1798	0.053656
	0.42749	0.23032	0.16995	-0.25048
	0.65051	0.20475	0.37389	0.031903
	0.50725	0.68334	0.38227	0.19325
	0.59747	0.39127	0.090148	0.24342
	0.53299	0.41756	-0.030049	-0.29167
	0.51874	0.34467	0.21379	-0.038203
	0.63497	0.13085	0.038424	-0.11617
	0.16077	0.079235	-0.11872	0.33859
	0.54268	0.71943	-0.13842	0.44704
	0.58175	0.36977	-0.25764	-0.11088
	0.27099	0.17254	-0.28276	0.12861
	0.63387	0.28258	0.1665	0.48395
	0.75905	0.21122	-0.29015	0.030555
	0.47266	0.26313	-0.24877	-0.029359
	0.55863	0.63348	-0.0867	0.27168
	0.80129	0.61011	-0.1	0.5156
	0.50183	0.099915	0.17438	0.1772
	0.41016	-0.097701	0.13892	0.11713
	0.67291	0.27602	-0.14384	0.023999
	0.82077	0.21539	-0.046305	-0.16432
	0.82908	0.50053	-0.30099	-0.021864
	0.55606	0.35385	-0.27586	-0.25015
	0.35302	0.23354	0.20443	-0.085627
	0.70259	-0.13551	0.13793	0.52696
	0.53215	-0.3642	0.080296	-0.20889
	0.3914	0.472	-0.19951	-0.25127
	0.17026	0.056313	0.29458	-0.027165
	0.53203	0.15193	-0.10739	-0.038501
	0.45894	0.24366	0.16502	-0.13739
	0.53309	0.41718	0.20394	-0.005925
	0.36385	0.53475	0.25222	0.2431
	0.56935	0.77656	0.10788	0.28626
	0.62209	0.17686	0.23842	0.046331
	0.17477	0.64337	0.18966	-0.15494
	0.17362	0.15725	0.34581	-0.15518
	0.51242	0.11019	0.15074	-0.072785
	0.69406	0.43276	0.16355	0.19085
	0.82186	0.49697	0.26946	0.5536
	0.16073	0.30096	0.22463	-0.007869
	0.46875	0.39803	0.034483	0.35051
	0.3406	0.24223	0.008867	0.095466
	0.82567	0.5619	0.025616	0.21922
	0.40092	0.75278	0.052709	0.35212
	0.40067	0.80546	-0.082759	-0.10893
	0.23346	0.29762	0.093596	0.0021163
	0.30267	0.16834	0.20985	0.083261
	0.061604	0.1453	-0.13448	-0.45826
	0.41935	0.27079	-0.021675	0.043581
	0.58048	0.13452	-0.28079	0.11488
	0.63365	0.33608	-0.04335	0.17466
	0.78466	0.58823	0.28128	0.027588
	0.25413	0.17003	0.18719	-0.006321
	0.49023	0.33557	0.10099	0.10139
	0.24787	0.49504	-0.030542	-0.20644
	0.58556	0.069239	-0.065025	-0.040999
	0.33089	0.26093	0.083251	0.1669
	0.65583	0.34608	-0.05468	0.0038139
	0.63424	0.21461	-0.2133	0.57249
	0.51458	0.55147	0.12956	0.033476
	0.32786	0.34801	-0.10887	-0.16698
	0.55863	0.66128	-0.045813	0.25392
	0.38178	0.29644	0.13498	0.23903
	0.70806	0.62674	0.1798	0.017092
	0.58332	0.25433	0.44828	0.040474
	0.22062	0.22704	0.068966	0.055238
	0.16631	0.26347	0.38867	-0.053645
	0.54549	0.6018	0.033498	0.25147
	0.47361	0.36319	0.041379	0.089719
	0.43057	0.20416	-0.074384	-0.22719
	-0.10756	0.11839	-0.26305	0.066379
	0.2155	0.384	-0.026601	0.089606
	0.72579	0.41662	0.059113	-0.058757
	-0.064198	0.027287	-0.092611	0.208
	0.62306	0.24498	-0.15961	0.070258
	0.63801	0.48056	0.16749	0.11243
	0.6106	0.18209	-0.091626	-0.055264
	0.57566	0.40431	-0.40493	0.11219
	0.35682	0.023977	-0.30887	-0.15643
	0.61214	0.4021	-0.051724	0.065518
	0.8153	0.28522	0.043842	-0.079991
	0.46427	0.3752	-0.057143	-0.048164
	0.23767	0.41035	-0.23596	-0.088261
	0.59167	0.43001	-0.073892	0.36067
	0.74071	0.29891	0.19606	0.18891
	0.22389	0.23164	-0.079803	-0.043364
	0.50892	0.38385	-0.22167	-0.08786
	0.63515	0.14504	0.0014778	0.1686
	0.72054	0.21272	-0.12562	-0.059841
	0.62235	0.45542	0.28867	0.28649
	0.62906	0.56469	-0.025616	0.12618
	0.29022	0.13873	-0.027094	-0.034136
	0.079032	0.31004	0.065517	0.15786
	0.64584	0.68778	-0.36749	0.44598
	0.67692	0.66091	-0.22562	0.63273
	0.47795	0.3505	0.085222	-0.15273
	0.25134	0.39922	0.033498	0.12884
	0.48262	0.34735	-0.10197	0.14868
	0.58128	0.41622	-0.29064	-0.0052607
	0.27757	0.35931	-0.18522	-0.11821
	0.013139	0.11475	-0.024631	-0.16664
	0.16961	0.19137	-0.16453	-0.24749
	0.39079	0.32153	0.039409	0.44465
	0.71099	0.58165	0.048276	0.061789
	0.41743	0.1953	0.019212	-0.068457
	0.47291	0.37317	-0.12857	0.096472
	0.24711	0.10261	0.061084	-0.16036
	0.83646	0.57237	-0.41133	0.30621
[truncated: 9,725 more rows]
